# Supplementary material for: Sexual dimorphism and the multi-omic response to exercise training in rat subcutaneous white adipose tissue
Source: Nat Metab. 2024 May 1;6(5):963–79. doi: 10.1038/s42255-023-00959-9 (PMC11132991; doi:10.1038/s42255-023-00959-9)
Supplement: Supplementary file 3 — Data and statistics for WAT histology and plasma clinical analyte measures; and complete analysis results (DEA, FGSEA, WGCNA and ORA) for manuscript figures. [file 42255_2023_959_MOESM3_ESM.xlsx]

## Sheet: Table of Contents
Plasma Clinical Analytes and Adipocyte Size Distribution
1A	Data for adipocyte size measured by histology
1B	Statistical analysis of adipocyte size distributions
1C	Data for clinical analytes measured in plasma
1D	Statistical analysis of plasma clinical analytes: trained vs. SED comparisons
1E	Statistical analysis of plasma clinical analytes: male vs. female comparisons
Differential Expression Analysis Results: sedentary male vs. sedentary female comparisons
2A	Transcriptomics results
2B	Proteomics results
2C	Phosphoproteomics results
2D	Metabolomics results
Fast Gene Set Enrichment Analysis Results: sedentary male vs. sedentary female comparisons
3A	Transcriptomics results (Gene Ontology database)
3B	Proteomics results (Gene Ontology database)
3C	Proteomics results (MitoCarta 3.0 database)
3D	Phosphoproteomics results (Kinase-Substrate Enrichment Analysis; PhosphoSitePlus database)
3E	Metabolomics results (Metabolomics Workbench RefMet database)
Differential Expression Analysis Results: sex-specific training response comparisons
4A	Transcriptomics results
4B	Proteomics results
4C	Phosphoproteomics results
4D	Metabolomics results
Fast Gene Set Enrichment Analysis Results: sex-specific training response comparisons
5A	Transcriptomics results (Gene Ontology database)
5B	Proteomics results (Gene Ontology database)
5C	Proteomics results (MitoCarta 3.0 database)
5D	Phosphoproteomics results (Kinase-Substrate Enrichment Analysis; PhosphoSitePlus database)
5E	Metabolomics results (Metabolomics Workbench RefMet database)
Differential Expression Analysis Results: comparisons of male and female training responses
6A	Transcriptomics results
6B	Proteomics results
6C	Phosphoproteomics results
6D	Metabolomics results
Fast Gene Set Enrichment Analysis Results: comparisons of male and female training responses
7A	Transcriptomics results (Gene Ontology database)
7B	Proteomics results (Gene Ontology database)
7C	Phosphoproteomics results (Kinase-Substrate Enrichment Analysis; PhosphoSitePlus database)
7D	Metabolomics results (Metabolomics Workbench RefMet database)
Weighted Gene Co-expression Network Analysis (WGCNA)
8A	Transcriptomics module assignments
8B	Proteomics module assignments
8C	Metabolomics module assignments
8D	Transcriptomics module over-representation analysis (ORA) results
8E	Proteomics module over-representation analysis (ORA) results
8F	Metabolomics module over-representation analysis (ORA) results
9	Detailed listing of the redundant metabolites and lipids identified by multiple platforms

## Sheet: 1A
pid	sex	timepoint	diameter	diameter_bin	area	volume	n_adipocytes
10043527	Female	SED	14.16	[14.16,20)	157.5	1486.91	1471
10043527	Female	SED	14.21	[14.16,20)	158.5	1501.09	1471
10043527	Female	SED	14.23	[14.16,20)	159	1508.2	1471
10043527	Female	SED	14.25	[14.16,20)	159.5	1515.32	1471
10043527	Female	SED	14.27	[14.16,20)	160	1522.45	1471
10043527	Female	SED	14.27	[14.16,20)	160	1522.45	1471
10043527	Female	SED	14.27	[14.16,20)	160	1522.45	1471
10043527	Female	SED	14.27	[14.16,20)	160	1522.45	1471
10043527	Female	SED	14.27	[14.16,20)	160	1522.45	1471
10043527	Female	SED	14.3	[14.16,20)	160.5	1529.59	1471
10043527	Female	SED	14.3	[14.16,20)	160.5	1529.59	1471
10043527	Female	SED	14.3	[14.16,20)	160.5	1529.59	1471
10043527	Female	SED	14.32	[14.16,20)	161	1536.75	1471
10043527	Female	SED	14.32	[14.16,20)	161	1536.75	1471
10043527	Female	SED	14.36	[14.16,20)	162	1551.09	1471
10043527	Female	SED	14.38	[14.16,20)	162.5	1558.27	1471
10043527	Female	SED	14.41	[14.16,20)	163	1565.47	1471
10043527	Female	SED	14.41	[14.16,20)	163	1565.47	1471
10043527	Female	SED	14.41	[14.16,20)	163	1565.47	1471
10043527	Female	SED	14.43	[14.16,20)	163.5	1572.68	1471
10043527	Female	SED	14.45	[14.16,20)	164	1579.9	1471
10043527	Female	SED	14.45	[14.16,20)	164	1579.9	1471
10043527	Female	SED	14.47	[14.16,20)	164.5	1587.13	1471
10043527	Female	SED	14.47	[14.16,20)	164.5	1587.13	1471
10043527	Female	SED	14.49	[14.16,20)	165	1594.37	1471
10043527	Female	SED	14.52	[14.16,20)	165.5	1601.62	1471
10043527	Female	SED	14.58	[14.16,20)	167	1623.45	1471
10043527	Female	SED	14.58	[14.16,20)	167	1623.45	1471
10043527	Female	SED	14.63	[14.16,20)	168	1638.05	1471
10043527	Female	SED	14.67	[14.16,20)	169	1652.7	1471
10043527	Female	SED	14.67	[14.16,20)	169	1652.7	1471
10043527	Female	SED	14.67	[14.16,20)	169	1652.7	1471
10043527	Female	SED	14.69	[14.16,20)	169.5	1660.04	1471
10043527	Female	SED	14.71	[14.16,20)	170	1667.39	1471
10043527	Female	SED	14.71	[14.16,20)	170	1667.39	1471
10043527	Female	SED	14.71	[14.16,20)	170	1667.39	1471
10043527	Female	SED	14.73	[14.16,20)	170.5	1674.75	1471
10043527	Female	SED	14.76	[14.16,20)	171	1682.12	1471
10043527	Female	SED	14.76	[14.16,20)	171	1682.12	1471
10043527	Female	SED	14.76	[14.16,20)	171	1682.12	1471
10043527	Female	SED	14.8	[14.16,20)	172	1696.9	1471
10043527	Female	SED	14.82	[14.16,20)	172.5	1704.31	1471
10043527	Female	SED	14.84	[14.16,20)	173	1711.72	1471
10043527	Female	SED	14.88	[14.16,20)	174	1726.58	1471
10043527	Female	SED	14.88	[14.16,20)	174	1726.58	1471
10043527	Female	SED	14.93	[14.16,20)	175	1741.49	1471
10043527	Female	SED	14.95	[14.16,20)	175.5	1748.96	1471
10043527	Female	SED	14.95	[14.16,20)	175.5	1748.96	1471
10043527	Female	SED	14.95	[14.16,20)	175.5	1748.96	1471
10043527	Female	SED	14.97	[14.16,20)	176	1756.44	1471
10043527	Female	SED	14.97	[14.16,20)	176	1756.44	1471
10043527	Female	SED	14.99	[14.16,20)	176.5	1763.93	1471
10043527	Female	SED	14.99	[14.16,20)	176.5	1763.93	1471
10043527	Female	SED	15.01	[14.16,20)	177	1771.43	1471
10043527	Female	SED	15.01	[14.16,20)	177	1771.43	1471
10043527	Female	SED	15.01	[14.16,20)	177	1771.43	1471
10043527	Female	SED	15.01	[14.16,20)	177	1771.43	1471
10043527	Female	SED	15.03	[14.16,20)	177.5	1778.94	1471
10043527	Female	SED	15.05	[14.16,20)	178	1786.46	1471
10043527	Female	SED	15.08	[14.16,20)	178.5	1793.99	1471
10043527	Female	SED	15.08	[14.16,20)	178.5	1793.99	1471
10043527	Female	SED	15.1	[14.16,20)	179	1801.54	1471
10043527	Female	SED	15.12	[14.16,20)	179.5	1809.09	1471
10043527	Female	SED	15.12	[14.16,20)	179.5	1809.09	1471
10043527	Female	SED	15.16	[14.16,20)	180.5	1824.23	1471
10043527	Female	SED	15.18	[14.16,20)	181	1831.82	1471
10043527	Female	SED	15.18	[14.16,20)	181	1831.82	1471
10043527	Female	SED	15.2	[14.16,20)	181.5	1839.41	1471
10043527	Female	SED	15.2	[14.16,20)	181.5	1839.41	1471
10043527	Female	SED	15.24	[14.16,20)	182.5	1854.63	1471
10043527	Female	SED	15.26	[14.16,20)	183	1862.26	1471
10043527	Female	SED	15.26	[14.16,20)	183	1862.26	1471
10043527	Female	SED	15.31	[14.16,20)	184	1877.55	1471
10043527	Female	SED	15.35	[14.16,20)	185	1892.87	1471
10043527	Female	SED	15.37	[14.16,20)	185.5	1900.55	1471
10043527	Female	SED	15.39	[14.16,20)	186	1908.24	1471
10043527	Female	SED	15.39	[14.16,20)	186	1908.24	1471
10043527	Female	SED	15.41	[14.16,20)	186.5	1915.94	1471
10043527	Female	SED	15.43	[14.16,20)	187	1923.65	1471
10043527	Female	SED	15.47	[14.16,20)	188	1939.1	1471
10043527	Female	SED	15.49	[14.16,20)	188.5	1946.84	1471
10043527	Female	SED	15.51	[14.16,20)	189	1954.59	1471
10043527	Female	SED	15.55	[14.16,20)	190	1970.13	1471
10043527	Female	SED	15.57	[14.16,20)	190.5	1977.91	1471
10043527	Female	SED	15.59	[14.16,20)	191	1985.7	1471
10043527	Female	SED	15.59	[14.16,20)	191	1985.7	1471
10043527	Female	SED	15.59	[14.16,20)	191	1985.7	1471
10043527	Female	SED	15.61	[14.16,20)	191.5	1993.5	1471
10043527	Female	SED	15.64	[14.16,20)	192	2001.32	1471
10043527	Female	SED	15.66	[14.16,20)	192.5	2009.14	1471
10043527	Female	SED	15.72	[14.16,20)	194	2032.67	1471
10043527	Female	SED	15.74	[14.16,20)	194.5	2040.53	1471
10043527	Female	SED	15.74	[14.16,20)	194.5	2040.53	1471
10043527	Female	SED	15.76	[14.16,20)	195	2048.4	1471
10043527	Female	SED	15.78	[14.16,20)	195.5	2056.29	1471
10043527	Female	SED	15.78	[14.16,20)	195.5	2056.29	1471
10043527	Female	SED	15.82	[14.16,20)	196.5	2072.09	1471
10043527	Female	SED	15.86	[14.16,20)	197.5	2087.92	1471
10043527	Female	SED	15.86	[14.16,20)	197.5	2087.92	1471
10043527	Female	SED	15.86	[14.16,20)	197.5	2087.92	1471
10043527	Female	SED	15.86	[14.16,20)	197.5	2087.92	1471
10043527	Female	SED	16.02	[14.16,20)	201.5	2151.67	1471
10043527	Female	SED	16.06	[14.16,20)	202.5	2167.71	1471
10043527	Female	SED	16.06	[14.16,20)	202.5	2167.71	1471
10043527	Female	SED	16.06	[14.16,20)	202.5	2167.71	1471
10043527	Female	SED	16.08	[14.16,20)	203	2175.74	1471
10043527	Female	SED	16.08	[14.16,20)	203	2175.74	1471
10043527	Female	SED	16.1	[14.16,20)	203.5	2183.79	1471
10043527	Female	SED	16.2	[14.16,20)	206	2224.15	1471
10043527	Female	SED	16.2	[14.16,20)	206	2224.15	1471
10043527	Female	SED	16.23	[14.16,20)	207	2240.37	1471
10043527	Female	SED	16.23	[14.16,20)	207	2240.37	1471
10043527	Female	SED	16.23	[14.16,20)	207	2240.37	1471
10043527	Female	SED	16.23	[14.16,20)	207	2240.37	1471
10043527	Female	SED	16.23	[14.16,20)	207	2240.37	1471
10043527	Female	SED	16.25	[14.16,20)	207.5	2248.49	1471
10043527	Female	SED	16.27	[14.16,20)	208	2256.62	1471
10043527	Female	SED	16.27	[14.16,20)	208	2256.62	1471
10043527	Female	SED	16.27	[14.16,20)	208	2256.62	1471
10043527	Female	SED	16.29	[14.16,20)	208.5	2264.76	1471
10043527	Female	SED	16.33	[14.16,20)	209.5	2281.08	1471
10043527	Female	SED	16.33	[14.16,20)	209.5	2281.08	1471
10043527	Female	SED	16.35	[14.16,20)	210	2289.25	1471
10043527	Female	SED	16.35	[14.16,20)	210	2289.25	1471
10043527	Female	SED	16.39	[14.16,20)	211	2305.62	1471
10043527	Female	SED	16.41	[14.16,20)	211.5	2313.82	1471
10043527	Female	SED	16.41	[14.16,20)	211.5	2313.82	1471
10043527	Female	SED	16.43	[14.16,20)	212	2322.03	1471
10043527	Female	SED	16.43	[14.16,20)	212	2322.03	1471
10043527	Female	SED	16.47	[14.16,20)	213	2338.48	1471
10043527	Female	SED	16.47	[14.16,20)	213	2338.48	1471
10043527	Female	SED	16.49	[14.16,20)	213.5	2346.72	1471
10043527	Female	SED	16.51	[14.16,20)	214	2354.97	1471
10043527	Female	SED	16.55	[14.16,20)	215	2371.49	1471
10043527	Female	SED	16.6	[14.16,20)	216.5	2396.35	1471
10043527	Female	SED	16.64	[14.16,20)	217.5	2412.97	1471
10043527	Female	SED	16.7	[14.16,20)	219	2437.98	1471
10043527	Female	SED	16.72	[14.16,20)	219.5	2446.33	1471
10043527	Female	SED	16.72	[14.16,20)	219.5	2446.33	1471
10043527	Female	SED	16.74	[14.16,20)	220	2454.7	1471
10043527	Female	SED	16.76	[14.16,20)	220.5	2463.07	1471
10043527	Female	SED	16.77	[14.16,20)	221	2471.45	1471
10043527	Female	SED	16.77	[14.16,20)	221	2471.45	1471
10043527	Female	SED	16.79	[14.16,20)	221.5	2479.84	1471
10043527	Female	SED	16.83	[14.16,20)	222.5	2496.66	1471
10043527	Female	SED	16.83	[14.16,20)	222.5	2496.66	1471
10043527	Female	SED	16.87	[14.16,20)	223.5	2513.51	1471
10043527	Female	SED	16.91	[14.16,20)	224.5	2530.39	1471
10043527	Female	SED	16.93	[14.16,20)	225	2538.85	1471
10043527	Female	SED	16.94	[14.16,20)	225.5	2547.32	1471
10043527	Female	SED	17	[14.16,20)	227	2572.78	1471
10043527	Female	SED	17	[14.16,20)	227	2572.78	1471
10043527	Female	SED	17	[14.16,20)	227	2572.78	1471
10043527	Female	SED	17.02	[14.16,20)	227.5	2581.28	1471
10043527	Female	SED	17.06	[14.16,20)	228.5	2598.32	1471
10043527	Female	SED	17.06	[14.16,20)	228.5	2598.32	1471
10043527	Female	SED	17.06	[14.16,20)	228.5	2598.32	1471
10043527	Female	SED	17.08	[14.16,20)	229	2606.86	1471
10043527	Female	SED	17.09	[14.16,20)	229.5	2615.4	1471
10043527	Female	SED	17.09	[14.16,20)	229.5	2615.4	1471
10043527	Female	SED	17.13	[14.16,20)	230.5	2632.51	1471
10043527	Female	SED	17.15	[14.16,20)	231	2641.08	1471
10043527	Female	SED	17.15	[14.16,20)	231	2641.08	1471
10043527	Female	SED	17.22	[14.16,20)	233	2675.46	1471
10043527	Female	SED	17.3	[14.16,20)	235	2709.98	1471
10043527	Female	SED	17.33	[14.16,20)	236	2727.29	1471
10043527	Female	SED	17.33	[14.16,20)	236	2727.29	1471
10043527	Female	SED	17.33	[14.16,20)	236	2727.29	1471
10043527	Female	SED	17.39	[14.16,20)	237.5	2753.34	1471
10043527	Female	SED	17.39	[14.16,20)	237.5	2753.34	1471
10043527	Female	SED	17.41	[14.16,20)	238	2762.04	1471
10043527	Female	SED	17.41	[14.16,20)	238	2762.04	1471
10043527	Female	SED	17.41	[14.16,20)	238	2762.04	1471
10043527	Female	SED	17.44	[14.16,20)	239	2779.46	1471
10043527	Female	SED	17.44	[14.16,20)	239	2779.46	1471
10043527	Female	SED	17.46	[14.16,20)	239.5	2788.19	1471
10043527	Female	SED	17.46	[14.16,20)	239.5	2788.19	1471
10043527	Female	SED	17.54	[14.16,20)	241.5	2823.19	1471
10043527	Female	SED	17.55	[14.16,20)	242	2831.96	1471
10043527	Female	SED	17.57	[14.16,20)	242.5	2840.74	1471
10043527	Female	SED	17.59	[14.16,20)	243	2849.53	1471
10043527	Female	SED	17.59	[14.16,20)	243	2849.53	1471
10043527	Female	SED	17.59	[14.16,20)	243	2849.53	1471
10043527	Female	SED	17.64	[14.16,20)	244.5	2875.96	1471
10043527	Female	SED	17.68	[14.16,20)	245.5	2893.62	1471
10043527	Female	SED	17.7	[14.16,20)	246	2902.46	1471
10043527	Female	SED	17.7	[14.16,20)	246	2902.46	1471
10043527	Female	SED	17.7	[14.16,20)	246	2902.46	1471
10043527	Female	SED	17.7	[14.16,20)	246	2902.46	1471
10043527	Female	SED	17.72	[14.16,20)	246.5	2911.31	1471
10043527	Female	SED	17.72	[14.16,20)	246.5	2911.31	1471
10043527	Female	SED	17.75	[14.16,20)	247.5	2929.05	1471
10043527	Female	SED	17.79	[14.16,20)	248.5	2946.82	1471
10043527	Female	SED	17.81	[14.16,20)	249	2955.72	1471
10043527	Female	SED	17.81	[14.16,20)	249	2955.72	1471
10043527	Female	SED	17.82	[14.16,20)	249.5	2964.62	1471
10043527	Female	SED	17.86	[14.16,20)	250.5	2982.47	1471
10043527	Female	SED	17.88	[14.16,20)	251	2991.4	1471
10043527	Female	SED	17.88	[14.16,20)	251	2991.4	1471
10043527	Female	SED	17.88	[14.16,20)	251	2991.4	1471
10043527	Female	SED	17.93	[14.16,20)	252.5	3018.25	1471
10043527	Female	SED	17.97	[14.16,20)	253.5	3036.2	1471
10043527	Female	SED	17.97	[14.16,20)	253.5	3036.2	1471
10043527	Female	SED	17.98	[14.16,20)	254	3045.19	1471
10043527	Female	SED	18	[14.16,20)	254.5	3054.19	1471
10043527	Female	SED	18	[14.16,20)	254.5	3054.19	1471
10043527	Female	SED	18.02	[14.16,20)	255	3063.19	1471
10043527	Female	SED	18.04	[14.16,20)	255.5	3072.2	1471
10043527	Female	SED	18.05	[14.16,20)	256	3081.23	1471
10043527	Female	SED	18.05	[14.16,20)	256	3081.23	1471
10043527	Female	SED	18.11	[14.16,20)	257.5	3108.35	1471
10043527	Female	SED	18.12	[14.16,20)	258	3117.41	1471
10043527	Female	SED	18.16	[14.16,20)	259	3135.55	1471
10043527	Female	SED	18.16	[14.16,20)	259	3135.55	1471
10043527	Female	SED	18.23	[14.16,20)	261	3171.94	1471
10043527	Female	SED	18.26	[14.16,20)	262	3190.18	1471
10043527	Female	SED	18.26	[14.16,20)	262	3190.18	1471
10043527	Female	SED	18.35	[14.16,20)	264.5	3235.95	1471
10043527	Female	SED	18.4	[14.16,20)	266	3263.52	1471
10043527	Female	SED	18.4	[14.16,20)	266	3263.52	1471
10043527	Female	SED	18.4	[14.16,20)	266	3263.52	1471
10043527	Female	SED	18.42	[14.16,20)	266.5	3272.73	1471
10043527	Female	SED	18.44	[14.16,20)	267	3281.94	1471
10043527	Female	SED	18.44	[14.16,20)	267	3281.94	1471
10043527	Female	SED	18.46	[14.16,20)	267.5	3291.16	1471
10043527	Female	SED	18.47	[14.16,20)	268	3300.4	1471
10043527	Female	SED	18.49	[14.16,20)	268.5	3309.64	1471
10043527	Female	SED	18.51	[14.16,20)	269	3318.89	1471
10043527	Female	SED	18.54	[14.16,20)	270	3337.41	1471
10043527	Female	SED	18.56	[14.16,20)	270.5	3346.68	1471
10043527	Female	SED	18.56	[14.16,20)	270.5	3346.68	1471
10043527	Female	SED	18.58	[14.16,20)	271	3355.97	1471
10043527	Female	SED	18.59	[14.16,20)	271.5	3365.26	1471
10043527	Female	SED	18.61	[14.16,20)	272	3374.56	1471
10043527	Female	SED	18.61	[14.16,20)	272	3374.56	1471
10043527	Female	SED	18.64	[14.16,20)	273	3393.19	1471
10043527	Female	SED	18.66	[14.16,20)	273.5	3402.51	1471
10043527	Female	SED	18.68	[14.16,20)	274	3411.85	1471
10043527	Female	SED	18.7	[14.16,20)	274.5	3421.19	1471
10043527	Female	SED	18.71	[14.16,20)	275	3430.54	1471
10043527	Female	SED	18.78	[14.16,20)	277	3468.03	1471
10043527	Female	SED	18.85	[14.16,20)	279	3505.66	1471
10043527	Female	SED	18.9	[14.16,20)	280.5	3533.97	1471
10043527	Female	SED	18.92	[14.16,20)	281	3543.43	1471
10043527	Female	SED	18.95	[14.16,20)	282	3562.36	1471
10043527	Female	SED	18.95	[14.16,20)	282	3562.36	1471
10043527	Female	SED	18.95	[14.16,20)	282	3562.36	1471
10043527	Female	SED	18.95	[14.16,20)	282	3562.36	1471
10043527	Female	SED	18.97	[14.16,20)	282.5	3571.84	1471
10043527	Female	SED	19	[14.16,20)	283.5	3590.82	1471
10043527	Female	SED	19.02	[14.16,20)	284	3600.32	1471
10043527	Female	SED	19.03	[14.16,20)	284.5	3609.83	1471
10043527	Female	SED	19.03	[14.16,20)	284.5	3609.83	1471
10043527	Female	SED	19.05	[14.16,20)	285	3619.35	1471
10043527	Female	SED	19.05	[14.16,20)	285	3619.35	1471
10043527	Female	SED	19.07	[14.16,20)	285.5	3628.88	1471
10043527	Female	SED	19.1	[14.16,20)	286.5	3647.97	1471
10043527	Female	SED	19.12	[14.16,20)	287	3657.52	1471
10043527	Female	SED	19.13	[14.16,20)	287.5	3667.08	1471
10043527	Female	SED	19.15	[14.16,20)	288	3676.65	1471
10043527	Female	SED	19.17	[14.16,20)	288.5	3686.23	1471
10043527	Female	SED	19.18	[14.16,20)	289	3695.82	1471
10043527	Female	SED	19.22	[14.16,20)	290	3715.02	1471
10043527	Female	SED	19.22	[14.16,20)	290	3715.02	1471
10043527	Female	SED	19.23	[14.16,20)	290.5	3724.63	1471
10043527	Female	SED	19.23	[14.16,20)	290.5	3724.63	1471
10043527	Female	SED	19.25	[14.16,20)	291	3734.25	1471
10043527	Female	SED	19.25	[14.16,20)	291	3734.25	1471
10043527	Female	SED	19.27	[14.16,20)	291.5	3743.88	1471
10043527	Female	SED	19.3	[14.16,20)	292.5	3763.16	1471
10043527	Female	SED	19.35	[14.16,20)	294	3792.14	1471
10043527	Female	SED	19.36	[14.16,20)	294.5	3801.82	1471
10043527	Female	SED	19.38	[14.16,20)	295	3811.51	1471
10043527	Female	SED	19.38	[14.16,20)	295	3811.51	1471
10043527	Female	SED	19.4	[14.16,20)	295.5	3821.2	1471
10043527	Female	SED	19.41	[14.16,20)	296	3830.9	1471
10043527	Female	SED	19.41	[14.16,20)	296	3830.9	1471
10043527	Female	SED	19.43	[14.16,20)	296.5	3840.62	1471
10043527	Female	SED	19.43	[14.16,20)	296.5	3840.62	1471
10043527	Female	SED	19.48	[14.16,20)	298	3869.8	1471
10043527	Female	SED	19.5	[14.16,20)	298.5	3879.54	1471
10043527	Female	SED	19.51	[14.16,20)	299	3889.29	1471
10043527	Female	SED	19.53	[14.16,20)	299.5	3899.05	1471
10043527	Female	SED	19.54	[14.16,20)	300	3908.82	1471
10043527	Female	SED	19.56	[14.16,20)	300.5	3918.6	1471
10043527	Female	SED	19.58	[14.16,20)	301	3928.38	1471
10043527	Female	SED	19.64	[14.16,20)	303	3967.6	1471
10043527	Female	SED	19.64	[14.16,20)	303	3967.6	1471
10043527	Female	SED	19.64	[14.16,20)	303	3967.6	1471
10043527	Female	SED	19.64	[14.16,20)	303	3967.6	1471
10043527	Female	SED	19.66	[14.16,20)	303.5	3977.42	1471
10043527	Female	SED	19.67	[14.16,20)	304	3987.26	1471
10043527	Female	SED	19.69	[14.16,20)	304.5	3997.1	1471
10043527	Female	SED	19.69	[14.16,20)	304.5	3997.1	1471
10043527	Female	SED	19.71	[14.16,20)	305	4006.95	1471
10043527	Female	SED	19.72	[14.16,20)	305.5	4016.8	1471
10043527	Female	SED	19.74	[14.16,20)	306	4026.67	1471
10043527	Female	SED	19.74	[14.16,20)	306	4026.67	1471
10043527	Female	SED	19.75	[14.16,20)	306.5	4036.54	1471
10043527	Female	SED	19.77	[14.16,20)	307	4046.42	1471
10043527	Female	SED	19.79	[14.16,20)	307.5	4056.31	1471
10043527	Female	SED	19.79	[14.16,20)	307.5	4056.31	1471
10043527	Female	SED	19.8	[14.16,20)	308	4066.21	1471
10043527	Female	SED	19.82	[14.16,20)	308.5	4076.12	1471
10043527	Female	SED	19.82	[14.16,20)	308.5	4076.12	1471
10043527	Female	SED	19.85	[14.16,20)	309.5	4095.95	1471
10043527	Female	SED	19.87	[14.16,20)	310	4105.88	1471
10043527	Female	SED	19.95	[14.16,20)	312.5	4155.65	1471
10043527	Female	SED	19.96	[14.16,20)	313	4165.63	1471
10043527	Female	SED	19.98	[14.16,20)	313.5	4175.61	1471
10043527	Female	SED	19.99	[14.16,20)	314	4185.61	1471
10043527	Female	SED	20.03	[20,25)	315	4205.62	1471
10043527	Female	SED	20.06	[20,25)	316	4225.66	1471
10043527	Female	SED	20.06	[20,25)	316	4225.66	1471
10043527	Female	SED	20.06	[20,25)	316	4225.66	1471
10043527	Female	SED	20.07	[20,25)	316.5	4235.69	1471
10043527	Female	SED	20.11	[20,25)	317.5	4255.78	1471
10043527	Female	SED	20.14	[20,25)	318.5	4275.9	1471
10043527	Female	SED	20.14	[20,25)	318.5	4275.9	1471
10043527	Female	SED	20.15	[20,25)	319	4285.98	1471
10043527	Female	SED	20.17	[20,25)	319.5	4296.06	1471
10043527	Female	SED	20.2	[20,25)	320.5	4316.24	1471
10043527	Female	SED	20.2	[20,25)	320.5	4316.24	1471
10043527	Female	SED	20.23	[20,25)	321.5	4336.46	1471
10043527	Female	SED	20.25	[20,25)	322	4346.58	1471
10043527	Female	SED	20.26	[20,25)	322.5	4356.71	1471
10043527	Female	SED	20.28	[20,25)	323	4366.84	1471
10043527	Female	SED	20.28	[20,25)	323	4366.84	1471
10043527	Female	SED	20.28	[20,25)	323	4366.84	1471
10043527	Female	SED	20.34	[20,25)	325	4407.46	1471
10043527	Female	SED	20.37	[20,25)	326	4427.82	1471
10043527	Female	SED	20.37	[20,25)	326	4427.82	1471
10043527	Female	SED	20.39	[20,25)	326.5	4438.01	1471
10043527	Female	SED	20.39	[20,25)	326.5	4438.01	1471
10043527	Female	SED	20.4	[20,25)	327	4448.21	1471
10043527	Female	SED	20.42	[20,25)	327.5	4458.42	1471
10043527	Female	SED	20.45	[20,25)	328.5	4478.85	1471
10043527	Female	SED	20.47	[20,25)	329	4489.08	1471
10043527	Female	SED	20.47	[20,25)	329	4489.08	1471
10043527	Female	SED	20.48	[20,25)	329.5	4499.32	1471
10043527	Female	SED	20.5	[20,25)	330	4509.57	1471
10043527	Female	SED	20.51	[20,25)	330.5	4519.82	1471
10043527	Female	SED	20.51	[20,25)	330.5	4519.82	1471
10043527	Female	SED	20.53	[20,25)	331	4530.08	1471
10043527	Female	SED	20.56	[20,25)	332	4550.62	1471
10043527	Female	SED	20.59	[20,25)	333	4571.2	1471
10043527	Female	SED	20.65	[20,25)	335	4612.44	1471
10043527	Female	SED	20.65	[20,25)	335	4612.44	1471
10043527	Female	SED	20.71	[20,25)	337	4653.81	1471
10043527	Female	SED	20.74	[20,25)	338	4674.54	1471
10043527	Female	SED	20.82	[20,25)	340.5	4726.5	1471
10043527	Female	SED	20.82	[20,25)	340.5	4726.5	1471
10043527	Female	SED	20.87	[20,25)	342	4757.76	1471
10043527	Female	SED	20.91	[20,25)	343.5	4789.1	1471
10043527	Female	SED	20.99	[20,25)	346	4841.48	1471
10043527	Female	SED	20.99	[20,25)	346	4841.48	1471
10043527	Female	SED	21	[20,25)	346.5	4851.98	1471
10043527	Female	SED	21	[20,25)	346.5	4851.98	1471
10043527	Female	SED	21.03	[20,25)	347.5	4873	1471
10043527	Female	SED	21.05	[20,25)	348	4883.52	1471
10043527	Female	SED	21.08	[20,25)	349	4904.58	1471
10043527	Female	SED	21.11	[20,25)	350	4925.68	1471
10043527	Female	SED	21.11	[20,25)	350	4925.68	1471
10043527	Female	SED	21.14	[20,25)	351	4946.8	1471
10043527	Female	SED	21.16	[20,25)	351.5	4957.38	1471
10043527	Female	SED	21.17	[20,25)	352	4967.96	1471
10043527	Female	SED	21.22	[20,25)	353.5	4999.75	1471
10043527	Female	SED	21.26	[20,25)	355	5031.6	1471
10043527	Female	SED	21.26	[20,25)	355	5031.6	1471
10043527	Female	SED	21.28	[20,25)	355.5	5042.24	1471
10043527	Female	SED	21.28	[20,25)	355.5	5042.24	1471
10043527	Female	SED	21.31	[20,25)	356.5	5063.53	1471
10043527	Female	SED	21.32	[20,25)	357	5074.18	1471
10043527	Female	SED	21.36	[20,25)	358.5	5106.2	1471
10043527	Female	SED	21.36	[20,25)	358.5	5106.2	1471
10043527	Female	SED	21.39	[20,25)	359.5	5127.58	1471
10043527	Female	SED	21.41	[20,25)	360	5138.28	1471
10043527	Female	SED	21.41	[20,25)	360	5138.28	1471
10043527	Female	SED	21.45	[20,25)	361.5	5170.43	1471
10043527	Female	SED	21.45	[20,25)	361.5	5170.43	1471
10043527	Female	SED	21.47	[20,25)	362	5181.16	1471
10043527	Female	SED	21.51	[20,25)	363.5	5213.39	1471
10043527	Female	SED	21.53	[20,25)	364	5224.15	1471
10043527	Female	SED	21.54	[20,25)	364.5	5234.92	1471
10043527	Female	SED	21.56	[20,25)	365	5245.7	1471
10043527	Female	SED	21.6	[20,25)	366.5	5278.07	1471
10043527	Female	SED	21.62	[20,25)	367	5288.87	1471
10043527	Female	SED	21.62	[20,25)	367	5288.87	1471
10043527	Female	SED	21.63	[20,25)	367.5	5299.68	1471
10043527	Female	SED	21.63	[20,25)	367.5	5299.68	1471
10043527	Female	SED	21.65	[20,25)	368	5310.5	1471
10043527	Female	SED	21.68	[20,25)	369	5332.16	1471
10043527	Female	SED	21.69	[20,25)	369.5	5343	1471
10043527	Female	SED	21.7	[20,25)	370	5353.85	1471
10043527	Female	SED	21.76	[20,25)	372	5397.32	1471
10043527	Female	SED	21.76	[20,25)	372	5397.32	1471
10043527	Female	SED	21.81	[20,25)	373.5	5430	1471
10043527	Female	SED	21.82	[20,25)	374	5440.91	1471
10043527	Female	SED	21.84	[20,25)	374.5	5451.82	1471
10043527	Female	SED	21.84	[20,25)	374.5	5451.82	1471
10043527	Female	SED	21.87	[20,25)	375.5	5473.67	1471
10043527	Female	SED	21.88	[20,25)	376	5484.61	1471
10043527	Female	SED	21.88	[20,25)	376	5484.61	1471
10043527	Female	SED	21.97	[20,25)	379	5550.38	1471
10043527	Female	SED	22.01	[20,25)	380.5	5583.36	1471
10043527	Female	SED	22.05	[20,25)	382	5616.41	1471
10043527	Female	SED	22.07	[20,25)	382.5	5627.44	1471
10043527	Female	SED	22.14	[20,25)	385	5682.7	1471
10043527	Female	SED	22.15	[20,25)	385.5	5693.78	1471
10043527	Female	SED	22.15	[20,25)	385.5	5693.78	1471
10043527	Female	SED	22.17	[20,25)	386	5704.86	1471
10043527	Female	SED	22.2	[20,25)	387	5727.04	1471
10043527	Female	SED	22.21	[20,25)	387.5	5738.14	1471
10043527	Female	SED	22.26	[20,25)	389	5771.49	1471
10043527	Female	SED	22.3	[20,25)	390.5	5804.91	1471
10043527	Female	SED	22.31	[20,25)	391	5816.06	1471
10043527	Female	SED	22.33	[20,25)	391.5	5827.22	1471
10043527	Female	SED	22.34	[20,25)	392	5838.39	1471
10043527	Female	SED	22.37	[20,25)	393	5860.74	1471
10043527	Female	SED	22.37	[20,25)	393	5860.74	1471
10043527	Female	SED	22.41	[20,25)	394.5	5894.33	1471
10043527	Female	SED	22.47	[20,25)	396.5	5939.21	1471
10043527	Female	SED	22.48	[20,25)	397	5950.45	1471
10043527	Female	SED	22.51	[20,25)	398	5972.94	1471
10043527	Female	SED	22.51	[20,25)	398	5972.94	1471
10043527	Female	SED	22.54	[20,25)	399	5995.47	1471
10043527	Female	SED	22.6	[20,25)	401	6040.6	1471
10043527	Female	SED	22.62	[20,25)	402	6063.21	1471
10043527	Female	SED	22.64	[20,25)	402.5	6074.53	1471
10043527	Female	SED	22.64	[20,25)	402.5	6074.53	1471
10043527	Female	SED	22.68	[20,25)	404	6108.52	1471
10043527	Female	SED	22.75	[20,25)	406.5	6165.31	1471
10043527	Female	SED	22.76	[20,25)	407	6176.68	1471
10043527	Female	SED	22.78	[20,25)	407.5	6188.07	1471
10043527	Female	SED	22.78	[20,25)	407.5	6188.07	1471
10043527	Female	SED	22.85	[20,25)	410	6245.1	1471
10043527	Female	SED	22.88	[20,25)	411	6267.96	1471
10043527	Female	SED	22.89	[20,25)	411.5	6279.41	1471
10043527	Female	SED	22.9	[20,25)	412	6290.85	1471
10043527	Female	SED	22.96	[20,25)	414	6336.72	1471
10043527	Female	SED	22.96	[20,25)	414	6336.72	1471
10043527	Female	SED	22.97	[20,25)	414.5	6348.2	1471
10043527	Female	SED	23	[20,25)	415.5	6371.19	1471
10043527	Female	SED	23	[20,25)	415.5	6371.19	1471
10043527	Female	SED	23.08	[20,25)	418.5	6440.31	1471
10043527	Female	SED	23.1	[20,25)	419	6451.86	1471
10043527	Female	SED	23.1	[20,25)	419	6451.86	1471
10043527	Female	SED	23.11	[20,25)	419.5	6463.41	1471
10043527	Female	SED	23.15	[20,25)	421	6498.11	1471
10043527	Female	SED	23.15	[20,25)	421	6498.11	1471
10043527	Female	SED	23.17	[20,25)	421.5	6509.69	1471
10043527	Female	SED	23.19	[20,25)	422.5	6532.87	1471
10043527	Female	SED	23.21	[20,25)	423	6544.47	1471
10043527	Female	SED	23.21	[20,25)	423	6544.47	1471
10043527	Female	SED	23.21	[20,25)	423	6544.47	1471
10043527	Female	SED	23.23	[20,25)	424	6567.69	1471
10043527	Female	SED	23.23	[20,25)	424	6567.69	1471
10043527	Female	SED	23.23	[20,25)	424	6567.69	1471
10043527	Female	SED	23.23	[20,25)	424	6567.69	1471
10043527	Female	SED	23.26	[20,25)	425	6590.94	1471
10043527	Female	SED	23.36	[20,25)	428.5	6672.52	1471
10043527	Female	SED	23.36	[20,25)	428.5	6672.52	1471
10043527	Female	SED	23.37	[20,25)	429	6684.2	1471
10043527	Female	SED	23.41	[20,25)	430.5	6719.29	1471
10043527	Female	SED	23.45	[20,25)	432	6754.44	1471
10043527	Female	SED	23.48	[20,25)	433	6777.91	1471
10043527	Female	SED	23.49	[20,25)	433.5	6789.65	1471
10043527	Female	SED	23.51	[20,25)	434	6801.4	1471
10043527	Female	SED	23.52	[20,25)	434.5	6813.16	1471
10043527	Female	SED	23.55	[20,25)	435.5	6836.69	1471
10043527	Female	SED	23.56	[20,25)	436	6848.47	1471
10043527	Female	SED	23.57	[20,25)	436.5	6860.25	1471
10043527	Female	SED	23.63	[20,25)	438.5	6907.46	1471
10043527	Female	SED	23.66	[20,25)	439.5	6931.1	1471
10043527	Female	SED	23.67	[20,25)	440	6942.93	1471
10043527	Female	SED	23.67	[20,25)	440	6942.93	1471
10043527	Female	SED	23.68	[20,25)	440.5	6954.77	1471
10043527	Female	SED	23.68	[20,25)	440.5	6954.77	1471
10043527	Female	SED	23.75	[20,25)	443	7014.06	1471
10043527	Female	SED	23.82	[20,25)	445.5	7073.52	1471
10043527	Female	SED	23.82	[20,25)	445.5	7073.52	1471
10043527	Female	SED	23.82	[20,25)	445.5	7073.52	1471
10043527	Female	SED	23.86	[20,25)	447	7109.27	1471
10043527	Female	SED	23.92	[20,25)	449.5	7169	1471
10043527	Female	SED	24.02	[20,25)	453	7252.89	1471
10043527	Female	SED	24.04	[20,25)	454	7276.92	1471
10043527	Female	SED	24.06	[20,25)	454.5	7288.94	1471
10043527	Female	SED	24.07	[20,25)	455	7300.98	1471
10043527	Female	SED	24.07	[20,25)	455	7300.98	1471
10043527	Female	SED	24.08	[20,25)	455.5	7313.01	1471
10043527	Female	SED	24.11	[20,25)	456.5	7337.11	1471
10043527	Female	SED	24.11	[20,25)	456.5	7337.11	1471
10043527	Female	SED	24.11	[20,25)	456.5	7337.11	1471
10043527	Female	SED	24.16	[20,25)	458.5	7385.38	1471
10043527	Female	SED	24.17	[20,25)	459	7397.46	1471
10043527	Female	SED	24.2	[20,25)	460	7421.65	1471
10043527	Female	SED	24.27	[20,25)	462.5	7482.24	1471
10043527	Female	SED	24.28	[20,25)	463	7494.37	1471
10043527	Female	SED	24.29	[20,25)	463.5	7506.52	1471
10043527	Female	SED	24.33	[20,25)	465	7542.98	1471
10043527	Female	SED	24.33	[20,25)	465	7542.98	1471
10043527	Female	SED	24.36	[20,25)	466	7567.33	1471
10043527	Female	SED	24.37	[20,25)	466.5	7579.51	1471
10043527	Female	SED	24.37	[20,25)	466.5	7579.51	1471
10043527	Female	SED	24.38	[20,25)	467	7591.7	1471
10043527	Female	SED	24.46	[20,25)	470	7664.97	1471
10043527	Female	SED	24.49	[20,25)	471	7689.45	1471
10043527	Female	SED	24.49	[20,25)	471	7689.45	1471
10043527	Female	SED	24.5	[20,25)	471.5	7701.7	1471
10043527	Female	SED	24.59	[20,25)	475	7787.61	1471
10043527	Female	SED	24.61	[20,25)	475.5	7799.91	1471
10043527	Female	SED	24.63	[20,25)	476.5	7824.53	1471
10043527	Female	SED	24.63	[20,25)	476.5	7824.53	1471
10043527	Female	SED	24.7	[20,25)	479	7886.19	1471
10043527	Female	SED	24.71	[20,25)	479.5	7898.54	1471
10043527	Female	SED	24.72	[20,25)	480	7910.9	1471
10043527	Female	SED	24.77	[20,25)	482	7960.39	1471
10043527	Female	SED	24.81	[20,25)	483.5	7997.58	1471
10043527	Female	SED	24.81	[20,25)	483.5	7997.58	1471
10043527	Female	SED	24.84	[20,25)	484.5	8022.4	1471
10043527	Female	SED	24.85	[20,25)	485	8034.82	1471
10043527	Female	SED	24.86	[20,25)	485.5	8047.25	1471
10043527	Female	SED	24.86	[20,25)	485.5	8047.25	1471
10043527	Female	SED	24.86	[20,25)	485.5	8047.25	1471
10043527	Female	SED	24.91	[20,25)	487.5	8097.03	1471
10043527	Female	SED	24.94	[20,25)	488.5	8121.96	1471
10043527	Female	SED	24.98	[20,25)	490	8159.39	1471
10043527	Female	SED	25.02	[25,30)	491.5	8196.89	1471
10043527	Female	SED	25.03	[25,30)	492	8209.4	1471
10043527	Female	SED	25.03	[25,30)	492	8209.4	1471
10043527	Female	SED	25.04	[25,30)	492.5	8221.92	1471
10043527	Female	SED	25.05	[25,30)	493	8234.44	1471
10043527	Female	SED	25.08	[25,30)	494	8259.51	1471
10043527	Female	SED	25.08	[25,30)	494	8259.51	1471
10043527	Female	SED	25.22	[25,30)	499.5	8397.83	1471
10043527	Female	SED	25.24	[25,30)	500.5	8423.06	1471
10043527	Female	SED	25.26	[25,30)	501	8435.69	1471
10043527	Female	SED	25.28	[25,30)	502	8460.95	1471
10043527	Female	SED	25.34	[25,30)	504.5	8524.24	1471
10043527	Female	SED	25.37	[25,30)	505.5	8549.59	1471
10043527	Female	SED	25.38	[25,30)	506	8562.28	1471
10043527	Female	SED	25.38	[25,30)	506	8562.28	1471
10043527	Female	SED	25.44	[25,30)	508.5	8625.82	1471
10043527	Female	SED	25.47	[25,30)	509.5	8651.27	1471
10043527	Female	SED	25.53	[25,30)	512	8715.03	1471
10043527	Female	SED	25.56	[25,30)	513	8740.57	1471
10043527	Female	SED	25.61	[25,30)	515	8791.74	1471
10043527	Female	SED	25.61	[25,30)	515	8791.74	1471
10043527	Female	SED	25.63	[25,30)	516	8817.36	1471
10043527	Female	SED	25.68	[25,30)	518	8868.67	1471
10043527	Female	SED	25.69	[25,30)	518.5	8881.51	1471
10043527	Female	SED	25.71	[25,30)	519	8894.36	1471
10043527	Female	SED	25.76	[25,30)	521	8945.82	1471
10043527	Female	SED	25.79	[25,30)	522.5	8984.49	1471
10043527	Female	SED	25.81	[25,30)	523	8997.39	1471
10043527	Female	SED	25.82	[25,30)	523.5	9010.29	1471
10043527	Female	SED	25.82	[25,30)	523.5	9010.29	1471
10043527	Female	SED	25.85	[25,30)	525	9049.05	1471
10043527	Female	SED	25.9	[25,30)	527	9100.8	1471
10043527	Female	SED	25.92	[25,30)	527.5	9113.76	1471
10043527	Female	SED	25.93	[25,30)	528	9126.72	1471
10043527	Female	SED	25.93	[25,30)	528	9126.72	1471
10043527	Female	SED	26.04	[25,30)	532.5	9243.64	1471
10043527	Female	SED	26.05	[25,30)	533	9256.67	1471
10043527	Female	SED	26.06	[25,30)	533.5	9269.69	1471
10043527	Female	SED	26.08	[25,30)	534	9282.73	1471
10043527	Female	SED	26.09	[25,30)	534.5	9295.77	1471
10043527	Female	SED	26.09	[25,30)	534.5	9295.77	1471
10043527	Female	SED	26.09	[25,30)	534.5	9295.77	1471
10043527	Female	SED	26.1	[25,30)	535	9308.82	1471
10043527	Female	SED	26.2	[25,30)	539	9413.41	1471
10043527	Female	SED	26.21	[25,30)	539.5	9426.51	1471
10043527	Female	SED	26.22	[25,30)	540	9439.62	1471
10043527	Female	SED	26.23	[25,30)	540.5	9452.73	1471
10043527	Female	SED	26.25	[25,30)	541	9465.85	1471
10043527	Female	SED	26.26	[25,30)	541.5	9478.98	1471
10043527	Female	SED	26.27	[25,30)	542	9492.11	1471
10043527	Female	SED	26.32	[25,30)	544	9544.7	1471
10043527	Female	SED	26.33	[25,30)	544.5	9557.86	1471
10043527	Female	SED	26.34	[25,30)	545	9571.03	1471
10043527	Female	SED	26.35	[25,30)	545.5	9584.2	1471
10043527	Female	SED	26.35	[25,30)	545.5	9584.2	1471
10043527	Female	SED	26.38	[25,30)	546.5	9610.57	1471
10043527	Female	SED	26.4	[25,30)	547.5	9636.96	1471
10043527	Female	SED	26.44	[25,30)	549	9676.59	1471
10043527	Female	SED	26.47	[25,30)	550.5	9716.27	1471
10043527	Female	SED	26.52	[25,30)	552.5	9769.27	1471
10043527	Female	SED	26.57	[25,30)	554.5	9822.37	1471
10043527	Female	SED	26.57	[25,30)	554.5	9822.37	1471
10043527	Female	SED	26.57	[25,30)	554.5	9822.37	1471
10043527	Female	SED	26.59	[25,30)	555.5	9848.95	1471
10043527	Female	SED	26.67	[25,30)	558.5	9928.84	1471
10043527	Female	SED	26.73	[25,30)	561	9995.58	1471
10043527	Female	SED	26.74	[25,30)	561.5	10009	1471
10043527	Female	SED	26.74	[25,30)	561.5	10009	1471
10043527	Female	SED	26.74	[25,30)	561.5	10009	1471
10043527	Female	SED	26.81	[25,30)	564.5	10089.3	1471
10043527	Female	SED	26.84	[25,30)	566	10129.5	1471
10043527	Female	SED	26.87	[25,30)	567	10156.4	1471
10043527	Female	SED	26.88	[25,30)	567.5	10169.8	1471
10043527	Female	SED	26.89	[25,30)	568	10183.2	1471
10043527	Female	SED	26.92	[25,30)	569	10210.1	1471
10043527	Female	SED	26.94	[25,30)	570	10237.1	1471
10043527	Female	SED	26.95	[25,30)	570.5	10250.5	1471
10043527	Female	SED	26.95	[25,30)	570.5	10250.5	1471
10043527	Female	SED	26.95	[25,30)	570.5	10250.5	1471
10043527	Female	SED	26.98	[25,30)	571.5	10277.5	1471
10043527	Female	SED	26.99	[25,30)	572	10291	1471
10043527	Female	SED	26.99	[25,30)	572	10291	1471
10043527	Female	SED	27.05	[25,30)	574.5	10358.5	1471
10043527	Female	SED	27.06	[25,30)	575	10372.1	1471
10043527	Female	SED	27.06	[25,30)	575	10372.1	1471
10043527	Female	SED	27.07	[25,30)	575.5	10385.6	1471
10043527	Female	SED	27.15	[25,30)	579	10480.5	1471
10043527	Female	SED	27.17	[25,30)	580	10507.6	1471
10043527	Female	SED	27.22	[25,30)	582	10562	1471
10043527	Female	SED	27.27	[25,30)	584	10616.5	1471
10043527	Female	SED	27.3	[25,30)	585.5	10657.5	1471
10043527	Female	SED	27.35	[25,30)	587.5	10712.1	1471
10043527	Female	SED	27.36	[25,30)	588	10725.8	1471
10043527	Female	SED	27.36	[25,30)	588	10725.8	1471
10043527	Female	SED	27.36	[25,30)	588	10725.8	1471
10043527	Female	SED	27.43	[25,30)	591	10808	1471
10043527	Female	SED	27.44	[25,30)	591.5	10821.7	1471
10043527	Female	SED	27.45	[25,30)	592	10835.4	1471
10043527	Female	SED	27.47	[25,30)	592.5	10849.2	1471
10043527	Female	SED	27.47	[25,30)	592.5	10849.2	1471
10043527	Female	SED	27.47	[25,30)	592.5	10849.2	1471
10043527	Female	SED	27.48	[25,30)	593	10862.9	1471
10043527	Female	SED	27.49	[25,30)	593.5	10876.6	1471
10043527	Female	SED	27.5	[25,30)	594	10890.4	1471
10043527	Female	SED	27.51	[25,30)	594.5	10904.1	1471
10043527	Female	SED	27.54	[25,30)	595.5	10931.7	1471
10043527	Female	SED	27.56	[25,30)	596.5	10959.2	1471
10043527	Female	SED	27.6	[25,30)	598.5	11014.4	1471
10043527	Female	SED	27.65	[25,30)	600.5	11069.6	1471
10043527	Female	SED	27.69	[25,30)	602	11111.1	1471
10043527	Female	SED	27.72	[25,30)	603.5	11152.7	1471
10043527	Female	SED	27.77	[25,30)	605.5	11208.2	1471
10043527	Female	SED	27.79	[25,30)	606.5	11236	1471
10043527	Female	SED	27.82	[25,30)	608	11277.7	1471
10043527	Female	SED	27.83	[25,30)	608.5	11291.6	1471
10043527	Female	SED	27.87	[25,30)	610	11333.4	1471
10043527	Female	SED	27.87	[25,30)	610	11333.4	1471
10043527	Female	SED	27.87	[25,30)	610	11333.4	1471
10043527	Female	SED	27.88	[25,30)	610.5	11347.3	1471
10043527	Female	SED	27.9	[25,30)	611.5	11375.2	1471
10043527	Female	SED	27.91	[25,30)	612	11389.1	1471
10043527	Female	SED	27.91	[25,30)	612	11389.1	1471
10043527	Female	SED	27.93	[25,30)	612.5	11403.1	1471
10043527	Female	SED	27.96	[25,30)	614	11445	1471
10043527	Female	SED	27.99	[25,30)	615.5	11487	1471
10043527	Female	SED	28.03	[25,30)	617	11529	1471
10043527	Female	SED	28.06	[25,30)	618.5	11571.1	1471
10043527	Female	SED	28.07	[25,30)	619	11585.1	1471
10043527	Female	SED	28.07	[25,30)	619	11585.1	1471
10043527	Female	SED	28.1	[25,30)	620	11613.2	1471
10043527	Female	SED	28.13	[25,30)	621.5	11655.4	1471
10043527	Female	SED	28.14	[25,30)	622	11669.4	1471
10043527	Female	SED	28.3	[25,30)	629	11867	1471
10043527	Female	SED	28.33	[25,30)	630.5	11909.4	1471
10043527	Female	SED	28.41	[25,30)	634	12008.8	1471
10043527	Female	SED	28.42	[25,30)	634.5	12023	1471
10043527	Female	SED	28.43	[25,30)	635	12037.2	1471
10043527	Female	SED	28.47	[25,30)	636.5	12079.9	1471
10043527	Female	SED	28.48	[25,30)	637	12094.1	1471
10043527	Female	SED	28.48	[25,30)	637	12094.1	1471
10043527	Female	SED	28.69	[25,30)	646.5	12365.6	1471
10043527	Female	SED	28.73	[25,30)	648.5	12423.1	1471
10043527	Female	SED	28.77	[25,30)	650	12466.2	1471
10043527	Female	SED	28.77	[25,30)	650	12466.2	1471
10043527	Female	SED	28.85	[25,30)	653.5	12567	1471
10043527	Female	SED	28.88	[25,30)	655	12610.3	1471
10043527	Female	SED	28.89	[25,30)	655.5	12624.8	1471
10043527	Female	SED	28.89	[25,30)	655.5	12624.8	1471
10043527	Female	SED	28.94	[25,30)	658	12697	1471
10043527	Female	SED	28.99	[25,30)	660	12755	1471
10043527	Female	SED	29.05	[25,30)	663	12842	1471
10043527	Female	SED	29.07	[25,30)	663.5	12856.6	1471
10043527	Female	SED	29.11	[25,30)	665.5	12914.8	1471
10043527	Female	SED	29.17	[25,30)	668.5	13002.2	1471
10043527	Female	SED	29.2	[25,30)	669.5	13031.4	1471
10043527	Female	SED	29.23	[25,30)	671	13075.2	1471
10043527	Female	SED	29.28	[25,30)	673.5	13148.3	1471
10043527	Female	SED	29.31	[25,30)	674.5	13177.6	1471
10043527	Female	SED	29.44	[25,30)	680.5	13353.8	1471
10043527	Female	SED	29.45	[25,30)	681	13368.6	1471
10043527	Female	SED	29.46	[25,30)	681.5	13383.3	1471
10043527	Female	SED	29.5	[25,30)	683.5	13442.2	1471
10043527	Female	SED	29.51	[25,30)	684	13457	1471
10043527	Female	SED	29.54	[25,30)	685.5	13501.3	1471
10043527	Female	SED	29.55	[25,30)	686	13516.1	1471
10043527	Female	SED	29.6	[25,30)	688	13575.2	1471
10043527	Female	SED	29.64	[25,30)	690	13634.4	1471
10043527	Female	SED	29.65	[25,30)	690.5	13649.3	1471
10043527	Female	SED	29.66	[25,30)	691	13664.1	1471
10043527	Female	SED	29.69	[25,30)	692.5	13708.6	1471
10043527	Female	SED	29.72	[25,30)	693.5	13738.3	1471
10043527	Female	SED	29.73	[25,30)	694	13753.2	1471
10043527	Female	SED	29.73	[25,30)	694	13753.2	1471
10043527	Female	SED	29.74	[25,30)	694.5	13768	1471
10043527	Female	SED	29.76	[25,30)	695.5	13797.8	1471
10043527	Female	SED	29.77	[25,30)	696	13812.7	1471
10043527	Female	SED	29.79	[25,30)	697	13842.5	1471
10043527	Female	SED	29.79	[25,30)	697	13842.5	1471
10043527	Female	SED	29.82	[25,30)	698.5	13887.2	1471
10043527	Female	SED	29.82	[25,30)	698.5	13887.2	1471
10043527	Female	SED	29.83	[25,30)	699	13902.1	1471
10043527	Female	SED	29.84	[25,30)	699.5	13917	1471
10043527	Female	SED	29.98	[25,30)	706	14111.4	1471
10043527	Female	SED	30.02	[30,35)	708	14171.4	1471
10043527	Female	SED	30.02	[30,35)	708	14171.4	1471
10043527	Female	SED	30.07	[30,35)	710	14231.5	1471
10043527	Female	SED	30.07	[30,35)	710	14231.5	1471
10043527	Female	SED	30.09	[30,35)	711	14261.6	1471
10043527	Female	SED	30.13	[30,35)	713	14321.8	1471
10043527	Female	SED	30.14	[30,35)	713.5	14336.9	1471
10043527	Female	SED	30.16	[30,35)	714.5	14367	1471
10043527	Female	SED	30.16	[30,35)	714.5	14367	1471
10043527	Female	SED	30.18	[30,35)	715.5	14397.2	1471
10043527	Female	SED	30.19	[30,35)	716	14412.3	1471
10043527	Female	SED	30.22	[30,35)	717.5	14457.6	1471
10043527	Female	SED	30.25	[30,35)	718.5	14487.9	1471
10043527	Female	SED	30.26	[30,35)	719	14503	1471
10043527	Female	SED	30.29	[30,35)	720.5	14548.4	1471
10043527	Female	SED	30.35	[30,35)	723.5	14639.3	1471
10043527	Female	SED	30.36	[30,35)	724	14654.5	1471
10043527	Female	SED	30.36	[30,35)	724	14654.5	1471
10043527	Female	SED	30.38	[30,35)	725	14684.9	1471
10043527	Female	SED	30.38	[30,35)	725	14684.9	1471
10043527	Female	SED	30.41	[30,35)	726.5	14730.5	1471
10043527	Female	SED	30.41	[30,35)	726.5	14730.5	1471
10043527	Female	SED	30.46	[30,35)	728.5	14791.4	1471
10043527	Female	SED	30.48	[30,35)	729.5	14821.8	1471
10043527	Female	SED	30.48	[30,35)	729.5	14821.8	1471
10043527	Female	SED	30.53	[30,35)	732	14898.1	1471
10043527	Female	SED	30.55	[30,35)	733	14928.6	1471
10043527	Female	SED	30.65	[30,35)	738	15081.6	1471
10043527	Female	SED	30.7	[30,35)	740	15143	1471
10043527	Female	SED	30.73	[30,35)	741.5	15189	1471
10043527	Female	SED	30.81	[30,35)	745.5	15312.1	1471
10043527	Female	SED	30.87	[30,35)	748.5	15404.6	1471
10043527	Female	SED	30.88	[30,35)	749	15420.1	1471
10043527	Female	SED	30.91	[30,35)	750.5	15466.4	1471
10043527	Female	SED	30.95	[30,35)	752.5	15528.3	1471
10043527	Female	SED	30.96	[30,35)	753	15543.8	1471
10043527	Female	SED	30.97	[30,35)	753.5	15559.2	1471
10043527	Female	SED	31.05	[30,35)	757	15667.8	1471
10043527	Female	SED	31.06	[30,35)	757.5	15683.3	1471
10043527	Female	SED	31.15	[30,35)	762	15823.3	1471
10043527	Female	SED	31.16	[30,35)	762.5	15838.9	1471
10043527	Female	SED	31.19	[30,35)	764	15885.6	1471
10043527	Female	SED	31.2	[30,35)	764.5	15901.2	1471
10043527	Female	SED	31.3	[30,35)	769.5	16057.5	1471
10043527	Female	SED	31.3	[30,35)	769.5	16057.5	1471
10043527	Female	SED	31.32	[30,35)	770.5	16088.8	1471
10043527	Female	SED	31.33	[30,35)	771	16104.4	1471
10043527	Female	SED	31.35	[30,35)	772	16135.8	1471
10043527	Female	SED	31.38	[30,35)	773.5	16182.8	1471
10043527	Female	SED	31.4	[30,35)	774.5	16214.2	1471
10043527	Female	SED	31.45	[30,35)	777	16292.8	1471
10043527	Female	SED	31.52	[30,35)	780.5	16403	1471
10043527	Female	SED	31.53	[30,35)	781	16418.8	1471
10043527	Female	SED	31.54	[30,35)	781.5	16434.5	1471
10043527	Female	SED	31.55	[30,35)	782	16450.3	1471
10043527	Female	SED	31.56	[30,35)	782.5	16466.1	1471
10043527	Female	SED	31.56	[30,35)	782.5	16466.1	1471
10043527	Female	SED	31.58	[30,35)	783.5	16497.7	1471
10043527	Female	SED	31.59	[30,35)	784	16513.5	1471
10043527	Female	SED	31.61	[30,35)	785	16545.1	1471
10043527	Female	SED	31.64	[30,35)	786.5	16592.5	1471
10043527	Female	SED	31.7	[30,35)	789	16671.7	1471
10043527	Female	SED	31.71	[30,35)	789.5	16687.5	1471
10043527	Female	SED	31.78	[30,35)	793	16798.6	1471
10043527	Female	SED	31.79	[30,35)	793.5	16814.5	1471
10043527	Female	SED	31.85	[30,35)	796.5	16910	1471
10043527	Female	SED	31.85	[30,35)	796.5	16910	1471
10043527	Female	SED	31.87	[30,35)	797.5	16941.8	1471
10043527	Female	SED	31.89	[30,35)	798.5	16973.7	1471
10043527	Female	SED	31.94	[30,35)	801	17053.5	1471
10043527	Female	SED	31.95	[30,35)	801.5	17069.4	1471
10043527	Female	SED	31.96	[30,35)	802	17085.4	1471
10043527	Female	SED	32.01	[30,35)	804.5	17165.4	1471
10043527	Female	SED	32.01	[30,35)	804.5	17165.4	1471
10043527	Female	SED	32.05	[30,35)	807	17245.4	1471
10043527	Female	SED	32.06	[30,35)	807.5	17261.5	1471
10043527	Female	SED	32.07	[30,35)	808	17277.5	1471
10043527	Female	SED	32.09	[30,35)	809	17309.6	1471
10043527	Female	SED	32.1	[30,35)	809.5	17325.6	1471
10043527	Female	SED	32.1	[30,35)	809.5	17325.6	1471
10043527	Female	SED	32.14	[30,35)	811.5	17389.9	1471
10043527	Female	SED	32.16	[30,35)	812.5	17422	1471
10043527	Female	SED	32.22	[30,35)	815.5	17518.6	1471
10043527	Female	SED	32.24	[30,35)	816.5	17550.8	1471
10043527	Female	SED	32.25	[30,35)	817	17567	1471
10043527	Female	SED	32.25	[30,35)	817	17567	1471
10043527	Female	SED	32.41	[30,35)	825	17825.6	1471
10043527	Female	SED	32.43	[30,35)	826	17858	1471
10043527	Female	SED	32.46	[30,35)	827.5	17906.7	1471
10043527	Female	SED	32.48	[30,35)	828.5	17939.2	1471
10043527	Female	SED	32.48	[30,35)	828.5	17939.2	1471
10043527	Female	SED	32.49	[30,35)	829	17955.4	1471
10043527	Female	SED	32.52	[30,35)	830.5	18004.2	1471
10043527	Female	SED	32.54	[30,35)	831.5	18036.7	1471
10043527	Female	SED	32.57	[30,35)	833	18085.5	1471
10043527	Female	SED	32.63	[30,35)	836	18183.3	1471
10043527	Female	SED	32.7	[30,35)	840	18314	1471
10043527	Female	SED	32.73	[30,35)	841.5	18363.1	1471
10043527	Female	SED	32.76	[30,35)	843	18412.2	1471
10043527	Female	SED	32.79	[30,35)	844.5	18461.3	1471
10043527	Female	SED	32.81	[30,35)	845.5	18494.1	1471
10043527	Female	SED	32.84	[30,35)	847	18543.4	1471
10043527	Female	SED	32.85	[30,35)	847.5	18559.8	1471
10043527	Female	SED	32.85	[30,35)	847.5	18559.8	1471
10043527	Female	SED	32.86	[30,35)	848	18576.2	1471
10043527	Female	SED	32.87	[30,35)	848.5	18592.7	1471
10043527	Female	SED	32.87	[30,35)	848.5	18592.7	1471
10043527	Female	SED	32.88	[30,35)	849	18609.1	1471
10043527	Female	SED	32.91	[30,35)	850.5	18658.4	1471
10043527	Female	SED	33.04	[30,35)	857.5	18889.3	1471
10043527	Female	SED	33.04	[30,35)	857.5	18889.3	1471
10043527	Female	SED	33.09	[30,35)	860	18971.9	1471
10043527	Female	SED	33.09	[30,35)	860	18971.9	1471
10043527	Female	SED	33.11	[30,35)	861	19005	1471
10043527	Female	SED	33.14	[30,35)	862.5	19054.7	1471
10043527	Female	SED	33.21	[30,35)	866	19170.8	1471
10043527	Female	SED	33.22	[30,35)	866.5	19187.4	1471
10043527	Female	SED	33.22	[30,35)	867	19204	1471
10043527	Female	SED	33.29	[30,35)	870.5	19320.4	1471
10043527	Female	SED	33.36	[30,35)	874	19437.1	1471
10043527	Female	SED	33.4	[30,35)	876	19503.8	1471
10043527	Female	SED	33.45	[30,35)	879	19604.1	1471
10043527	Female	SED	33.46	[30,35)	879.5	19620.8	1471
10043527	Female	SED	33.48	[30,35)	880.5	19654.3	1471
10043527	Female	SED	33.52	[30,35)	882.5	19721.3	1471
10043527	Female	SED	33.57	[30,35)	885	19805.2	1471
10043527	Female	SED	33.59	[30,35)	886	19838.8	1471
10043527	Female	SED	33.6	[30,35)	886.5	19855.5	1471
10043527	Female	SED	33.61	[30,35)	887	19872.3	1471
10043527	Female	SED	33.62	[30,35)	887.5	19889.2	1471
10043527	Female	SED	33.64	[30,35)	889	19939.6	1471
10043527	Female	SED	33.65	[30,35)	889.5	19956.4	1471
10043527	Female	SED	33.71	[30,35)	892.5	20057.5	1471
10043527	Female	SED	33.72	[30,35)	893	20074.3	1471
10043527	Female	SED	33.76	[30,35)	895	20141.8	1471
10043527	Female	SED	33.82	[30,35)	898.5	20260.1	1471
10043527	Female	SED	33.82	[30,35)	898.5	20260.1	1471
10043527	Female	SED	33.92	[30,35)	903.5	20429.4	1471
10043527	Female	SED	33.95	[30,35)	905	20480.3	1471
10043527	Female	SED	33.95	[30,35)	905	20480.3	1471
10043527	Female	SED	34.01	[30,35)	908.5	20599.2	1471
10043527	Female	SED	34.13	[30,35)	915	20820.7	1471
10043527	Female	SED	34.2	[30,35)	918.5	20940.3	1471
10043527	Female	SED	34.2	[30,35)	918.5	20940.3	1471
10043527	Female	SED	34.23	[30,35)	920	20991.6	1471
10043527	Female	SED	34.29	[30,35)	923.5	21111.5	1471
10043527	Female	SED	34.33	[30,35)	925.5	21180.1	1471
10043527	Female	SED	34.35	[30,35)	926.5	21214.5	1471
10043527	Female	SED	34.37	[30,35)	928	21266	1471
10043527	Female	SED	34.41	[30,35)	930	21334.8	1471
10043527	Female	SED	34.41	[30,35)	930	21334.8	1471
10043527	Female	SED	34.42	[30,35)	930.5	21352	1471
10043527	Female	SED	34.43	[30,35)	931	21369.2	1471
10043527	Female	SED	34.44	[30,35)	931.5	21386.4	1471
10043527	Female	SED	34.48	[30,35)	933.5	21455.3	1471
10043527	Female	SED	34.5	[30,35)	935	21507.1	1471
10043527	Female	SED	34.52	[30,35)	936	21541.6	1471
10043527	Female	SED	34.57	[30,35)	938.5	21627.9	1471
10043527	Female	SED	34.58	[30,35)	939	21645.2	1471
10043527	Female	SED	34.6	[30,35)	940	21679.8	1471
10043527	Female	SED	34.65	[30,35)	943	21783.7	1471
10043527	Female	SED	34.66	[30,35)	943.5	21801	1471
10043527	Female	SED	34.67	[30,35)	944	21818.3	1471
10043527	Female	SED	34.68	[30,35)	944.5	21835.7	1471
10043527	Female	SED	34.7	[30,35)	945.5	21870.4	1471
10043527	Female	SED	34.7	[30,35)	945.5	21870.4	1471
10043527	Female	SED	34.75	[30,35)	948.5	21974.5	1471
10043527	Female	SED	34.8	[30,35)	951	22061.5	1471
10043527	Female	SED	34.8	[30,35)	951	22061.5	1471
10043527	Female	SED	34.81	[30,35)	951.5	22078.9	1471
10043527	Female	SED	34.82	[30,35)	952.5	22113.7	1471
10043527	Female	SED	34.82	[30,35)	952.5	22113.7	1471
10043527	Female	SED	35.02	[35,40)	963	22480.4	1471
10043527	Female	SED	35.03	[35,40)	964	22515.4	1471
10043527	Female	SED	35.09	[35,40)	967	22620.6	1471
10043527	Female	SED	35.14	[35,40)	970	22725.9	1471
10043527	Female	SED	35.15	[35,40)	970.5	22743.5	1471
10043527	Female	SED	35.17	[35,40)	971.5	22778.7	1471
10043527	Female	SED	35.32	[35,40)	980	23078.2	1471
10043527	Female	SED	35.32	[35,40)	980	23078.2	1471
10043527	Female	SED	35.34	[35,40)	981	23113.6	1471
10043527	Female	SED	35.43	[35,40)	986	23290.5	1471
10043527	Female	SED	35.5	[35,40)	990	23432.4	1471
10043527	Female	SED	35.56	[35,40)	993	23539	1471
10043527	Female	SED	35.66	[35,40)	998.5	23734.8	1471
10043527	Female	SED	35.67	[35,40)	999.5	23770.5	1471
10043527	Female	SED	35.74	[35,40)	1003	23895.5	1471
10043527	Female	SED	35.87	[35,40)	1010.5	24164	1471
10043527	Female	SED	35.87	[35,40)	1010.5	24164	1471
10043527	Female	SED	35.92	[35,40)	1013.5	24271.7	1471
10043527	Female	SED	35.95	[35,40)	1015	24325.6	1471
10043527	Female	SED	35.98	[35,40)	1016.5	24379.5	1471
10043527	Female	SED	36.05	[35,40)	1020.5	24523.5	1471
10043527	Female	SED	36.11	[35,40)	1024	24649.8	1471
10043527	Female	SED	36.11	[35,40)	1024	24649.8	1471
10043527	Female	SED	36.18	[35,40)	1028	24794.4	1471
10043527	Female	SED	36.19	[35,40)	1028.5	24812.5	1471
10043527	Female	SED	36.25	[35,40)	1032	24939.2	1471
10043527	Female	SED	36.27	[35,40)	1033	24975.5	1471
10043527	Female	SED	36.34	[35,40)	1037	25120.7	1471
10043527	Female	SED	36.35	[35,40)	1037.5	25138.9	1471
10043527	Female	SED	36.35	[35,40)	1038	25157.1	1471
10043527	Female	SED	36.38	[35,40)	1039.5	25211.6	1471
10043527	Female	SED	36.42	[35,40)	1042	25302.6	1471
10043527	Female	SED	36.5	[35,40)	1046.5	25466.7	1471
10043527	Female	SED	36.51	[35,40)	1047	25485	1471
10043527	Female	SED	36.53	[35,40)	1048	25521.5	1471
10043527	Female	SED	36.54	[35,40)	1048.5	25539.7	1471
10043527	Female	SED	36.56	[35,40)	1050	25594.6	1471
10043527	Female	SED	36.56	[35,40)	1050	25594.6	1471
10043527	Female	SED	36.58	[35,40)	1051	25631.1	1471
10043527	Female	SED	36.6	[35,40)	1052	25667.7	1471
10043527	Female	SED	36.65	[35,40)	1055	25777.6	1471
10043527	Female	SED	36.67	[35,40)	1056	25814.3	1471
10043527	Female	SED	36.68	[35,40)	1056.5	25832.6	1471
10043527	Female	SED	36.7	[35,40)	1058	25887.6	1471
10043527	Female	SED	36.81	[35,40)	1064	26108.2	1471
10043527	Female	SED	36.9	[35,40)	1069.5	26310.9	1471
10043527	Female	SED	36.92	[35,40)	1070.5	26347.8	1471
10043527	Female	SED	36.93	[35,40)	1071	26366.2	1471
10043527	Female	SED	36.94	[35,40)	1072	26403.2	1471
10043527	Female	SED	37	[35,40)	1075.5	26532.6	1471
10043527	Female	SED	37.01	[35,40)	1076	26551.1	1471
10043527	Female	SED	37.02	[35,40)	1076.5	26569.6	1471
10043527	Female	SED	37.05	[35,40)	1078	26625.1	1471
10043527	Female	SED	37.07	[35,40)	1079	26662.2	1471
10043527	Female	SED	37.09	[35,40)	1080.5	26717.8	1471
10043527	Female	SED	37.09	[35,40)	1080.5	26717.8	1471
10043527	Female	SED	37.17	[35,40)	1085	26884.9	1471
10043527	Female	SED	37.18	[35,40)	1085.5	26903.5	1471
10043527	Female	SED	37.2	[35,40)	1087	26959.3	1471
10043527	Female	SED	37.23	[35,40)	1088.5	27015.1	1471
10043527	Female	SED	37.3	[35,40)	1092.5	27164.1	1471
10043527	Female	SED	37.31	[35,40)	1093.5	27201.5	1471
10043527	Female	SED	37.34	[35,40)	1095	27257.4	1471
10043527	Female	SED	37.45	[35,40)	1101.5	27500.5	1471
10043527	Female	SED	37.46	[35,40)	1102	27519.2	1471
10043527	Female	SED	37.56	[35,40)	1108	27744.3	1471
10043527	Female	SED	37.64	[35,40)	1113	27932.3	1471
10043527	Female	SED	37.68	[35,40)	1115	28007.6	1471
10043527	Female	SED	37.7	[35,40)	1116	28045.3	1471
10043527	Female	SED	37.7	[35,40)	1116.5	28064.2	1471
10043527	Female	SED	37.72	[35,40)	1117.5	28101.9	1471
10043527	Female	SED	37.82	[35,40)	1123.5	28328.5	1471
10043527	Female	SED	37.86	[35,40)	1125.5	28404.2	1471
10043527	Female	SED	37.93	[35,40)	1130	28574.7	1471
10043527	Female	SED	37.99	[35,40)	1133.5	28707.5	1471
10043527	Female	SED	38.07	[35,40)	1138	28878.7	1471
10043527	Female	SED	38.1	[35,40)	1140	28954.8	1471
10043527	Female	SED	38.27	[35,40)	1150	29336.7	1471
10043527	Female	SED	38.29	[35,40)	1151.5	29394.1	1471
10043527	Female	SED	38.46	[35,40)	1161.5	29777.8	1471
10043527	Female	SED	38.5	[35,40)	1164	29874	1471
10043527	Female	SED	38.51	[35,40)	1165	29912.5	1471
10043527	Female	SED	38.51	[35,40)	1165	29912.5	1471
10043527	Female	SED	38.63	[35,40)	1172	30182.5	1471
10043527	Female	SED	38.66	[35,40)	1174	30259.8	1471
10043527	Female	SED	38.67	[35,40)	1174.5	30279.1	1471
10043527	Female	SED	38.67	[35,40)	1174.5	30279.1	1471
10043527	Female	SED	38.67	[35,40)	1174.5	30279.1	1471
10043527	Female	SED	38.7	[35,40)	1176	30337.2	1471
10043527	Female	SED	38.71	[35,40)	1177	30375.8	1471
10043527	Female	SED	38.73	[35,40)	1178	30414.6	1471
10043527	Female	SED	38.74	[35,40)	1178.5	30433.9	1471
10043527	Female	SED	38.76	[35,40)	1180	30492.1	1471
10043527	Female	SED	38.83	[35,40)	1184	30647.2	1471
10043527	Female	SED	38.85	[35,40)	1185.5	30705.5	1471
10043527	Female	SED	38.92	[35,40)	1190	30880.5	1471
10043527	Female	SED	38.95	[35,40)	1191.5	30938.9	1471
10043527	Female	SED	38.99	[35,40)	1194	31036.3	1471
10043527	Female	SED	39.01	[35,40)	1195	31075.3	1471
10043527	Female	SED	39.01	[35,40)	1195.5	31094.8	1471
10043527	Female	SED	39.03	[35,40)	1196.5	31133.8	1471
10043527	Female	SED	39.06	[35,40)	1198	31192.4	1471
10043527	Female	SED	39.06	[35,40)	1198.5	31212	1471
10043527	Female	SED	39.23	[35,40)	1208.5	31603.4	1471
10043527	Female	SED	39.26	[35,40)	1210.5	31681.9	1471
10043527	Female	SED	39.27	[35,40)	1211	31701.5	1471
10043527	Female	SED	39.36	[35,40)	1217	31937.4	1471
10043527	Female	SED	39.39	[35,40)	1218.5	31996.5	1471
10043527	Female	SED	39.44	[35,40)	1221.5	32114.7	1471
10043527	Female	SED	39.44	[35,40)	1222	32134.4	1471
10043527	Female	SED	39.45	[35,40)	1222.5	32154.2	1471
10043527	Female	SED	39.47	[35,40)	1223.5	32193.6	1471
10043527	Female	SED	39.52	[35,40)	1226.5	32312.1	1471
10043527	Female	SED	39.53	[35,40)	1227	32331.9	1471
10043527	Female	SED	39.54	[35,40)	1228	32371.4	1471
10043527	Female	SED	39.56	[35,40)	1229	32410.9	1471
10043527	Female	SED	39.58	[35,40)	1230.5	32470.3	1471
10043527	Female	SED	39.58	[35,40)	1230.5	32470.3	1471
10043527	Female	SED	39.6	[35,40)	1231.5	32509.9	1471
10043527	Female	SED	39.61	[35,40)	1232	32529.7	1471
10043527	Female	SED	39.68	[35,40)	1236.5	32708.1	1471
10043527	Female	SED	39.72	[35,40)	1239	32807.3	1471
10043527	Female	SED	39.78	[35,40)	1243	32966.3	1471
10043527	Female	SED	39.88	[35,40)	1249	33205.3	1471
10043527	Female	SED	39.89	[35,40)	1250	33245.2	1471
10043527	Female	SED	39.9	[35,40)	1250.5	33265.1	1471
10043527	Female	SED	39.9	[35,40)	1250.5	33265.1	1471
10043527	Female	SED	40	[35,40)	1256.5	33504.8	1471
10043527	Female	SED	40.04	[40,45)	1259	33604.9	1471
10043527	Female	SED	40.09	[40,45)	1262	33725.1	1471
10043527	Female	SED	40.09	[40,45)	1262	33725.1	1471
10043527	Female	SED	40.16	[40,45)	1266.5	33905.6	1471
10043527	Female	SED	40.18	[40,45)	1268	33965.9	1471
10043527	Female	SED	40.23	[40,45)	1271	34086.5	1471
10043527	Female	SED	40.3	[40,45)	1275.5	34267.7	1471
10043527	Female	SED	40.31	[40,45)	1276.5	34308	1471
10043527	Female	SED	40.31	[40,45)	1276.5	34308	1471
10043527	Female	SED	40.35	[40,45)	1279	34408.8	1471
10043527	Female	SED	40.36	[40,45)	1279.5	34429	1471
10043527	Female	SED	40.38	[40,45)	1280.5	34469.4	1471
10043527	Female	SED	40.41	[40,45)	1282.5	34550.1	1471
10043527	Female	SED	40.41	[40,45)	1282.5	34550.1	1471
10043527	Female	SED	40.42	[40,45)	1283	34570.3	1471
10043527	Female	SED	40.42	[40,45)	1283	34570.3	1471
10043527	Female	SED	40.53	[40,45)	1290	34853.7	1471
10043527	Female	SED	40.57	[40,45)	1292.5	34955	1471
10043527	Female	SED	40.61	[40,45)	1295.5	35076.8	1471
10043527	Female	SED	40.64	[40,45)	1297	35137.7	1471
10043527	Female	SED	40.65	[40,45)	1297.5	35158.1	1471
10043527	Female	SED	40.74	[40,45)	1303.5	35402.2	1471
10043527	Female	SED	40.76	[40,45)	1305	35463.3	1471
10043527	Female	SED	40.77	[40,45)	1305.5	35483.7	1471
10043527	Female	SED	40.81	[40,45)	1308	35585.7	1471
10043527	Female	SED	40.82	[40,45)	1308.5	35606.1	1471
10043527	Female	SED	40.86	[40,45)	1311.5	35728.6	1471
10043527	Female	SED	40.91	[40,45)	1314.5	35851.3	1471
10043527	Female	SED	40.97	[40,45)	1318.5	36015.1	1471
10043527	Female	SED	40.97	[40,45)	1318.5	36015.1	1471
10043527	Female	SED	41	[40,45)	1320	36076.5	1471
10043527	Female	SED	41	[40,45)	1320.5	36097	1471
10043527	Female	SED	41.01	[40,45)	1321	36117.5	1471
10043527	Female	SED	41.07	[40,45)	1325	36281.7	1471
10043527	Female	SED	41.07	[40,45)	1325	36281.7	1471
10043527	Female	SED	41.12	[40,45)	1328	36405	1471
10043527	Female	SED	41.13	[40,45)	1328.5	36425.6	1471
10043527	Female	SED	41.17	[40,45)	1331	36528.4	1471
10043527	Female	SED	41.2	[40,45)	1333	36610.8	1471
10043527	Female	SED	41.27	[40,45)	1337.5	36796.3	1471
10043527	Female	SED	41.28	[40,45)	1338.5	36837.6	1471
10043527	Female	SED	41.42	[40,45)	1347.5	37209.8	1471
10043527	Female	SED	41.43	[40,45)	1348	37230.5	1471
10043527	Female	SED	41.44	[40,45)	1348.5	37251.2	1471
10043527	Female	SED	41.48	[40,45)	1351.5	37375.6	1471
10043527	Female	SED	41.55	[40,45)	1356	37562.4	1471
10043527	Female	SED	41.69	[40,45)	1365	37937	1471
10043527	Female	SED	41.71	[40,45)	1366.5	37999.5	1471
10043527	Female	SED	41.73	[40,45)	1368	38062.1	1471
10043527	Female	SED	41.85	[40,45)	1375.5	38375.6	1471
10043527	Female	SED	41.87	[40,45)	1377	38438.3	1471
10043527	Female	SED	41.88	[40,45)	1377.5	38459.3	1471
10043527	Female	SED	41.91	[40,45)	1379.5	38543.1	1471
10043527	Female	SED	41.93	[40,45)	1381	38606	1471
10043527	Female	SED	41.99	[40,45)	1384.5	38752.8	1471
10043527	Female	SED	42.05	[40,45)	1389	38941.9	1471
10043527	Female	SED	42.1	[40,45)	1392	39068.1	1471
10043527	Female	SED	42.1	[40,45)	1392	39068.1	1471
10043527	Female	SED	42.1	[40,45)	1392	39068.1	1471
10043527	Female	SED	42.16	[40,45)	1396	39236.7	1471
10043527	Female	SED	42.17	[40,45)	1397	39278.8	1471
10043527	Female	SED	42.22	[40,45)	1400	39405.4	1471
10043527	Female	SED	42.25	[40,45)	1402	39489.9	1471
10043527	Female	SED	42.3	[40,45)	1405	39616.7	1471
10043527	Female	SED	42.32	[40,45)	1406.5	39680.2	1471
10043527	Female	SED	42.37	[40,45)	1410	39828.4	1471
10043527	Female	SED	42.37	[40,45)	1410	39828.4	1471
10043527	Female	SED	42.37	[40,45)	1410	39828.4	1471
10043527	Female	SED	42.39	[40,45)	1411	39870.7	1471
10043527	Female	SED	42.39	[40,45)	1411.5	39891.9	1471
10043527	Female	SED	42.43	[40,45)	1414	39998	1471
10043527	Female	SED	42.46	[40,45)	1416	40082.9	1471
10043527	Female	SED	42.47	[40,45)	1416.5	40104.1	1471
10043527	Female	SED	42.58	[40,45)	1424	40423	1471
10043527	Female	SED	42.66	[40,45)	1429.5	40657.4	1471
10043527	Female	SED	42.74	[40,45)	1434.5	40870.9	1471
10043527	Female	SED	42.77	[40,45)	1436.5	40956.4	1471
10043527	Female	SED	42.77	[40,45)	1437	40977.8	1471
10043527	Female	SED	42.83	[40,45)	1441	41149.1	1471
10043527	Female	SED	42.89	[40,45)	1445	41320.5	1471
10043527	Female	SED	42.91	[40,45)	1446	41363.4	1471
10043527	Female	SED	42.92	[40,45)	1446.5	41384.9	1471
10043527	Female	SED	42.93	[40,45)	1447.5	41427.8	1471
10043527	Female	SED	42.96	[40,45)	1449.5	41513.7	1471
10043527	Female	SED	43	[40,45)	1452	41621.1	1471
10043527	Female	SED	43.01	[40,45)	1453	41664.1	1471
10043527	Female	SED	43.03	[40,45)	1454.5	41728.7	1471
10043527	Female	SED	43.05	[40,45)	1455.5	41771.7	1471
10043527	Female	SED	43.06	[40,45)	1456.5	41814.8	1471
10043527	Female	SED	43.07	[40,45)	1457	41836.3	1471
10043527	Female	SED	43.09	[40,45)	1458.5	41900.9	1471
10043527	Female	SED	43.12	[40,45)	1460	41965.6	1471
10043527	Female	SED	43.12	[40,45)	1460.5	41987.1	1471
10043527	Female	SED	43.19	[40,45)	1465	42181.3	1471
10043527	Female	SED	43.39	[40,45)	1478.5	42765.7	1471
10043527	Female	SED	43.4	[40,45)	1479.5	42809.1	1471
10043527	Female	SED	43.42	[40,45)	1480.5	42852.5	1471
10043527	Female	SED	43.44	[40,45)	1482	42917.7	1471
10043527	Female	SED	43.45	[40,45)	1482.5	42939.4	1471
10043527	Female	SED	43.53	[40,45)	1488.5	43200.3	1471
10043527	Female	SED	43.59	[40,45)	1492	43352.8	1471
10043527	Female	SED	43.65	[40,45)	1496.5	43549.1	1471
10043527	Female	SED	43.68	[40,45)	1498.5	43636.4	1471
10043527	Female	SED	43.77	[40,45)	1505	43920.6	1471
10043527	Female	SED	43.8	[40,45)	1506.5	43986.3	1471
10043527	Female	SED	43.81	[40,45)	1507.5	44030.1	1471
10043527	Female	SED	43.83	[40,45)	1509	44095.8	1471
10043527	Female	SED	43.89	[40,45)	1513	44271.3	1471
10043527	Female	SED	43.91	[40,45)	1514.5	44337.1	1471
10043527	Female	SED	43.99	[40,45)	1519.5	44556.9	1471
10043527	Female	SED	44.07	[40,45)	1525.5	44821.1	1471
10043527	Female	SED	44.1	[40,45)	1527.5	44909.2	1471
10043527	Female	SED	44.1	[40,45)	1527.5	44909.2	1471
10043527	Female	SED	44.12	[40,45)	1529	44975.4	1471
10043527	Female	SED	44.14	[40,45)	1530	45019.5	1471
10043527	Female	SED	44.2	[40,45)	1534.5	45218.3	1471
10043527	Female	SED	44.45	[40,45)	1551.5	45971.8	1471
10043527	Female	SED	44.47	[40,45)	1553	46038.5	1471
10043527	Female	SED	44.62	[40,45)	1564	46528.5	1471
10043527	Female	SED	44.69	[40,45)	1568.5	46729.4	1471
10043527	Female	SED	44.7	[40,45)	1569	46751.8	1471
10043527	Female	SED	44.7	[40,45)	1569.5	46774.1	1471
10043527	Female	SED	44.72	[40,45)	1570.5	46818.8	1471
10043527	Female	SED	44.75	[40,45)	1573	46930.7	1471
10043527	Female	SED	44.85	[40,45)	1580	47244.3	1471
10043527	Female	SED	44.86	[40,45)	1580.5	47266.7	1471
10043527	Female	SED	44.87	[40,45)	1581.5	47311.6	1471
10043527	Female	SED	44.92	[40,45)	1584.5	47446.3	1471
10043527	Female	SED	44.92	[40,45)	1585	47468.7	1471
10043527	Female	SED	44.96	[40,45)	1587.5	47581.1	1471
10043527	Female	SED	44.99	[40,45)	1589.5	47671	1471
10043527	Female	SED	45	[45,50)	1590.5	47716	1471
10043527	Female	SED	45.01	[45,50)	1591	47738.5	1471
10043527	Female	SED	45.08	[45,50)	1596	47963.8	1471
10043527	Female	SED	45.13	[45,50)	1599.5	48121.6	1471
10043527	Female	SED	45.16	[45,50)	1601.5	48211.9	1471
10043527	Female	SED	45.18	[45,50)	1603.5	48302.2	1471
10043527	Female	SED	45.23	[45,50)	1606.5	48437.8	1471
10043527	Female	SED	45.27	[45,50)	1609.5	48573.6	1471
10043527	Female	SED	45.3	[45,50)	1611.5	48664.2	1471
10043527	Female	SED	45.34	[45,50)	1614.5	48800.1	1471
10043527	Female	SED	45.37	[45,50)	1616.5	48890.8	1471
10043527	Female	SED	45.39	[45,50)	1618	48958.9	1471
10043527	Female	SED	45.56	[45,50)	1630.5	49527.3	1471
10043527	Female	SED	45.6	[45,50)	1633	49641.3	1471
10043527	Female	SED	45.61	[45,50)	1633.5	49664.1	1471
10043527	Female	SED	45.77	[45,50)	1645.5	50212.4	1471
10043527	Female	SED	45.83	[45,50)	1650	50418.5	1471
10043527	Female	SED	45.84	[45,50)	1650.5	50441.4	1471
10043527	Female	SED	45.9	[45,50)	1655	50647.8	1471
10043527	Female	SED	45.93	[45,50)	1656.5	50716.7	1471
10043527	Female	SED	45.93	[45,50)	1657	50739.7	1471
10043527	Female	SED	45.95	[45,50)	1658	50785.6	1471
10043527	Female	SED	46.04	[45,50)	1664.5	51084.5	1471
10043527	Female	SED	46.15	[45,50)	1672.5	51453.3	1471
10043527	Female	SED	46.15	[45,50)	1672.5	51453.3	1471
10043527	Female	SED	46.21	[45,50)	1677	51661.1	1471
10043527	Female	SED	46.22	[45,50)	1677.5	51684.2	1471
10043527	Female	SED	46.24	[45,50)	1679	51753.5	1471
10043527	Female	SED	46.27	[45,50)	1681.5	51869.2	1471
10043527	Female	SED	46.35	[45,50)	1687.5	52147	1471
10043527	Female	SED	46.35	[45,50)	1687.5	52147	1471
10043527	Female	SED	46.37	[45,50)	1688.5	52193.4	1471
10043527	Female	SED	46.39	[45,50)	1690.5	52286.1	1471
10043527	Female	SED	46.43	[45,50)	1693	52402.2	1471
10043527	Female	SED	46.46	[45,50)	1695.5	52518.3	1471
10043527	Female	SED	46.5	[45,50)	1698	52634.5	1471
10043527	Female	SED	46.52	[45,50)	1699.5	52704.2	1471
10043527	Female	SED	46.57	[45,50)	1703.5	52890.4	1471
10043527	Female	SED	46.57	[45,50)	1703.5	52890.4	1471
10043527	Female	SED	46.63	[45,50)	1708	53100.1	1471
10043527	Female	SED	46.68	[45,50)	1711.5	53263.4	1471
10043527	Female	SED	46.73	[45,50)	1715	53426.9	1471
10043527	Female	SED	46.82	[45,50)	1721.5	53730.9	1471
10043527	Female	SED	46.91	[45,50)	1728.5	54059	1471
10043527	Female	SED	46.99	[45,50)	1734	54317.2	1471
10043527	Female	SED	47.16	[45,50)	1746.5	54905.6	1471
10043527	Female	SED	47.16	[45,50)	1746.5	54905.6	1471
10043527	Female	SED	47.22	[45,50)	1751	55117.9	1471
10043527	Female	SED	47.23	[45,50)	1752	55165.2	1471
10043527	Female	SED	47.3	[45,50)	1757.5	55425.1	1471
10043527	Female	SED	47.32	[45,50)	1758.5	55472.4	1471
10043527	Female	SED	47.36	[45,50)	1761.5	55614.5	1471
10043527	Female	SED	47.37	[45,50)	1762	55638.2	1471
10043527	Female	SED	47.39	[45,50)	1763.5	55709.2	1471
10043527	Female	SED	47.41	[45,50)	1765	55780.3	1471
10043527	Female	SED	47.45	[45,50)	1768	55922.6	1471
10043527	Female	SED	47.49	[45,50)	1771	56065	1471
10043527	Female	SED	47.51	[45,50)	1772.5	56136.2	1471
10043527	Female	SED	47.55	[45,50)	1775.5	56278.8	1471
10043527	Female	SED	47.57	[45,50)	1777.5	56373.9	1471
10043527	Female	SED	47.65	[45,50)	1783.5	56659.6	1471
10043527	Female	SED	47.67	[45,50)	1784.5	56707.3	1471
10043527	Female	SED	47.72	[45,50)	1788.5	56898	1471
10043527	Female	SED	47.74	[45,50)	1790	56969.6	1471
10043527	Female	SED	47.76	[45,50)	1791.5	57041.2	1471
10043527	Female	SED	47.77	[45,50)	1792	57065.1	1471
10043527	Female	SED	47.79	[45,50)	1793.5	57136.8	1471
10043527	Female	SED	47.83	[45,50)	1797	57304.1	1471
10043527	Female	SED	47.87	[45,50)	1800	57447.7	1471
10043527	Female	SED	47.94	[45,50)	1805	57687.2	1471
10043527	Female	SED	47.97	[45,50)	1807.5	57807.1	1471
10043527	Female	SED	47.98	[45,50)	1808	57831.1	1471
10043527	Female	SED	48.01	[45,50)	1810	57927.1	1471
10043527	Female	SED	48.03	[45,50)	1811.5	57999.1	1471
10043527	Female	SED	48.04	[45,50)	1812.5	58047.1	1471
10043527	Female	SED	48.13	[45,50)	1819	58359.7	1471
10043527	Female	SED	48.16	[45,50)	1821.5	58480	1471
10043527	Female	SED	48.19	[45,50)	1824	58600.5	1471
10043527	Female	SED	48.22	[45,50)	1826	58696.9	1471
10043527	Female	SED	48.26	[45,50)	1829.5	58865.7	1471
10043527	Female	SED	48.27	[45,50)	1830	58889.8	1471
10043527	Female	SED	48.3	[45,50)	1832	58986.4	1471
10043527	Female	SED	48.32	[45,50)	1834	59083	1471
10043527	Female	SED	48.39	[45,50)	1839	59324.8	1471
10043527	Female	SED	48.41	[45,50)	1840.5	59397.4	1471
10043527	Female	SED	48.5	[45,50)	1847.5	59736.6	1471
10043527	Female	SED	48.58	[45,50)	1853.5	60027.8	1471
10043527	Female	SED	48.64	[45,50)	1858.5	60270.9	1471
10043527	Female	SED	48.68	[45,50)	1861	60392.6	1471
10043527	Female	SED	48.74	[45,50)	1865.5	60611.7	1471
10043527	Female	SED	48.76	[45,50)	1867	60684.8	1471
10043527	Female	SED	48.78	[45,50)	1869	60782.4	1471
10043527	Female	SED	48.78	[45,50)	1869	60782.4	1471
10043527	Female	SED	48.93	[45,50)	1880.5	61344.2	1471
10043527	Female	SED	48.99	[45,50)	1885	61564.6	1471
10043527	Female	SED	49	[45,50)	1885.5	61589.1	1471
10043527	Female	SED	49.07	[45,50)	1891	61858.7	1471
10043527	Female	SED	49.12	[45,50)	1895	62055.1	1471
10043527	Female	SED	49.23	[45,50)	1903.5	62473.1	1471
10043527	Female	SED	49.25	[45,50)	1905	62547	1471
10043527	Female	SED	49.35	[45,50)	1913	62941.4	1471
10043527	Female	SED	49.49	[45,50)	1924	63485	1471
10043527	Female	SED	49.5	[45,50)	1924.5	63509.8	1471
10043527	Female	SED	49.59	[45,50)	1931.5	63856.6	1471
10043527	Female	SED	49.6	[45,50)	1932.5	63906.2	1471
10043527	Female	SED	49.66	[45,50)	1936.5	64104.7	1471
10043527	Female	SED	49.67	[45,50)	1937.5	64154.4	1471
10043527	Female	SED	49.74	[45,50)	1943	64427.8	1471
10043527	Female	SED	49.76	[45,50)	1945	64527.3	1471
10043527	Female	SED	49.84	[45,50)	1951	64826.1	1471
10043527	Female	SED	49.92	[45,50)	1957.5	65150.3	1471
10043527	Female	SED	49.92	[45,50)	1957.5	65150.3	1471
10043527	Female	SED	49.93	[45,50)	1958	65175.3	1471
10043527	Female	SED	49.95	[45,50)	1959.5	65250.2	1471
10043527	Female	SED	49.96	[45,50)	1960	65275.2	1471
10043527	Female	SED	49.97	[45,50)	1961.5	65350.1	1471
10043527	Female	SED	50.2	[50,55)	1979	66226.6	1471
10043527	Female	SED	50.2	[50,55)	1979	66226.6	1471
10043527	Female	SED	50.34	[50,55)	1990.5	66804.7	1471
10043527	Female	SED	50.36	[50,55)	1992	66880.2	1471
10043527	Female	SED	50.4	[50,55)	1995	67031.4	1471
10043527	Female	SED	50.48	[50,55)	2001.5	67359.2	1471
10043527	Female	SED	50.49	[50,55)	2002.5	67409.7	1471
10043527	Female	SED	50.5	[50,55)	2003	67435	1471
10043527	Female	SED	50.51	[50,55)	2003.5	67460.2	1471
10043527	Female	SED	50.58	[50,55)	2009.5	67763.5	1471
10043527	Female	SED	50.6	[50,55)	2011	67839.4	1471
10043527	Female	SED	50.62	[50,55)	2012.5	67915.3	1471
10043527	Female	SED	50.78	[50,55)	2025	68549	1471
10043527	Female	SED	50.81	[50,55)	2028	68701.4	1471
10043527	Female	SED	50.9	[50,55)	2035	69057.4	1471
10043527	Female	SED	51.01	[50,55)	2044	69516.1	1471
10043527	Female	SED	51.04	[50,55)	2046	69618.1	1471
10043527	Female	SED	51.16	[50,55)	2056	70129.1	1471
10043527	Female	SED	51.23	[50,55)	2061	70385.1	1471
10043527	Female	SED	51.25	[50,55)	2062.5	70462	1471
10043527	Female	SED	51.28	[50,55)	2065	70590.1	1471
10043527	Female	SED	51.29	[50,55)	2066	70641.4	1471
10043527	Female	SED	51.37	[50,55)	2072.5	70975	1471
10043527	Female	SED	51.38	[50,55)	2073	71000.7	1471
10043527	Female	SED	51.4	[50,55)	2075	71103.5	1471
10043527	Female	SED	51.41	[50,55)	2075.5	71129.2	1471
10043527	Female	SED	51.42	[50,55)	2077	71206.3	1471
10043527	Female	SED	51.46	[50,55)	2079.5	71334.9	1471
10043527	Female	SED	51.46	[50,55)	2079.5	71334.9	1471
10043527	Female	SED	51.48	[50,55)	2081.5	71437.9	1471
10043527	Female	SED	51.59	[50,55)	2090	71875.9	1471
10043527	Female	SED	51.65	[50,55)	2095	72134	1471
10043527	Female	SED	51.66	[50,55)	2096	72185.6	1471
10043527	Female	SED	51.67	[50,55)	2096.5	72211.5	1471
10043527	Female	SED	51.73	[50,55)	2101.5	72469.9	1471
10043527	Female	SED	51.73	[50,55)	2102	72495.8	1471
10043527	Female	SED	51.75	[50,55)	2103.5	72573.4	1471
10043527	Female	SED	51.78	[50,55)	2106	72702.8	1471
10043527	Female	SED	51.88	[50,55)	2114	73117.5	1471
10043527	Female	SED	51.88	[50,55)	2114	73117.5	1471
10043527	Female	SED	51.93	[50,55)	2118	73325.1	1471
10043527	Female	SED	51.95	[50,55)	2120	73429	1471
10043527	Female	SED	51.99	[50,55)	2123	73584.9	1471
10043527	Female	SED	52	[50,55)	2123.5	73610.9	1471
10043527	Female	SED	52.02	[50,55)	2125.5	73714.9	1471
10043527	Female	SED	52.23	[50,55)	2142.5	74601.1	1471
10043527	Female	SED	52.25	[50,55)	2144.5	74705.6	1471
10043527	Female	SED	52.31	[50,55)	2149.5	74967	1471
10043527	Female	SED	52.36	[50,55)	2153	75150.1	1471
10043527	Female	SED	52.41	[50,55)	2157	75359.7	1471
10043527	Female	SED	52.44	[50,55)	2159.5	75490.7	1471
10043527	Female	SED	52.55	[50,55)	2168.5	75963.1	1471
10043527	Female	SED	52.61	[50,55)	2173.5	76226	1471
10043527	Female	SED	52.65	[50,55)	2177.5	76436.5	1471
10043527	Female	SED	52.71	[50,55)	2182.5	76700	1471
10043527	Female	SED	52.74	[50,55)	2184.5	76805.4	1471
10043527	Female	SED	52.74	[50,55)	2185	76831.8	1471
10043527	Female	SED	52.74	[50,55)	2185	76831.8	1471
10043527	Female	SED	52.77	[50,55)	2187	76937.3	1471
10043527	Female	SED	52.87	[50,55)	2195.5	77386.3	1471
10043527	Female	SED	52.88	[50,55)	2196.5	77439.2	1471
10043527	Female	SED	52.96	[50,55)	2202.5	77756.7	1471
10043527	Female	SED	52.99	[50,55)	2205	77889.1	1471
10043527	Female	SED	53.17	[50,55)	2220.5	78711.8	1471
10043527	Female	SED	53.18	[50,55)	2221	78738.4	1471
10043527	Female	SED	53.21	[50,55)	2223.5	78871.4	1471
10043527	Female	SED	53.23	[50,55)	2225.5	78977.8	1471
10043527	Female	SED	53.24	[50,55)	2226.5	79031.1	1471
10043527	Female	SED	53.24	[50,55)	2226.5	79031.1	1471
10043527	Female	SED	53.29	[50,55)	2230	79217.5	1471
10043527	Female	SED	53.29	[50,55)	2230.5	79244.1	1471
10043527	Female	SED	53.3	[50,55)	2231.5	79297.4	1471
10043527	Female	SED	53.31	[50,55)	2232	79324.1	1471
10043527	Female	SED	53.34	[50,55)	2234.5	79457.4	1471
10043527	Female	SED	53.56	[50,55)	2253	80446.2	1471
10043527	Female	SED	53.62	[50,55)	2258	80714.2	1471
10043527	Female	SED	53.65	[50,55)	2260.5	80848.2	1471
10043527	Female	SED	53.74	[50,55)	2268	81250.9	1471
10043527	Female	SED	53.75	[50,55)	2269	81304.7	1471
10043527	Female	SED	53.78	[50,55)	2271.5	81439.1	1471
10043527	Female	SED	53.81	[50,55)	2274	81573.6	1471
10043527	Female	SED	53.84	[50,55)	2277	81735.1	1471
10043527	Female	SED	53.84	[50,55)	2277	81735.1	1471
10043527	Female	SED	53.87	[50,55)	2279.5	81869.7	1471
10043527	Female	SED	53.91	[50,55)	2283	82058.3	1471
10043527	Female	SED	53.96	[50,55)	2287	82274.1	1471
10043527	Female	SED	54.09	[50,55)	2297.5	82841.3	1471
10043527	Female	SED	54.12	[50,55)	2300.5	83003.6	1471
10043527	Female	SED	54.27	[50,55)	2313	83681.1	1471
10043527	Female	SED	54.27	[50,55)	2313	83681.1	1471
10043527	Female	SED	54.31	[50,55)	2316.5	83871.1	1471
10043527	Female	SED	54.39	[50,55)	2323.5	84251.5	1471
10043527	Female	SED	54.49	[50,55)	2332	84714.3	1471
10043527	Female	SED	54.5	[50,55)	2332.5	84741.5	1471
10043527	Female	SED	54.63	[50,55)	2344	85369	1471
10043527	Female	SED	54.64	[50,55)	2344.5	85396.3	1471
10043527	Female	SED	54.7	[50,55)	2350	85697	1471
10043527	Female	SED	54.78	[50,55)	2357	86080.2	1471
10043527	Female	SED	54.82	[50,55)	2360	86244.6	1471
10043527	Female	SED	54.92	[50,55)	2369	86738.4	1471
10043527	Female	SED	54.94	[50,55)	2370.5	86820.8	1471
10043527	Female	SED	54.97	[50,55)	2373	86958.2	1471
10043527	Female	SED	55.03	[55,60)	2378.5	87260.7	1471
10043527	Female	SED	55.06	[55,60)	2381	87398.3	1471
10043527	Female	SED	55.07	[55,60)	2381.5	87425.8	1471
10043527	Female	SED	55.3	[55,60)	2401.5	88529.4	1471
10043527	Female	SED	55.31	[55,60)	2403	88612.4	1471
10043527	Female	SED	55.33	[55,60)	2404.5	88695.4	1471
10043527	Female	SED	55.33	[55,60)	2404.5	88695.4	1471
10043527	Female	SED	55.36	[55,60)	2407	88833.7	1471
10043527	Female	SED	55.39	[55,60)	2409.5	88972.2	1471
10043527	Female	SED	55.42	[55,60)	2412	89110.7	1471
10043527	Female	SED	55.51	[55,60)	2420	89554.4	1471
10043527	Female	SED	55.56	[55,60)	2424.5	89804.3	1471
10043527	Female	SED	55.63	[55,60)	2430.5	90137.9	1471
10043527	Female	SED	55.68	[55,60)	2435	90388.3	1471
10043527	Female	SED	55.74	[55,60)	2440	90666.9	1471
10043527	Female	SED	55.87	[55,60)	2451.5	91308.6	1471
10043527	Female	SED	55.89	[55,60)	2453.5	91420.4	1471
10043527	Female	SED	55.9	[55,60)	2454	91448.3	1471
10043527	Female	SED	55.95	[55,60)	2459	91727.9	1471
10043527	Female	SED	56.07	[55,60)	2469.5	92316.1	1471
10043527	Female	SED	56.1	[55,60)	2472	92456.3	1471
10043527	Female	SED	56.1	[55,60)	2472	92456.3	1471
10043527	Female	SED	56.22	[55,60)	2482.5	93046	1471
10043527	Female	SED	56.49	[55,60)	2506	94370.3	1471
10043527	Female	SED	56.53	[55,60)	2510	94596.4	1471
10043527	Female	SED	56.58	[55,60)	2514	94822.6	1471
10043527	Female	SED	56.65	[55,60)	2520.5	95190.6	1471
10043527	Female	SED	56.69	[55,60)	2524	95388.9	1471
10043527	Female	SED	56.75	[55,60)	2529.5	95700.9	1471
10043527	Female	SED	56.86	[55,60)	2539.5	96268.9	1471
10043527	Female	SED	56.87	[55,60)	2540.5	96325.8	1471
10043527	Female	SED	56.89	[55,60)	2542	96411.1	1471
10043527	Female	SED	56.95	[55,60)	2547.5	96724.2	1471
10043527	Female	SED	56.96	[55,60)	2548	96752.7	1471
10043527	Female	SED	57	[55,60)	2552	96980.6	1471
10043527	Female	SED	57.28	[55,60)	2576.5	98380.5	1471
10043527	Female	SED	57.38	[55,60)	2585.5	98896.4	1471
10043527	Female	SED	57.39	[55,60)	2587	98982.5	1471
10043527	Female	SED	57.43	[55,60)	2590	99154.7	1471
10043527	Female	SED	57.61	[55,60)	2607	100133	1471
10043527	Female	SED	57.62	[55,60)	2608	100190	1471
10043527	Female	SED	57.64	[55,60)	2609	100248	1471
10043527	Female	SED	57.78	[55,60)	2622.5	101027	1471
10043527	Female	SED	57.83	[55,60)	2626.5	101258	1471
10043527	Female	SED	57.88	[55,60)	2631.5	101547	1471
10043527	Female	SED	58.06	[55,60)	2647.5	102475	1471
10043527	Female	SED	58.08	[55,60)	2649	102562	1471
10043527	Female	SED	58.16	[55,60)	2656.5	102998	1471
10043527	Female	SED	58.17	[55,60)	2657.5	103056	1471
10043527	Female	SED	58.2	[55,60)	2660	103202	1471
10043527	Female	SED	58.22	[55,60)	2662.5	103347	1471
10043527	Female	SED	58.23	[55,60)	2663	103376	1471
10043527	Female	SED	58.23	[55,60)	2663	103376	1471
10043527	Female	SED	58.27	[55,60)	2666.5	103580	1471
10043527	Female	SED	58.28	[55,60)	2667.5	103638	1471
10043527	Female	SED	58.32	[55,60)	2671	103842	1471
10043527	Female	SED	58.32	[55,60)	2671.5	103872	1471
10043527	Female	SED	58.38	[55,60)	2677	104192	1471
10043527	Female	SED	58.42	[55,60)	2680.5	104397	1471
10043527	Female	SED	58.57	[55,60)	2694	105187	1471
10043527	Female	SED	58.7	[55,60)	2706.5	105919	1471
10043527	Female	SED	58.86	[55,60)	2721	106772	1471
10043527	Female	SED	58.87	[55,60)	2722	106831	1471
10043527	Female	SED	58.97	[55,60)	2731.5	107390	1471
10043527	Female	SED	58.99	[55,60)	2733	107479	1471
10043527	Female	SED	59.01	[55,60)	2735	107597	1471
10043527	Female	SED	59.08	[55,60)	2741	107951	1471
10043527	Female	SED	59.13	[55,60)	2746	108247	1471
10043527	Female	SED	59.14	[55,60)	2747	108306	1471
10043527	Female	SED	59.15	[55,60)	2747.5	108335	1471
10043527	Female	SED	59.15	[55,60)	2747.5	108335	1471
10043527	Female	SED	59.28	[55,60)	2760	109076	1471
10043527	Female	SED	59.31	[55,60)	2762.5	109224	1471
10043527	Female	SED	59.44	[55,60)	2775	109966	1471
10043527	Female	SED	59.46	[55,60)	2776.5	110055	1471
10043527	Female	SED	59.51	[55,60)	2781	110323	1471
10043527	Female	SED	59.51	[55,60)	2781	110323	1471
10043527	Female	SED	59.55	[55,60)	2785.5	110591	1471
10043527	Female	SED	59.56	[55,60)	2786.5	110650	1471
10043527	Female	SED	59.6	[55,60)	2789.5	110829	1471
10043527	Female	SED	59.62	[55,60)	2791.5	110948	1471
10043527	Female	SED	59.63	[55,60)	2793	111038	1471
10043527	Female	SED	59.68	[55,60)	2797.5	111306	1471
10043527	Female	SED	59.81	[55,60)	2809.5	112023	1471
10043527	Female	SED	59.89	[55,60)	2817.5	112502	1471
10043527	Female	SED	60.04	[60,62.31]	2831.5	113341	1471
10043527	Female	SED	60.16	[60,62.31]	2842.5	114003	1471
10043527	Female	SED	60.29	[60,62.31]	2854.5	114725	1471
10043527	Female	SED	60.31	[60,62.31]	2856.5	114846	1471
10043527	Female	SED	60.32	[60,62.31]	2858	114936	1471
10043527	Female	SED	60.36	[60,62.31]	2861	115117	1471
10043527	Female	SED	60.36	[60,62.31]	2861.5	115147	1471
10043527	Female	SED	60.38	[60,62.31]	2863	115238	1471
10043527	Female	SED	60.38	[60,62.31]	2863.5	115268	1471
10043527	Female	SED	60.49	[60,62.31]	2873.5	115873	1471
10043527	Female	SED	60.5	[60,62.31]	2875	115963	1471
10043527	Female	SED	60.53	[60,62.31]	2878	116145	1471
10043527	Female	SED	60.56	[60,62.31]	2880	116266	1471
10043527	Female	SED	60.57	[60,62.31]	2881.5	116357	1471
10043527	Female	SED	60.63	[60,62.31]	2887.5	116720	1471
10043527	Female	SED	60.92	[60,62.31]	2915	118392	1471
10043527	Female	SED	61.01	[60,62.31]	2923	118880	1471
10043527	Female	SED	61.03	[60,62.31]	2925	119002	1471
10043527	Female	SED	61.04	[60,62.31]	2926	119063	1471
10043527	Female	SED	61.08	[60,62.31]	2930	119307	1471
10043527	Female	SED	61.21	[60,62.31]	2943	120102	1471
10043527	Female	SED	61.36	[60,62.31]	2957	120960	1471
10043527	Female	SED	61.4	[60,62.31]	2961	121205	1471
10043527	Female	SED	61.58	[60,62.31]	2978	122251	1471
10043527	Female	SED	61.61	[60,62.31]	2981	122435	1471
10043527	Female	SED	61.69	[60,62.31]	2988.5	122898	1471
10043527	Female	SED	61.77	[60,62.31]	2996.5	123391	1471
10043950	Female	SED	14.16	[14.16,20)	157.5	1486.91	1142
10043950	Female	SED	14.16	[14.16,20)	157.5	1486.91	1142
10043950	Female	SED	14.16	[14.16,20)	157.5	1486.91	1142
10043950	Female	SED	14.21	[14.16,20)	158.5	1501.09	1142
10043950	Female	SED	14.23	[14.16,20)	159	1508.2	1142
10043950	Female	SED	14.25	[14.16,20)	159.5	1515.32	1142
10043950	Female	SED	14.27	[14.16,20)	160	1522.45	1142
10043950	Female	SED	14.27	[14.16,20)	160	1522.45	1142
10043950	Female	SED	14.27	[14.16,20)	160	1522.45	1142
10043950	Female	SED	14.3	[14.16,20)	160.5	1529.59	1142
10043950	Female	SED	14.32	[14.16,20)	161	1536.75	1142
10043950	Female	SED	14.34	[14.16,20)	161.5	1543.91	1142
10043950	Female	SED	14.36	[14.16,20)	162	1551.09	1142
10043950	Female	SED	14.41	[14.16,20)	163	1565.47	1142
10043950	Female	SED	14.43	[14.16,20)	163.5	1572.68	1142
10043950	Female	SED	14.43	[14.16,20)	163.5	1572.68	1142
10043950	Female	SED	14.47	[14.16,20)	164.5	1587.13	1142
10043950	Female	SED	14.47	[14.16,20)	164.5	1587.13	1142
10043950	Female	SED	14.52	[14.16,20)	165.5	1601.62	1142
10043950	Female	SED	14.54	[14.16,20)	166	1608.89	1142
10043950	Female	SED	14.56	[14.16,20)	166.5	1616.16	1142
10043950	Female	SED	14.58	[14.16,20)	167	1623.45	1142
10043950	Female	SED	14.6	[14.16,20)	167.5	1630.74	1142
10043950	Female	SED	14.6	[14.16,20)	167.5	1630.74	1142
10043950	Female	SED	14.6	[14.16,20)	167.5	1630.74	1142
10043950	Female	SED	14.6	[14.16,20)	167.5	1630.74	1142
10043950	Female	SED	14.63	[14.16,20)	168	1638.05	1142
10043950	Female	SED	14.63	[14.16,20)	168	1638.05	1142
10043950	Female	SED	14.65	[14.16,20)	168.5	1645.37	1142
10043950	Female	SED	14.71	[14.16,20)	170	1667.39	1142
10043950	Female	SED	14.73	[14.16,20)	170.5	1674.75	1142
10043950	Female	SED	14.78	[14.16,20)	171.5	1689.51	1142
10043950	Female	SED	14.78	[14.16,20)	171.5	1689.51	1142
10043950	Female	SED	14.82	[14.16,20)	172.5	1704.31	1142
10043950	Female	SED	14.84	[14.16,20)	173	1711.72	1142
10043950	Female	SED	14.86	[14.16,20)	173.5	1719.15	1142
10043950	Female	SED	14.91	[14.16,20)	174.5	1734.03	1142
10043950	Female	SED	14.97	[14.16,20)	176	1756.44	1142
10043950	Female	SED	14.99	[14.16,20)	176.5	1763.93	1142
10043950	Female	SED	14.99	[14.16,20)	176.5	1763.93	1142
10043950	Female	SED	14.99	[14.16,20)	176.5	1763.93	1142
10043950	Female	SED	15.01	[14.16,20)	177	1771.43	1142
10043950	Female	SED	15.03	[14.16,20)	177.5	1778.94	1142
10043950	Female	SED	15.05	[14.16,20)	178	1786.46	1142
10043950	Female	SED	15.1	[14.16,20)	179	1801.54	1142
10043950	Female	SED	15.14	[14.16,20)	180	1816.66	1142
10043950	Female	SED	15.14	[14.16,20)	180	1816.66	1142
10043950	Female	SED	15.18	[14.16,20)	181	1831.82	1142
10043950	Female	SED	15.18	[14.16,20)	181	1831.82	1142
10043950	Female	SED	15.18	[14.16,20)	181	1831.82	1142
10043950	Female	SED	15.2	[14.16,20)	181.5	1839.41	1142
10043950	Female	SED	15.2	[14.16,20)	181.5	1839.41	1142
10043950	Female	SED	15.22	[14.16,20)	182	1847.02	1142
10043950	Female	SED	15.26	[14.16,20)	183	1862.26	1142
10043950	Female	SED	15.26	[14.16,20)	183	1862.26	1142
10043950	Female	SED	15.26	[14.16,20)	183	1862.26	1142
10043950	Female	SED	15.29	[14.16,20)	183.5	1869.9	1142
10043950	Female	SED	15.29	[14.16,20)	183.5	1869.9	1142
10043950	Female	SED	15.33	[14.16,20)	184.5	1885.2	1142
10043950	Female	SED	15.33	[14.16,20)	184.5	1885.2	1142
10043950	Female	SED	15.39	[14.16,20)	186	1908.24	1142
10043950	Female	SED	15.39	[14.16,20)	186	1908.24	1142
10043950	Female	SED	15.39	[14.16,20)	186	1908.24	1142
10043950	Female	SED	15.41	[14.16,20)	186.5	1915.94	1142
10043950	Female	SED	15.43	[14.16,20)	187	1923.65	1142
10043950	Female	SED	15.45	[14.16,20)	187.5	1931.37	1142
10043950	Female	SED	15.45	[14.16,20)	187.5	1931.37	1142
10043950	Female	SED	15.49	[14.16,20)	188.5	1946.84	1142
10043950	Female	SED	15.51	[14.16,20)	189	1954.59	1142
10043950	Female	SED	15.51	[14.16,20)	189	1954.59	1142
10043950	Female	SED	15.51	[14.16,20)	189	1954.59	1142
10043950	Female	SED	15.57	[14.16,20)	190.5	1977.91	1142
10043950	Female	SED	15.59	[14.16,20)	191	1985.7	1142
10043950	Female	SED	15.64	[14.16,20)	192	2001.32	1142
10043950	Female	SED	15.66	[14.16,20)	192.5	2009.14	1142
10043950	Female	SED	15.66	[14.16,20)	192.5	2009.14	1142
10043950	Female	SED	15.66	[14.16,20)	192.5	2009.14	1142
10043950	Female	SED	15.68	[14.16,20)	193	2016.97	1142
10043950	Female	SED	15.68	[14.16,20)	193	2016.97	1142
10043950	Female	SED	15.7	[14.16,20)	193.5	2024.81	1142
10043950	Female	SED	15.76	[14.16,20)	195	2048.4	1142
10043950	Female	SED	15.8	[14.16,20)	196	2064.18	1142
10043950	Female	SED	15.82	[14.16,20)	196.5	2072.09	1142
10043950	Female	SED	15.82	[14.16,20)	196.5	2072.09	1142
10043950	Female	SED	15.88	[14.16,20)	198	2095.86	1142
10043950	Female	SED	15.94	[14.16,20)	199.5	2119.72	1142
10043950	Female	SED	15.98	[14.16,20)	200.5	2135.68	1142
10043950	Female	SED	16	[14.16,20)	201	2143.67	1142
10043950	Female	SED	16.02	[14.16,20)	201.5	2151.67	1142
10043950	Female	SED	16.04	[14.16,20)	202	2159.69	1142
10043950	Female	SED	16.04	[14.16,20)	202	2159.69	1142
10043950	Female	SED	16.08	[14.16,20)	203	2175.74	1142
10043950	Female	SED	16.12	[14.16,20)	204	2191.84	1142
10043950	Female	SED	16.14	[14.16,20)	204.5	2199.9	1142
10043950	Female	SED	16.2	[14.16,20)	206	2224.15	1142
10043950	Female	SED	16.21	[14.16,20)	206.5	2232.26	1142
10043950	Female	SED	16.21	[14.16,20)	206.5	2232.26	1142
10043950	Female	SED	16.23	[14.16,20)	207	2240.37	1142
10043950	Female	SED	16.25	[14.16,20)	207.5	2248.49	1142
10043950	Female	SED	16.27	[14.16,20)	208	2256.62	1142
10043950	Female	SED	16.29	[14.16,20)	208.5	2264.76	1142
10043950	Female	SED	16.41	[14.16,20)	211.5	2313.82	1142
10043950	Female	SED	16.43	[14.16,20)	212	2322.03	1142
10043950	Female	SED	16.47	[14.16,20)	213	2338.48	1142
10043950	Female	SED	16.47	[14.16,20)	213	2338.48	1142
10043950	Female	SED	16.51	[14.16,20)	214	2354.97	1142
10043950	Female	SED	16.53	[14.16,20)	214.5	2363.22	1142
10043950	Female	SED	16.55	[14.16,20)	215	2371.49	1142
10043950	Female	SED	16.62	[14.16,20)	217	2404.66	1142
10043950	Female	SED	16.62	[14.16,20)	217	2404.66	1142
10043950	Female	SED	16.72	[14.16,20)	219.5	2446.33	1142
10043950	Female	SED	16.72	[14.16,20)	219.5	2446.33	1142
10043950	Female	SED	16.76	[14.16,20)	220.5	2463.07	1142
10043950	Female	SED	16.77	[14.16,20)	221	2471.45	1142
10043950	Female	SED	16.79	[14.16,20)	221.5	2479.84	1142
10043950	Female	SED	16.79	[14.16,20)	221.5	2479.84	1142
10043950	Female	SED	16.81	[14.16,20)	222	2488.25	1142
10043950	Female	SED	16.85	[14.16,20)	223	2505.08	1142
10043950	Female	SED	16.87	[14.16,20)	223.5	2513.51	1142
10043950	Female	SED	16.89	[14.16,20)	224	2521.95	1142
10043950	Female	SED	16.91	[14.16,20)	224.5	2530.39	1142
10043950	Female	SED	16.93	[14.16,20)	225	2538.85	1142
10043950	Female	SED	16.94	[14.16,20)	225.5	2547.32	1142
10043950	Female	SED	16.98	[14.16,20)	226.5	2564.28	1142
10043950	Female	SED	17	[14.16,20)	227	2572.78	1142
10043950	Female	SED	17.02	[14.16,20)	227.5	2581.28	1142
10043950	Female	SED	17.02	[14.16,20)	227.5	2581.28	1142
10043950	Female	SED	17.02	[14.16,20)	227.5	2581.28	1142
10043950	Female	SED	17.02	[14.16,20)	227.5	2581.28	1142
10043950	Female	SED	17.06	[14.16,20)	228.5	2598.32	1142
10043950	Female	SED	17.06	[14.16,20)	228.5	2598.32	1142
10043950	Female	SED	17.17	[14.16,20)	231.5	2649.66	1142
10043950	Female	SED	17.17	[14.16,20)	231.5	2649.66	1142
10043950	Female	SED	17.17	[14.16,20)	231.5	2649.66	1142
10043950	Female	SED	17.19	[14.16,20)	232	2658.25	1142
10043950	Female	SED	17.24	[14.16,20)	233.5	2684.07	1142
10043950	Female	SED	17.28	[14.16,20)	234.5	2701.33	1142
10043950	Female	SED	17.32	[14.16,20)	235.5	2718.63	1142
10043950	Female	SED	17.33	[14.16,20)	236	2727.29	1142
10043950	Female	SED	17.33	[14.16,20)	236	2727.29	1142
10043950	Female	SED	17.35	[14.16,20)	236.5	2735.96	1142
10043950	Female	SED	17.37	[14.16,20)	237	2744.65	1142
10043950	Female	SED	17.37	[14.16,20)	237	2744.65	1142
10043950	Female	SED	17.37	[14.16,20)	237	2744.65	1142
10043950	Female	SED	17.39	[14.16,20)	237.5	2753.34	1142
10043950	Female	SED	17.41	[14.16,20)	238	2762.04	1142
10043950	Female	SED	17.41	[14.16,20)	238	2762.04	1142
10043950	Female	SED	17.41	[14.16,20)	238	2762.04	1142
10043950	Female	SED	17.43	[14.16,20)	238.5	2770.74	1142
10043950	Female	SED	17.44	[14.16,20)	239	2779.46	1142
10043950	Female	SED	17.44	[14.16,20)	239	2779.46	1142
10043950	Female	SED	17.5	[14.16,20)	240.5	2805.67	1142
10043950	Female	SED	17.55	[14.16,20)	242	2831.96	1142
10043950	Female	SED	17.57	[14.16,20)	242.5	2840.74	1142
10043950	Female	SED	17.59	[14.16,20)	243	2849.53	1142
10043950	Female	SED	17.59	[14.16,20)	243	2849.53	1142
10043950	Female	SED	17.61	[14.16,20)	243.5	2858.33	1142
10043950	Female	SED	17.64	[14.16,20)	244.5	2875.96	1142
10043950	Female	SED	17.7	[14.16,20)	246	2902.46	1142
10043950	Female	SED	17.73	[14.16,20)	247	2920.18	1142
10043950	Female	SED	17.75	[14.16,20)	247.5	2929.05	1142
10043950	Female	SED	17.77	[14.16,20)	248	2937.93	1142
10043950	Female	SED	17.79	[14.16,20)	248.5	2946.82	1142
10043950	Female	SED	17.81	[14.16,20)	249	2955.72	1142
10043950	Female	SED	17.81	[14.16,20)	249	2955.72	1142
10043950	Female	SED	17.82	[14.16,20)	249.5	2964.62	1142
10043950	Female	SED	17.84	[14.16,20)	250	2973.54	1142
10043950	Female	SED	17.84	[14.16,20)	250	2973.54	1142
10043950	Female	SED	17.84	[14.16,20)	250	2973.54	1142
10043950	Female	SED	17.88	[14.16,20)	251	2991.4	1142
10043950	Female	SED	17.88	[14.16,20)	251	2991.4	1142
10043950	Female	SED	17.89	[14.16,20)	251.5	3000.34	1142
10043950	Female	SED	17.89	[14.16,20)	251.5	3000.34	1142
10043950	Female	SED	17.91	[14.16,20)	252	3009.29	1142
10043950	Female	SED	17.93	[14.16,20)	252.5	3018.25	1142
10043950	Female	SED	17.95	[14.16,20)	253	3027.22	1142
10043950	Female	SED	18	[14.16,20)	254.5	3054.19	1142
10043950	Female	SED	18	[14.16,20)	254.5	3054.19	1142
10043950	Female	SED	18.05	[14.16,20)	256	3081.23	1142
10043950	Female	SED	18.07	[14.16,20)	256.5	3090.26	1142
10043950	Female	SED	18.09	[14.16,20)	257	3099.3	1142
10043950	Female	SED	18.11	[14.16,20)	257.5	3108.35	1142
10043950	Female	SED	18.12	[14.16,20)	258	3117.41	1142
10043950	Female	SED	18.26	[14.16,20)	262	3190.18	1142
10043950	Female	SED	18.28	[14.16,20)	262.5	3199.32	1142
10043950	Female	SED	18.28	[14.16,20)	262.5	3199.32	1142
10043950	Female	SED	18.28	[14.16,20)	262.5	3199.32	1142
10043950	Female	SED	18.3	[14.16,20)	263	3208.47	1142
10043950	Female	SED	18.3	[14.16,20)	263	3208.47	1142
10043950	Female	SED	18.3	[14.16,20)	263	3208.47	1142
10043950	Female	SED	18.3	[14.16,20)	263	3208.47	1142
10043950	Female	SED	18.32	[14.16,20)	263.5	3217.62	1142
10043950	Female	SED	18.39	[14.16,20)	265.5	3254.32	1142
10043950	Female	SED	18.4	[14.16,20)	266	3263.52	1142
10043950	Female	SED	18.4	[14.16,20)	266	3263.52	1142
10043950	Female	SED	18.46	[14.16,20)	267.5	3291.16	1142
10043950	Female	SED	18.46	[14.16,20)	267.5	3291.16	1142
10043950	Female	SED	18.49	[14.16,20)	268.5	3309.64	1142
10043950	Female	SED	18.51	[14.16,20)	269	3318.89	1142
10043950	Female	SED	18.51	[14.16,20)	269	3318.89	1142
10043950	Female	SED	18.51	[14.16,20)	269	3318.89	1142
10043950	Female	SED	18.54	[14.16,20)	270	3337.41	1142
10043950	Female	SED	18.54	[14.16,20)	270	3337.41	1142
10043950	Female	SED	18.56	[14.16,20)	270.5	3346.68	1142
10043950	Female	SED	18.58	[14.16,20)	271	3355.97	1142
10043950	Female	SED	18.58	[14.16,20)	271	3355.97	1142
10043950	Female	SED	18.58	[14.16,20)	271	3355.97	1142
10043950	Female	SED	18.61	[14.16,20)	272	3374.56	1142
10043950	Female	SED	18.61	[14.16,20)	272	3374.56	1142
10043950	Female	SED	18.63	[14.16,20)	272.5	3383.87	1142
10043950	Female	SED	18.64	[14.16,20)	273	3393.19	1142
10043950	Female	SED	18.66	[14.16,20)	273.5	3402.51	1142
10043950	Female	SED	18.66	[14.16,20)	273.5	3402.51	1142
10043950	Female	SED	18.73	[14.16,20)	275.5	3439.9	1142
10043950	Female	SED	18.76	[14.16,20)	276.5	3458.65	1142
10043950	Female	SED	18.76	[14.16,20)	276.5	3458.65	1142
10043950	Female	SED	18.78	[14.16,20)	277	3468.03	1142
10043950	Female	SED	18.78	[14.16,20)	277	3468.03	1142
10043950	Female	SED	18.8	[14.16,20)	277.5	3477.43	1142
10043950	Female	SED	18.88	[14.16,20)	280	3524.53	1142
10043950	Female	SED	18.9	[14.16,20)	280.5	3533.97	1142
10043950	Female	SED	18.9	[14.16,20)	280.5	3533.97	1142
10043950	Female	SED	18.95	[14.16,20)	282	3562.36	1142
10043950	Female	SED	18.97	[14.16,20)	282.5	3571.84	1142
10043950	Female	SED	19	[14.16,20)	283.5	3590.82	1142
10043950	Female	SED	19	[14.16,20)	283.5	3590.82	1142
10043950	Female	SED	19.05	[14.16,20)	285	3619.35	1142
10043950	Female	SED	19.05	[14.16,20)	285	3619.35	1142
10043950	Female	SED	19.08	[14.16,20)	286	3638.42	1142
10043950	Female	SED	19.15	[14.16,20)	288	3676.65	1142
10043950	Female	SED	19.17	[14.16,20)	288.5	3686.23	1142
10043950	Female	SED	19.17	[14.16,20)	288.5	3686.23	1142
10043950	Female	SED	19.23	[14.16,20)	290.5	3724.63	1142
10043950	Female	SED	19.25	[14.16,20)	291	3734.25	1142
10043950	Female	SED	19.27	[14.16,20)	291.5	3743.88	1142
10043950	Female	SED	19.28	[14.16,20)	292	3753.51	1142
10043950	Female	SED	19.28	[14.16,20)	292	3753.51	1142
10043950	Female	SED	19.31	[14.16,20)	293	3772.81	1142
10043950	Female	SED	19.36	[14.16,20)	294.5	3801.82	1142
10043950	Female	SED	19.38	[14.16,20)	295	3811.51	1142
10043950	Female	SED	19.43	[14.16,20)	296.5	3840.62	1142
10043950	Female	SED	19.43	[14.16,20)	296.5	3840.62	1142
10043950	Female	SED	19.46	[14.16,20)	297.5	3860.06	1142
10043950	Female	SED	19.48	[14.16,20)	298	3869.8	1142
10043950	Female	SED	19.48	[14.16,20)	298	3869.8	1142
10043950	Female	SED	19.48	[14.16,20)	298	3869.8	1142
10043950	Female	SED	19.5	[14.16,20)	298.5	3879.54	1142
10043950	Female	SED	19.51	[14.16,20)	299	3889.29	1142
10043950	Female	SED	19.53	[14.16,20)	299.5	3899.05	1142
10043950	Female	SED	19.53	[14.16,20)	299.5	3899.05	1142
10043950	Female	SED	19.54	[14.16,20)	300	3908.82	1142
10043950	Female	SED	19.54	[14.16,20)	300	3908.82	1142
10043950	Female	SED	19.56	[14.16,20)	300.5	3918.6	1142
10043950	Female	SED	19.56	[14.16,20)	300.5	3918.6	1142
10043950	Female	SED	19.59	[14.16,20)	301.5	3938.17	1142
10043950	Female	SED	19.61	[14.16,20)	302	3947.97	1142
10043950	Female	SED	19.66	[14.16,20)	303.5	3977.42	1142
10043950	Female	SED	19.69	[14.16,20)	304.5	3997.1	1142
10043950	Female	SED	19.82	[14.16,20)	308.5	4076.12	1142
10043950	Female	SED	19.84	[14.16,20)	309	4086.03	1142
10043950	Female	SED	19.88	[14.16,20)	310.5	4115.82	1142
10043950	Female	SED	19.9	[14.16,20)	311	4125.76	1142
10043950	Female	SED	19.92	[14.16,20)	311.5	4135.72	1142
10043950	Female	SED	19.92	[14.16,20)	311.5	4135.72	1142
10043950	Female	SED	19.93	[14.16,20)	312	4145.68	1142
10043950	Female	SED	19.96	[14.16,20)	313	4165.63	1142
10043950	Female	SED	19.98	[14.16,20)	313.5	4175.61	1142
10043950	Female	SED	19.98	[14.16,20)	313.5	4175.61	1142
10043950	Female	SED	19.98	[14.16,20)	313.5	4175.61	1142
10043950	Female	SED	20.01	[20,25)	314.5	4195.61	1142
10043950	Female	SED	20.03	[20,25)	315	4205.62	1142
10043950	Female	SED	20.06	[20,25)	316	4225.66	1142
10043950	Female	SED	20.06	[20,25)	316	4225.66	1142
10043950	Female	SED	20.07	[20,25)	316.5	4235.69	1142
10043950	Female	SED	20.11	[20,25)	317.5	4255.78	1142
10043950	Female	SED	20.11	[20,25)	317.5	4255.78	1142
10043950	Female	SED	20.14	[20,25)	318.5	4275.9	1142
10043950	Female	SED	20.14	[20,25)	318.5	4275.9	1142
10043950	Female	SED	20.19	[20,25)	320	4306.15	1142
10043950	Female	SED	20.2	[20,25)	320.5	4316.24	1142
10043950	Female	SED	20.25	[20,25)	322	4346.58	1142
10043950	Female	SED	20.28	[20,25)	323	4366.84	1142
10043950	Female	SED	20.31	[20,25)	324	4387.14	1142
10043950	Female	SED	20.31	[20,25)	324	4387.14	1142
10043950	Female	SED	20.39	[20,25)	326.5	4438.01	1142
10043950	Female	SED	20.42	[20,25)	327.5	4458.42	1142
10043950	Female	SED	20.47	[20,25)	329	4489.08	1142
10043950	Female	SED	20.48	[20,25)	329.5	4499.32	1142
10043950	Female	SED	20.5	[20,25)	330	4509.57	1142
10043950	Female	SED	20.54	[20,25)	331.5	4540.35	1142
10043950	Female	SED	20.58	[20,25)	332.5	4560.91	1142
10043950	Female	SED	20.67	[20,25)	335.5	4622.77	1142
10043950	Female	SED	20.71	[20,25)	337	4653.81	1142
10043950	Female	SED	20.71	[20,25)	337	4653.81	1142
10043950	Female	SED	20.74	[20,25)	338	4674.54	1142
10043950	Female	SED	20.87	[20,25)	342	4757.76	1142
10043950	Female	SED	20.87	[20,25)	342	4757.76	1142
10043950	Female	SED	20.9	[20,25)	343	4778.65	1142
10043950	Female	SED	20.99	[20,25)	346	4841.48	1142
10043950	Female	SED	21	[20,25)	346.5	4851.98	1142
10043950	Female	SED	21.02	[20,25)	347	4862.48	1142
10043950	Female	SED	21.06	[20,25)	348.5	4894.05	1142
10043950	Female	SED	21.09	[20,25)	349.5	4915.13	1142
10043950	Female	SED	21.11	[20,25)	350	4925.68	1142
10043950	Female	SED	21.11	[20,25)	350	4925.68	1142
10043950	Female	SED	21.13	[20,25)	350.5	4936.24	1142
10043950	Female	SED	21.13	[20,25)	350.5	4936.24	1142
10043950	Female	SED	21.16	[20,25)	351.5	4957.38	1142
10043950	Female	SED	21.2	[20,25)	353	4989.14	1142
10043950	Female	SED	21.2	[20,25)	353	4989.14	1142
10043950	Female	SED	21.23	[20,25)	354	5010.36	1142
10043950	Female	SED	21.26	[20,25)	355	5031.6	1142
10043950	Female	SED	21.29	[20,25)	356	5052.88	1142
10043950	Female	SED	21.31	[20,25)	356.5	5063.53	1142
10043950	Female	SED	21.36	[20,25)	358.5	5106.2	1142
10043950	Female	SED	21.36	[20,25)	358.5	5106.2	1142
10043950	Female	SED	21.38	[20,25)	359	5116.88	1142
10043950	Female	SED	21.39	[20,25)	359.5	5127.58	1142
10043950	Female	SED	21.44	[20,25)	361	5159.7	1142
10043950	Female	SED	21.47	[20,25)	362	5181.16	1142
10043950	Female	SED	21.48	[20,25)	362.5	5191.89	1142
10043950	Female	SED	21.48	[20,25)	362.5	5191.89	1142
10043950	Female	SED	21.48	[20,25)	362.5	5191.89	1142
10043950	Female	SED	21.5	[20,25)	363	5202.64	1142
10043950	Female	SED	21.51	[20,25)	363.5	5213.39	1142
10043950	Female	SED	21.53	[20,25)	364	5224.15	1142
10043950	Female	SED	21.54	[20,25)	364.5	5234.92	1142
10043950	Female	SED	21.59	[20,25)	366	5267.27	1142
10043950	Female	SED	21.59	[20,25)	366	5267.27	1142
10043950	Female	SED	21.62	[20,25)	367	5288.87	1142
10043950	Female	SED	21.68	[20,25)	369	5332.16	1142
10043950	Female	SED	21.68	[20,25)	369	5332.16	1142
10043950	Female	SED	21.72	[20,25)	370.5	5364.71	1142
10043950	Female	SED	21.75	[20,25)	371.5	5386.44	1142
10043950	Female	SED	21.75	[20,25)	371.5	5386.44	1142
10043950	Female	SED	21.78	[20,25)	372.5	5408.21	1142
10043950	Female	SED	21.81	[20,25)	373.5	5430	1142
10043950	Female	SED	21.81	[20,25)	373.5	5430	1142
10043950	Female	SED	21.82	[20,25)	374	5440.91	1142
10043950	Female	SED	21.82	[20,25)	374	5440.91	1142
10043950	Female	SED	21.82	[20,25)	374	5440.91	1142
10043950	Female	SED	21.92	[20,25)	377.5	5517.46	1142
10043950	Female	SED	21.94	[20,25)	378	5528.43	1142
10043950	Female	SED	22.03	[20,25)	381	5594.37	1142
10043950	Female	SED	22.03	[20,25)	381	5594.37	1142
10043950	Female	SED	22.08	[20,25)	383	5638.48	1142
10043950	Female	SED	22.08	[20,25)	383	5638.48	1142
10043950	Female	SED	22.11	[20,25)	384	5660.58	1142
10043950	Female	SED	22.14	[20,25)	385	5682.7	1142
10043950	Female	SED	22.17	[20,25)	386	5704.86	1142
10043950	Female	SED	22.18	[20,25)	386.5	5715.95	1142
10043950	Female	SED	22.3	[20,25)	390.5	5804.91	1142
10043950	Female	SED	22.34	[20,25)	392	5838.39	1142
10043950	Female	SED	22.37	[20,25)	393	5860.74	1142
10043950	Female	SED	22.38	[20,25)	393.5	5871.93	1142
10043950	Female	SED	22.43	[20,25)	395	5905.54	1142
10043950	Female	SED	22.45	[20,25)	396	5927.98	1142
10043950	Female	SED	22.45	[20,25)	396	5927.98	1142
10043950	Female	SED	22.5	[20,25)	397.5	5961.69	1142
10043950	Female	SED	22.51	[20,25)	398	5972.94	1142
10043950	Female	SED	22.53	[20,25)	398.5	5984.2	1142
10043950	Female	SED	22.55	[20,25)	399.5	6006.74	1142
10043950	Female	SED	22.68	[20,25)	404	6108.52	1142
10043950	Female	SED	22.78	[20,25)	407.5	6188.07	1142
10043950	Female	SED	22.81	[20,25)	408.5	6210.86	1142
10043950	Female	SED	22.88	[20,25)	411	6267.96	1142
10043950	Female	SED	22.92	[20,25)	412.5	6302.31	1142
10043950	Female	SED	22.92	[20,25)	412.5	6302.31	1142
10043950	Female	SED	22.95	[20,25)	413.5	6325.24	1142
10043950	Female	SED	23.01	[20,25)	416	6382.69	1142
10043950	Female	SED	23.07	[20,25)	418	6428.77	1142
10043950	Female	SED	23.1	[20,25)	419	6451.86	1142
10043950	Female	SED	23.1	[20,25)	419	6451.86	1142
10043950	Female	SED	23.1	[20,25)	419	6451.86	1142
10043950	Female	SED	23.1	[20,25)	419	6451.86	1142
10043950	Female	SED	23.22	[20,25)	423.5	6556.08	1142
10043950	Female	SED	23.23	[20,25)	424	6567.69	1142
10043950	Female	SED	23.25	[20,25)	424.5	6579.31	1142
10043950	Female	SED	23.26	[20,25)	425	6590.94	1142
10043950	Female	SED	23.38	[20,25)	429.5	6695.89	1142
10043950	Female	SED	23.59	[20,25)	437	6872.04	1142
10043950	Female	SED	23.64	[20,25)	439	6919.27	1142
10043950	Female	SED	23.64	[20,25)	439	6919.27	1142
10043950	Female	SED	23.66	[20,25)	439.5	6931.1	1142
10043950	Female	SED	23.78	[20,25)	444	7037.82	1142
10043950	Female	SED	23.9	[20,25)	448.5	7145.09	1142
10043950	Female	SED	23.91	[20,25)	449	7157.04	1142
10043950	Female	SED	23.94	[20,25)	450	7180.96	1142
10043950	Female	SED	23.94	[20,25)	450	7180.96	1142
10043950	Female	SED	23.98	[20,25)	451.5	7216.9	1142
10043950	Female	SED	24	[20,25)	452.5	7240.89	1142
10043950	Female	SED	24.03	[20,25)	453.5	7264.9	1142
10043950	Female	SED	24.03	[20,25)	453.5	7264.9	1142
10043950	Female	SED	24.12	[20,25)	457	7349.17	1142
10043950	Female	SED	24.16	[20,25)	458.5	7385.38	1142
10043950	Female	SED	24.17	[20,25)	459	7397.46	1142
10043950	Female	SED	24.28	[20,25)	463	7494.37	1142
10043950	Female	SED	24.29	[20,25)	463.5	7506.52	1142
10043950	Female	SED	24.29	[20,25)	463.5	7506.52	1142
10043950	Female	SED	24.29	[20,25)	463.5	7506.52	1142
10043950	Female	SED	24.33	[20,25)	465	7542.98	1142
10043950	Female	SED	24.35	[20,25)	465.5	7555.15	1142
10043950	Female	SED	24.36	[20,25)	466	7567.33	1142
10043950	Female	SED	24.44	[20,25)	469	7640.52	1142
10043950	Female	SED	24.51	[20,25)	472	7713.95	1142
10043950	Female	SED	24.53	[20,25)	472.5	7726.21	1142
10043950	Female	SED	24.54	[20,25)	473	7738.48	1142
10043950	Female	SED	24.55	[20,25)	473.5	7750.75	1142
10043950	Female	SED	24.59	[20,25)	475	7787.61	1142
10043950	Female	SED	24.61	[20,25)	475.5	7799.91	1142
10043950	Female	SED	24.62	[20,25)	476	7812.22	1142
10043950	Female	SED	24.63	[20,25)	476.5	7824.53	1142
10043950	Female	SED	24.64	[20,25)	477	7836.85	1142
10043950	Female	SED	24.66	[20,25)	477.5	7849.17	1142
10043950	Female	SED	24.79	[20,25)	482.5	7972.78	1142
10043950	Female	SED	24.81	[20,25)	483.5	7997.58	1142
10043950	Female	SED	24.85	[20,25)	485	8034.82	1142
10043950	Female	SED	24.9	[20,25)	487	8084.58	1142
10043950	Female	SED	24.94	[20,25)	488.5	8121.96	1142
10043950	Female	SED	25.09	[25,30)	494.5	8272.05	1142
10043950	Female	SED	25.21	[25,30)	499	8385.22	1142
10043950	Female	SED	25.24	[25,30)	500.5	8423.06	1142
10043950	Female	SED	25.26	[25,30)	501	8435.69	1142
10043950	Female	SED	25.26	[25,30)	501	8435.69	1142
10043950	Female	SED	25.28	[25,30)	502	8460.95	1142
10043950	Female	SED	25.29	[25,30)	502.5	8473.6	1142
10043950	Female	SED	25.36	[25,30)	505	8536.91	1142
10043950	Female	SED	25.38	[25,30)	506	8562.28	1142
10043950	Female	SED	25.43	[25,30)	508	8613.1	1142
10043950	Female	SED	25.49	[25,30)	510.5	8676.76	1142
10043950	Female	SED	25.52	[25,30)	511.5	8702.26	1142
10043950	Female	SED	25.53	[25,30)	512	8715.03	1142
10043950	Female	SED	25.58	[25,30)	514	8766.14	1142
10043950	Female	SED	25.58	[25,30)	514	8766.14	1142
10043950	Female	SED	25.59	[25,30)	514.5	8778.94	1142
10043950	Female	SED	25.59	[25,30)	514.5	8778.94	1142
10043950	Female	SED	25.68	[25,30)	518	8868.67	1142
10043950	Female	SED	25.71	[25,30)	519	8894.36	1142
10043950	Female	SED	25.73	[25,30)	520	8920.08	1142
10043950	Female	SED	25.74	[25,30)	520.5	8932.95	1142
10043950	Female	SED	25.74	[25,30)	520.5	8932.95	1142
10043950	Female	SED	25.88	[25,30)	526	9074.91	1142
10043950	Female	SED	25.94	[25,30)	528.5	9139.69	1142
10043950	Female	SED	25.96	[25,30)	529.5	9165.64	1142
10043950	Female	SED	26.03	[25,30)	532	9230.63	1142
10043950	Female	SED	26.04	[25,30)	532.5	9243.64	1142
10043950	Female	SED	26.04	[25,30)	532.5	9243.64	1142
10043950	Female	SED	26.15	[25,30)	537	9361.06	1142
10043950	Female	SED	26.16	[25,30)	537.5	9374.14	1142
10043950	Female	SED	26.21	[25,30)	539.5	9426.51	1142
10043950	Female	SED	26.26	[25,30)	541.5	9478.98	1142
10043950	Female	SED	26.27	[25,30)	542	9492.11	1142
10043950	Female	SED	26.29	[25,30)	543	9518.39	1142
10043950	Female	SED	26.31	[25,30)	543.5	9531.54	1142
10043950	Female	SED	26.32	[25,30)	544	9544.7	1142
10043950	Female	SED	26.32	[25,30)	544	9544.7	1142
10043950	Female	SED	26.4	[25,30)	547.5	9636.96	1142
10043950	Female	SED	26.44	[25,30)	549	9676.59	1142
10043950	Female	SED	26.47	[25,30)	550.5	9716.27	1142
10043950	Female	SED	26.47	[25,30)	550.5	9716.27	1142
10043950	Female	SED	26.49	[25,30)	551	9729.52	1142
10043950	Female	SED	26.55	[25,30)	553.5	9795.81	1142
10043950	Female	SED	26.57	[25,30)	554.5	9822.37	1142
10043950	Female	SED	26.59	[25,30)	555.5	9848.95	1142
10043950	Female	SED	26.65	[25,30)	558	9915.51	1142
10043950	Female	SED	26.74	[25,30)	561.5	10009	1142
10043950	Female	SED	26.74	[25,30)	561.5	10009	1142
10043950	Female	SED	26.79	[25,30)	563.5	10062.5	1142
10043950	Female	SED	26.84	[25,30)	566	10129.5	1142
10043950	Female	SED	26.87	[25,30)	567	10156.4	1142
10043950	Female	SED	26.88	[25,30)	567.5	10169.8	1142
10043950	Female	SED	26.98	[25,30)	571.5	10277.5	1142
10043950	Female	SED	27.15	[25,30)	579	10480.5	1142
10043950	Female	SED	27.17	[25,30)	580	10507.6	1142
10043950	Female	SED	27.19	[25,30)	580.5	10521.2	1142
10043950	Female	SED	27.23	[25,30)	582.5	10575.7	1142
10043950	Female	SED	27.29	[25,30)	585	10643.8	1142
10043950	Female	SED	27.29	[25,30)	585	10643.8	1142
10043950	Female	SED	27.35	[25,30)	587.5	10712.1	1142
10043950	Female	SED	27.41	[25,30)	590	10780.6	1142
10043950	Female	SED	27.44	[25,30)	591.5	10821.7	1142
10043950	Female	SED	27.44	[25,30)	591.5	10821.7	1142
10043950	Female	SED	27.51	[25,30)	594.5	10904.1	1142
10043950	Female	SED	27.52	[25,30)	595	10917.9	1142
10043950	Female	SED	27.52	[25,30)	595	10917.9	1142
10043950	Female	SED	27.54	[25,30)	595.5	10931.7	1142
10043950	Female	SED	27.54	[25,30)	595.5	10931.7	1142
10043950	Female	SED	27.66	[25,30)	601	11083.5	1142
10043950	Female	SED	27.7	[25,30)	602.5	11125	1142
10043950	Female	SED	27.73	[25,30)	604	11166.5	1142
10043950	Female	SED	27.89	[25,30)	611	11361.2	1142
10043950	Female	SED	27.91	[25,30)	612	11389.1	1142
10043950	Female	SED	27.96	[25,30)	614	11445	1142
10043950	Female	SED	27.97	[25,30)	614.5	11459	1142
10043950	Female	SED	27.97	[25,30)	614.5	11459	1142
10043950	Female	SED	27.97	[25,30)	614.5	11459	1142
10043950	Female	SED	27.98	[25,30)	615	11473	1142
10043950	Female	SED	28.07	[25,30)	619	11585.1	1142
10043950	Female	SED	28.14	[25,30)	622	11669.4	1142
10043950	Female	SED	28.14	[25,30)	622	11669.4	1142
10043950	Female	SED	28.14	[25,30)	622	11669.4	1142
10043950	Female	SED	28.15	[25,30)	622.5	11683.5	1142
10043950	Female	SED	28.15	[25,30)	622.5	11683.5	1142
10043950	Female	SED	28.18	[25,30)	623.5	11711.7	1142
10043950	Female	SED	28.23	[25,30)	626	11782.2	1142
10043950	Female	SED	28.24	[25,30)	626.5	11796.3	1142
10043950	Female	SED	28.28	[25,30)	628	11838.7	1142
10043950	Female	SED	28.38	[25,30)	632.5	11966.1	1142
10043950	Female	SED	28.41	[25,30)	634	12008.8	1142
10043950	Female	SED	28.49	[25,30)	637.5	12108.3	1142
10043950	Female	SED	28.5	[25,30)	638	12122.6	1142
10043950	Female	SED	28.58	[25,30)	641.5	12222.5	1142
10043950	Female	SED	28.62	[25,30)	643.5	12279.7	1142
10043950	Female	SED	28.68	[25,30)	646	12351.3	1142
10043950	Female	SED	28.72	[25,30)	648	12408.7	1142
10043950	Female	SED	28.75	[25,30)	649	12437.4	1142
10043950	Female	SED	28.75	[25,30)	649	12437.4	1142
10043950	Female	SED	28.77	[25,30)	650	12466.2	1142
10043950	Female	SED	28.79	[25,30)	651	12495	1142
10043950	Female	SED	28.8	[25,30)	651.5	12509.4	1142
10043950	Female	SED	28.86	[25,30)	654	12581.4	1142
10043950	Female	SED	28.89	[25,30)	655.5	12624.8	1142
10043950	Female	SED	28.9	[25,30)	656	12639.2	1142
10043950	Female	SED	28.93	[25,30)	657.5	12682.6	1142
10043950	Female	SED	28.94	[25,30)	658	12697	1142
10043950	Female	SED	28.97	[25,30)	659	12726	1142
10043950	Female	SED	28.98	[25,30)	659.5	12740.5	1142
10043950	Female	SED	29.02	[25,30)	661.5	12798.5	1142
[truncated: 53,826 more rows]

## Sheet: 1B
contrast	diameter_bin	sex	ratio	SE	df	asymp.LCL	asymp.UCL	null	z.ratio	p.value	signif
4W / SED	[14.16,20)	Female	1.28	0.12	Inf	1.03	1.58	1	2.57	0.02	*
8W / SED	[14.16,20)	Female	1.09	0.11	Inf	0.88	1.35	1	0.9	0.57
4W / SED	[20,25)	Female	1.14	0.11	Inf	0.91	1.41	1	1.29	0.33
8W / SED	[20,25)	Female	1.02	0.1	Inf	0.82	1.28	1	0.24	0.95
4W / SED	[25,30)	Female	1.11	0.11	Inf	0.89	1.39	1	1.07	0.46
8W / SED	[25,30)	Female	0.99	0.1	Inf	0.79	1.24	1	-0.13	0.98
4W / SED	[30,35)	Female	1.01	0.1	Inf	0.81	1.27	1	0.11	0.98
8W / SED	[30,35)	Female	0.93	0.1	Inf	0.74	1.17	1	-0.72	0.69
4W / SED	[35,40)	Female	0.96	0.1	Inf	0.76	1.21	1	-0.4	0.88
8W / SED	[35,40)	Female	1.06	0.11	Inf	0.85	1.34	1	0.61	0.76
4W / SED	[40,45)	Female	0.84	0.09	Inf	0.67	1.05	1	-1.72	0.15
8W / SED	[40,45)	Female	1.04	0.11	Inf	0.83	1.31	1	0.37	0.89
4W / SED	[45,50)	Female	0.79	0.08	Inf	0.62	0.99	1	-2.28	0.043	*
8W / SED	[45,50)	Female	0.99	0.1	Inf	0.78	1.25	1	-0.1	0.99
4W / SED	[50,55)	Female	0.74	0.08	Inf	0.58	0.93	1	-2.86	0.0082	**
8W / SED	[50,55)	Female	0.94	0.1	Inf	0.74	1.19	1	-0.58	0.77
4W / SED	[55,60)	Female	0.76	0.08	Inf	0.6	0.97	1	-2.49	0.025	*
8W / SED	[55,60)	Female	0.87	0.1	Inf	0.68	1.11	1	-1.26	0.35
4W / SED	[60,62.31]	Female	0.74	0.11	Inf	0.54	1.02	1	-2.09	0.068
8W / SED	[60,62.31]	Female	0.8	0.12	Inf	0.58	1.12	1	-1.48	0.24
4W / SED	[14.16,20)	Male	0.97	0.09	Inf	0.78	1.2	1	-0.34	0.91
8W / SED	[14.16,20)	Male	1.38	0.13	Inf	1.12	1.71	1	3.39	0.0014	**
4W / SED	[20,25)	Male	0.94	0.1	Inf	0.75	1.18	1	-0.59	0.77
8W / SED	[20,25)	Male	1.19	0.12	Inf	0.96	1.49	1	1.79	0.14
4W / SED	[25,30)	Male	1.02	0.11	Inf	0.81	1.29	1	0.22	0.95
8W / SED	[25,30)	Male	1.12	0.11	Inf	0.89	1.4	1	1.09	0.45
4W / SED	[30,35)	Male	1.07	0.11	Inf	0.85	1.35	1	0.7	0.7
8W / SED	[30,35)	Male	0.97	0.1	Inf	0.77	1.21	1	-0.31	0.92
4W / SED	[35,40)	Male	0.98	0.1	Inf	0.78	1.23	1	-0.19	0.96
8W / SED	[35,40)	Male	0.88	0.09	Inf	0.71	1.11	1	-1.2	0.38
4W / SED	[40,45)	Male	0.98	0.1	Inf	0.78	1.23	1	-0.22	0.95
8W / SED	[40,45)	Male	0.79	0.08	Inf	0.63	1	1	-2.25	0.047	*
4W / SED	[45,50)	Male	0.95	0.1	Inf	0.75	1.2	1	-0.53	0.81
8W / SED	[45,50)	Male	0.7	0.07	Inf	0.56	0.89	1	-3.37	0.0015	**
4W / SED	[50,55)	Male	1.05	0.11	Inf	0.82	1.33	1	0.42	0.86
8W / SED	[50,55)	Male	0.74	0.08	Inf	0.59	0.94	1	-2.77	0.011	*
4W / SED	[55,60)	Male	1.12	0.12	Inf	0.88	1.42	1	1	0.5
8W / SED	[55,60)	Male	0.68	0.07	Inf	0.53	0.87	1	-3.54	0.0008	***
4W / SED	[60,62.31]	Male	1.06	0.14	Inf	0.79	1.42	1	0.43	0.86
8W / SED	[60,62.31]	Male	0.64	0.09	Inf	0.47	0.86	1	-3.36	0.0016	**

## Sheet: 1C
plate	runseq	platepos	pid	bid	viallabel	omics_subset	sex	timepoint	corticosterone	glucagon	glucose	glycerol	insulin	insulin_iu	insulin_pm	lactate	leptin	nefa	total_ketones
1	1	101	10025707	90223	90223013111	TRUE	Male	8W	36	17	179	1.31	2850	65.55	491.04	1.36	16431	0.77	412
1	2	102	10561072	90430	90430013111	TRUE	Male	1W	70	38.6	171	1.92	3702	85.15	637.84	1.44	50383	0.98	473
1	3	103	10886028	90565	90565013104	FALSE	Female	1W	58	80.4	141	1.82	2357	54.21	406.1	1.11	17774	0.78	1158
1	4	104	10675086	90434	90434013104	FALSE	Male	1W	18	26.7	172	2.32	4173	95.98	718.99	1.02	31187	1.12	687
1	5	105	10434046	90436	90436013104	FALSE	Male	2W	108	19.9	171	1.31	2682	61.69	462.1	1.45	24704	0.69	681
1	6	106	10179267	90288	90288013104	FALSE	Male	4W	115	23	158	1.09	5815	133.74	1001.9	1.3	39160	0.59	500
1	7	107	10024735	90218	90218013111	TRUE	Male	8W	63	23.4	162	0.75	2466	56.72	424.88	1.07	9517	0.54	563
1	8	108	10300007	90402	90402013104	FALSE	Female	4W	76	82.9	143	2.33	2967	68.24	511.2	1.27	11626	1.19	913
1	9	109	10025979	90225	90225013111	TRUE	Male	8W	70	59.8	182	0.94	2577	59.27	444	1.36	29076	0.57	388
1	10	110	10023259	90217	90217013111	TRUE	Male	SED	11	27.1	181	0.97	3634	83.58	626.12	0.94	37155	0.69	867
1	11	111	10734945	90578	90578013111	TRUE	Female	2W	31	4.3	146	1.15	2169	49.89	373.71	1.16	12917	0.77	972
1	12	112	10152148	90285	90285013104	FALSE	Male	4W	15	26.9	173	0.84	3695	84.98	636.63	1.31	35535	0.52	352
1	13	113	10046119	90265	90265013111	TRUE	Female	SED	33	98.5	164	1.65	2504	57.59	431.43	1.74	29083	0.8	474
1	14	114	10025545	90221	90221013104	FALSE	Male	SED	10	10.7	175	1	3137	72.15	540.49	2.28	49461	0.43	311
1	15	115	10972374	90588	90588013104	FALSE	Female	2W	67	53.1	155	1.22	2412	55.48	415.58	1.29	20258	0.79	681
1	16	116	10677887	90435	90435013104	FALSE	Male	1W	139	58.4	173	1.64	4232	97.34	729.15	1.04	52334	1.11	766
1	17	117	10901434	90567	90567013111	TRUE	Female	1W	70	96	143	1.33	2203	50.67	379.57	1.01	11129	0.72	1006
1	18	118	10335730	90411	90411013104	FALSE	Female	4W	29	57.7	167	1.25	2787	64.1	480.19	1.56	10914	0.6	384
1	19	119	10027246	90236	90236013104	FALSE	Male	8W	40	54	154	1.06	2666	61.32	459.34	1.98	13341	0.96	501
1	20	120	10095241	90280	90280013111	TRUE	Male	4W	36	35.8	173	1.43	3879	89.22	668.33	2.09	35128	0.73	377
1	21	121	10044922	90256	90256013104	TRUE	Female	SED	26	161.3	118	1.5	1310	30.13	225.71	1.27	10043	0.82	1416
1	22	122	10059369	90275	90275013104	FALSE	Male	4W	170	27.9	180	0.91	3205	73.72	552.21	1.44	24489	0.55	595
1	23	123	10672656	90450	90450013111	TRUE	Male	2W	130	14.2	186	1.05	5171	118.93	890.94	1.2	19523	0.56	533
1	24	124	10026789	90232	90232013111	TRUE	Male	SED	37	42.1	193	1.14	3530	81.19	608.2	1.12	38471	0.89	636
1	25	125	10611193	90447	90447013104	FALSE	Male	2W	72	30.6	169	0.97	4380	100.74	754.65	1.23	32657	0.6	439
1	26	126	10027165	90234	90234013104	TRUE	Male	8W	35	76.4	172	0.72	2998	68.95	516.54	1.41	8684	0.62	381
1	27	127	10587543	90444	90444013111	TRUE	Male	2W	23	24.1	162	1.55	3122	71.81	537.9	1.24	29705	0.96	660
1	28	128	10871349	90585	90585013111	TRUE	Female	2W	78	139	150	1.3	2084	47.93	359.06	1.35	9898	0.71	1003
1	29	129	10356738	90414	90414013104	FALSE	Female	4W	62	54.5	154	2.3	6165	141.79	1062.2	1.95	21537	1.04	515
1	30	130	10046895	90271	90271013104	FALSE	Female	8W	24	52	156	2.08	3051	70.17	525.67	1.71	13484	1.15	560
1	31	131	10314733	90408	90408013104	TRUE	Female	4W	26	68.8	175	0.93	2445	56.24	421.26	1.36	17602	0.58	535
1	32	132	10782168	90582	90582013104	FALSE	Female	2W	55	105.8	120	2.05	1340	30.82	230.88	1.11	6072	1.03	970
1	33	133	10043608	90246	90246013104	FALSE	Female	8W	41	52.3	171	0.73	4234	97.38	729.5	1.38	9325	0.35	338
1	34	134	10045813	90263	90263013104	FALSE	Female	SED	109	104.2	145	1.47	3158	72.63	544.11	1.42	18732	0.77	650
1	35	135	10391800	90418	90418013104	FALSE	Female	4W	86	4.4			2350	54.05	404.89		11268		385
1	36	136	10732306	90577	90577013104	FALSE	Female	2W	42	102.7	150	1.21	2724	62.65	469.33	1.19	9891	1	1027
1	37	137	10046704	90270	90270013104	FALSE	Female	8W	45	92.8	155	1.58	2432	55.94	419.02	1.27	5957	0.89	604
1	38	138	10436170	90437	90437013104	FALSE	Male	2W	10	39.3	178	1.71	3232	74.34	556.86	1.46	25782	1.01	727
1	39	139	10106383	90281	90281013111	TRUE	Male	4W	46	25.4	159	0.95	3319	76.34	571.85	2.01	17345	1.03	302
1	40	140	10472053	90438	90438013104	FALSE	Male	2W	127	40.1	156	1.69	3441	79.14	592.87	1.23	20161	0.87	729
2	41	201	10046380	90266	90266013111	TRUE	Female	SED	23	95	123	2.03	2628	60.44	452.79	1.63	18054	1.23	887
2	42	202	10044337	90252	90252013111	TRUE	Female	SED	17	103.2	132	2.64	2332	53.64	401.79	1.23	18695	1.01	996
2	43	203	10027831	90240	90240013104	FALSE	Male	SED	16	28.3	188	1.4	2981	68.56	513.61	1.37	33895	1.27	656
2	44	204	10417702	90421	90421013111	TRUE	Male	1W	127	43.3	184	1.26	5537	127.35	954	1.01	35424	0.71	798
2	45	205	10027912	90241	90241013104	FALSE	Male	8W	45	26.7	169	1.11	3316	76.27	571.33	1.49	11849	0.72	414
2	46	206	10637079	90448	90448013104	FALSE	Male	2W	26	17.7	192	0.84	4213	96.9	725.88	1.1	25538	0.54	349
2	47	207	10309659	90407	90407013104	FALSE	Female	4W	37	43	179	0.9	2077	47.77	357.86	1.37	12056	0.42	537
2	48	208	10046623	90269	90269013104	FALSE	Female	8W	42	37.3	155	1.29	1609	37.01	277.22	1.36	13662	0.85	646
2	49	209	10680837	90574	90574013104	TRUE	Female	2W	14	66.4	130	1.5	1921	44.18	330.98	1.25	12579	0.77	1039
2	50	210	10026355	90229	90229013111	TRUE	Male	SED	5	40.8	167	1	2669	61.39	459.86	2.96	40847	0.83	596
2	51	211	10219315	90291	90291013104	FALSE	Male	4W	66	26.4	188	1.17	2896	66.61	498.97	1.39	18462	0.9	554
2	52	212	10136967	90282	90282013104	FALSE	Male	4W	18	34.8	195	1.02	3663	84.25	631.12	1.6	32034	0.61	420
2	53	213	10471596	90424	90424013104	FALSE	Male	1W	59	19.1	172	1.4	3756	86.39	647.14	1.19	35740	0.83	851
2	54	214	10619259	90432	90432013104	TRUE	Male	1W	84	18.1	171	1.02	2755	63.37	474.67	1.19	42103	0.66	626
2	55	215	10044841	90255	90255013104	TRUE	Female	8W	13	69.6	161	1.51	2176	50.05	374.91	1.35	13833	0.79	846
2	56	216	10027084	90235	90235013104	FALSE	Male	8W	49	33.7	160	0.87	2959	68.06	509.82	1.78	18958	0.96	419
2	57	217	10093702	90279	90279013104	FALSE	Male	4W	56	31.5	164	1.49	4521	103.98	778.95	1.75	19602	0.8	633
2	58	218	10729518	90576	90576013111	TRUE	Female	2W	33	58.7	150	1.41	2195	50.48	378.19	1.43	13772	0.64	767
2	59	219	10044760	90254	90254013111	TRUE	Female	8W	5	60.6	172	1.09	2113	48.6	364.06	1.31	7784	0.73	854
2	60	220	10063633	90276	90276013104	FALSE	Male	4W	21	29.2	172	0.78	2866	65.92	493.8	1.66	21554	0.67	389
2	61	221	10175431	90287	90287013104	FALSE	Male	4W	19	9.2	176	0.85	1851	42.57	318.92	1.43	21794	0.59	498
2	62	222	10877894	90586	90586013104	FALSE	Female	2W	49	108.9	147	1.27	2911	66.95	501.55	1.31	14068	0.68	1034
2	63	223	10531599	90442	90442013104	FALSE	Male	2W	41	42.7	194	1.41	3359	77.26	578.74	1.59	30234	0.79	527
2	64	224	10088113	90278	90278013104	FALSE	Male	4W	46	57.4	170	1.75	4918	113.11	847.35	1.55	23070	1.1	690
2	65	225	10045651	90261	90261013104	FALSE	Female	8W	5	62.3	170	1.19	2490	57.27	429.01	1.55	15333	0.64	565
2	66	226	10589325	90445	90445013104	TRUE	Male	2W	44	33.5	169	1.32	2963	68.15	510.51	1.47	16875	0.75	656
2	67	227	10962735	90572	90572013104	FALSE	Female	1W	23	83.9	146	1.25	1683	38.71	289.97	1.11	10864	0.62	981
2	68	228	10026193	90227	90227013111	TRUE	Male	8W	39	46.7	174	0.96	3134	72.08	539.97	1.97	14927	0.47	257
2	69	229	10046038	90264	90264013104	FALSE	Female	SED	5	76.5	168	1.64	2882	66.29	496.55	1.34	23839	0.57	690
2	70	230	10564179	90443	90443013104	FALSE	Male	2W	117	49	187	0.99	3948	90.8	680.22	1.24	39409	0.85	643
2	71	231	10398651	90419	90419013104	FALSE	Female	4W	31	81.9	183	1.57	4189	96.35	721.74	1.65	18306	0.9	481
2	72	232	10387021	90417	90417013104	FALSE	Female	4W	48	64.1	175	1.84	2803	64.47	482.94	1.42	26244	1.03	632
2	73	233	10502300	90441	90441013111	TRUE	Male	2W	5	25.7	182	1.5	3251	74.77	560.13	1.29	23146	0.75	552
2	74	234	10381414	90416	90416013111	TRUE	Female	4W	5	54.8	166	1.42	2173	49.98	374.4	1.3	16226	0.69	603
2	75	235	10220917	90292	90292013111	TRUE	Male	4W	97	35	197	0.84	2501	57.52	430.91	1.15	31315	0.65	700
2	76	236	10044256	90251	90251013111	TRUE	Female	8W	5	114.1	163	2.61	2055	47.26	354.07	1.6	11923	1.32	873
2	77	237	10486003	90439	90439013111	TRUE	Male	2W	5	37.6	176	1.76	2553	58.72	439.87	1.27	19912	1.02	937
2	78	238	10337199	90412	90412013111	TRUE	Female	4W	33	46.6	167	1.16	2035	46.8	350.62	1.97	14109	0.7	417
2	79	239	10026002	90226	90226013104	FALSE	Male	SED	10	36.4	169	1.16	3674	84.5	633.01	1.79	39248	0.98	644
2	80	240	10411690	90420	90420013111	TRUE	Female	4W	10	43.7	167	2.35	2351	54.07	405.07	1.51	16073	1.12	594
3	81	301	10043527	90245	90245013111	TRUE	Female	SED	47	145.7	147	1.29	2249	51.73	387.49	1.8	14278	0.53	803
3	82	302	10027599	90239	90239013111	TRUE	Male	SED	66	32.3	184	1.15	3262	75.03	562.03	1.36	45889	0.71	453
3	83	303	10026436	90230	90230013104	FALSE	Male	8W	27	42.5	169	1.44	3443	79.19	593.21	1.33	29980	0.8	744
3	84	304	10553053	90429	90429013104	FALSE	Male	1W	60	20	160	1.03	4342	99.87	748.1	1.02	33106	0.57	462
3	85	305	10478337	90425	90425013104	FALSE	Male	1W	21	50.2	160	1.28	3616	83.17	623.02	1.13	23112	0.72	874
3	86	306	10338918	90413	90413013104	FALSE	Female	4W	34	51.8	166	1.28	2209	50.81	380.6	1.34	15374	0.63	576
3	87	307	10934529	90569	90569013104	TRUE	Female	1W	61	88.2	168	0.77	1965	45.2	338.56	1.17	9144	0.46	866
3	88	308	10025464	90220	90220013104	FALSE	Male	SED	23	34.3	174	1	2909	66.91	501.21	1.35	33783	0.77	834
3	89	309	10424911	90423	90423013111	TRUE	Male	1W	84	35	176	1.38	2605	59.92	448.83	1.52	33978	0.76	396
3	90	310	10953744	90571	90571013111	TRUE	Female	1W	96	133.1	146	1.14	2302	52.95	396.62	1.31	12808	0.42	645
3	91	311	10950486	90559	90559013111	TRUE	Female	1W	44	88.7	161	1.07	1920	44.16	330.81	1.39	9698	0.6	865
3	92	312	10760008	90573	90573013104	FALSE	Female	1W	18	55	182	1.18	2871	66.03	494.66	1.41	16708	0.33	572
3	93	313	10784616	90563	90563013104	FALSE	Female	1W	49	63.1	153	1.48	1745	40.13	300.65	1.3	20695	0.62	661
3	94	314	10046461	90267	90267013111	TRUE	Female	8W	71	81.1	150	1.23	2358	54.23	406.27	1.52	14665	0.8	553
3	95	315	10046976	90272	90272013104	FALSE	Female	8W	58	51.5	157	1.19	1829	42.07	315.13	1.23	9586	0.92	939
3	96	316	10335064	90410	90410013111	TRUE	Female	4W	34	37.5	156	1.48	2792	64.22	481.05	1.04	14103	0.85	955
3	97	317	10024816	90219	90219013104	FALSE	Male	SED	20	4.2	167	0.67	1347	30.98	232.08	1.24	44655	0.53	883
3	98	318	10045732	90262	90262013104	FALSE	Female	8W	36	94.1	151	1.39	2186	50.28	376.64	1.81	13455	0.79	633
3	99	319	10027408	90238	90238013104	FALSE	Male	8W	22	34.7	184	0.52	2533	58.26	436.42	1.61	12251	0.61	261
3	100	320	10971645	90587	90587013111	TRUE	Female	2W	18	152.9	131	0.9	5701	131.12	982.25	1.16	8930	0.59	1053
3	101	321	10503110	90426	90426013111	TRUE	Male	1W	24	27.5	185	1.49	2949	67.83	508.1	1.2	35022	0.83	519
3	102	322	10026940	90233	90233013104	FALSE	Male	8W	22	30.7	175	0.86	2662	61.23	458.65	1.61	26217	0.57	366
3	103	323	10044094	90249	90249013104	FALSE	Female	SED	43	61.5			514	11.82	88.56		10055		928
3	104	324	10139044	90283	90283013111	TRUE	Male	4W	5	57.8	168	1.86	2805	64.52	483.29	1.43	25798	1.04	775
3	105	325	10700102	90560	90560013111	TRUE	Female	1W	5	59	161	1.59	2098	48.25	361.47	1.17	14513	0.8	887
3	106	326	10901000	90566	90566013104	FALSE	Female	1W	20	76.6	165	1.2	2843	65.39	489.83	1.44	17137	0.55	645
3	107	327	10026274	90228	90228013104	FALSE	Male	SED	62	5	169	0.81	196	4.51	33.77	1.61	10814	0.44	566
3	108	328	10025898	90224	90224013104	FALSE	Male	8W	87	16.4	229	0.7	2432	55.94	419.02	2.16	9107	0.31	382
3	109	329	10914331	90568	90568013104	FALSE	Female	1W	37	95.5	155	1.7	2034	46.78	350.45	1.3	11022	0.55	900
3	110	330	10536558	90427	90427013104	FALSE	Male	1W	24	50.5	175	1.03	3116	71.67	536.87	1.19	32867	0.98	438
3	111	331	10616233	90431	90431013104	FALSE	Male	1W	58	41.2	182	1.12	2795	64.28	481.56	1.46	21101	0.63	442
3	112	332	10046542	90268	90268013104	FALSE	Female	8W	38	62.3	157	2.08	3268	75.16	563.06	1.47	12343	1.17	638
3	113	333	10315624	90409	90409013104	FALSE	Female	4W	5	59.9	170	1.2	2372	54.56	408.68	1.54	17740	0.79	705
3	114	334	10204989	90290	90290013104	TRUE	Male	4W	16	32	171	0.97	3970	91.31	684.01	1.48	24070	1.23	359
3	115	335	10496580	90440	90440013104	FALSE	Male	2W	63	37.5	170	1.37	2525	58.07	435.04	1.31	33368	1.08	1029
3	116	336	10085017	90277	90277013104	FALSE	Male	4W	40	33.3	169	0.82	4515	103.84	777.91	1.68	47915	0.64	274
3	117	337	10045228	90258	90258013111	TRUE	Female	8W	5	51.6	165	1.61	2173	49.98	374.4	1.64	16019	1	447
3	118	338	10591575	90446	90446013104	FALSE	Male	2W	15	34.4	179	1.79	3586	82.48	617.85	1.25	32326	1.12	586
3	119	339	10025626	90222	90222013111	TRUE	Male	8W	16	46.1	177	0.93	2476	56.95	426.6	1.64	8483	0.65	452
3	120	340	10139710	90284	90284013104	FALSE	Male	4W	135	44	183	0.91	4936	113.53	850.45	1.32	32171	0.85	710
4	121	401	10043950	90248	90248013111	TRUE	Female	SED	38	64.2	151	1.95	1655	38.06	285.15	1.38	19476	1	917
4	122	402	10044418	90253	90253013104	FALSE	Female	SED		67.5			1778	40.89	306.34		17816		694
4	123	403	10027327	90237	90237013111	TRUE	Male	SED	5	13	169	1.09	2278	52.39	392.49	1.52	37940	0.71	463
4	124	404	10045309	90259	90259013111	TRUE	Female	8W	15	50.3	172	1	2142	49.27	369.06	1.55	15100	0.55	369
4	125	405	10770666	90561	90561013104	FALSE	Female	1W	23	149.6	138	1.15	1406	32.34	242.25	1.4	8485	0.66	1080
4	126	406	10284052	90404	90404013104	FALSE	Female	4W	87	12.3	161	1.64	2137	49.15	368.19	1.76	11226	0.47	518
4	127	407	10830073	90583	90583013104	FALSE	Female	2W	37	48.4	158	1.33	2129	48.97	366.82	1.29	8291	0.68	594
4	128	408	10756086	90580	90580013104	FALSE	Female	2W	46	69.4	180	1	2661	61.2	458.48	1.48	15774	0.41	361
4	129	409	10543767	90428	90428013104	FALSE	Male	1W	52	38.7	188	1.27	2483	57.11	427.81	1.19	40635	1.04	950
4	130	410	10742611	90579	90579013104	FALSE	Female	2W	37	121	152	1.34	2530	58.19	435.91	1.19	12676	0.65	881
4	131	411	10761160	90581	90581013111	TRUE	Female	2W	58	78.9	141	1.29	1400	32.2	241.21	1.37	11991	0.76	1059
4	132	412	10641858	90449	90449013111	TRUE	Male	2W	66	44.3	178	1.8	2380	54.74	410.06	2.3	24000	0.95	538
4	133	413	10282947	90403	90403013104	FALSE	Female	4W	57	59.7	174	1.11	1816	41.77	312.89	1.39	15706	0.62	708
4	134	414	10026517	90231	90231013104	TRUE	Male	SED	32	69.1	175	1.22	3440	79.12	592.69	1.06	58397	0.75	749
4	135	415	10185585	90289	90289013111	TRUE	Male	4W	36	23.4	182	1.45	5629	129.47	969.85	1.32	54255	0.81	592
4	136	416	10171010	90286	90286013104	FALSE	Male	4W	89	18.8	180	0.94	2571	59.13	442.97	1.19	17468	0.81	669
4	137	417	10621903	90433	90433013104	FALSE	Male	1W	10	22.3	178	1.25	2890	66.47	497.93	1.36	29541	1.26	543
4	138	418	10833331	90564	90564013111	TRUE	Female	1W	32	149.4	132	1.42	2633	60.56	453.65	1.13	9687	0.72	1082
4	139	419	10306471	90406	90406013111	TRUE	Female	4W	87	74	163	1.06	1690	38.87	291.18	1.22	15390	0.57	597
4	140	420	10858679	90584	90584013104	FALSE	Female	2W	5	97.4	145	1.36	2311	53.15	398.17	1.11	10619	0.75	897
4	141	421	10702741	90575	90575013104	FALSE	Female	2W	22	95.7	162	1.06	2636	60.63	454.17	1.14	5776	0.83	969
4	142	422	10268871	90405	90405013104	FALSE	Female	4W	29	1.6			802	18.45	138.18		5990		320
4	143	423	10780629	90562	90562013104	FALSE	Female	1W	40	41.3	174	0.96	2272	52.26	391.45	1.69	11870	0.54	513
4	144	424	10045570	90260	90260013104	FALSE	Female	SED	25	32.8	163	2.29	2912	66.98	501.72	1.52	19484	1.03	558
4	145	425	10950648	90570	90570013104	FALSE	Female	1W	68	95.3	174	1.4	2671	61.43	460.2	1.66	18207	0.67	660
4	146	426	10422463	90422	90422013111	TRUE	Male	1W	62	36.6	162	1.3	3511	80.75	604.93	1.1	28431	0.91	743

## Sheet: 1D
response	contrast	sex	ratio	SE	df	null	statistic_type	statistic	p.value	signif	model_type	obs_removed	formula	family	weights
Glucagon	1W / SED	Female	0.92	0.2	49	1	t.ratio	-0.39	0.96		glm	10734945	glucagon ~ sex * timepoint	Gamma("log")
Glucagon	2W / SED	Female	0.89	0.2	49	1	t.ratio	-0.51	0.93		glm	10734945	glucagon ~ sex * timepoint	Gamma("log")
Glucagon	4W / SED	Female	0.49	0.11	49	1	t.ratio	-3.33	0.0062	**	glm	10734945	glucagon ~ sex * timepoint	Gamma("log")
Glucagon	8W / SED	Female	0.64	0.14	49	1	t.ratio	-2.07	0.14		glm	10734945	glucagon ~ sex * timepoint	Gamma("log")
Glucagon	1W / SED	Male	0.89	0.19	49	1	t.ratio	-0.55	0.91		glm	10734945	glucagon ~ sex * timepoint	Gamma("log")
Glucagon	2W / SED	Male	0.8	0.17	49	1	t.ratio	-1.04	0.66		glm	10734945	glucagon ~ sex * timepoint	Gamma("log")
Glucagon	4W / SED	Male	0.93	0.2	49	1	t.ratio	-0.32	0.98		glm	10734945	glucagon ~ sex * timepoint	Gamma("log")
Glucagon	8W / SED	Male	1.2	0.26	49	1	t.ratio	0.85	0.78		glm	10734945	glucagon ~ sex * timepoint	Gamma("log")
Glucose	1W / SED	Female	1.09	0.07	50	1	t.ratio	1.37	0.46		glm		glucose ~ sex * timepoint	gaussian("log")	reciprocal group variances
Glucose	2W / SED	Female	1.02	0.06	50	1	t.ratio	0.27	0.98		glm		glucose ~ sex * timepoint	gaussian("log")	reciprocal group variances
Glucose	4W / SED	Female	1.19	0.06	50	1	t.ratio	3.21	0.0086	**	glm		glucose ~ sex * timepoint	gaussian("log")	reciprocal group variances
Glucose	8W / SED	Female	1.18	0.07	50	1	t.ratio	2.92	0.019	*	glm		glucose ~ sex * timepoint	gaussian("log")	reciprocal group variances
Glucose	1W / SED	Male	0.98	0.03	50	1	t.ratio	-0.62	0.89		glm		glucose ~ sex * timepoint	gaussian("log")	reciprocal group variances
Glucose	2W / SED	Male	0.99	0.03	50	1	t.ratio	-0.5	0.93		glm		glucose ~ sex * timepoint	gaussian("log")	reciprocal group variances
Glucose	4W / SED	Male	0.98	0.04	50	1	t.ratio	-0.47	0.94		glm		glucose ~ sex * timepoint	gaussian("log")	reciprocal group variances
Glucose	8W / SED	Male	0.98	0.03	50	1	t.ratio	-0.78	0.81		glm		glucose ~ sex * timepoint	gaussian("log")	reciprocal group variances
Glycerol	1W / SED	Female	0.66	0.1	50	1	t.ratio	-2.87	0.021	*	glm		glycerol ~ sex * timepoint	gaussian("log")	reciprocal group variances
Glycerol	2W / SED	Female	0.68	0.09	50	1	t.ratio	-3.03	0.014	*	glm		glycerol ~ sex * timepoint	gaussian("log")	reciprocal group variances
Glycerol	4W / SED	Female	0.76	0.14	50	1	t.ratio	-1.51	0.38		glm		glycerol ~ sex * timepoint	gaussian("log")	reciprocal group variances
Glycerol	8W / SED	Female	0.82	0.16	50	1	t.ratio	-1.05	0.66		glm		glycerol ~ sex * timepoint	gaussian("log")	reciprocal group variances
Glycerol	1W / SED	Male	1.27	0.12	50	1	t.ratio	2.55	0.048	*	glm		glycerol ~ sex * timepoint	gaussian("log")	reciprocal group variances
Glycerol	2W / SED	Male	1.37	0.12	50	1	t.ratio	3.7	0.0021	**	glm		glycerol ~ sex * timepoint	gaussian("log")	reciprocal group variances
Glycerol	4W / SED	Male	1.14	0.15	50	1	t.ratio	0.99	0.69		glm		glycerol ~ sex * timepoint	gaussian("log")	reciprocal group variances
Glycerol	8W / SED	Male	0.85	0.08	50	1	t.ratio	-1.6	0.33		glm		glycerol ~ sex * timepoint	gaussian("log")	reciprocal group variances
Leptin	1W / SED	Female	0.61	0.1	50	1	t.ratio	-3.05	0.014	*	glm		leptin ~ sex * timepoint	gaussian("log")	reciprocal group variances
Leptin	2W / SED	Female	0.64	0.1	50	1	t.ratio	-2.86	0.022	*	glm		leptin ~ sex * timepoint	gaussian("log")	reciprocal group variances
Leptin	4W / SED	Female	0.85	0.12	50	1	t.ratio	-1.09	0.63		glm		leptin ~ sex * timepoint	gaussian("log")	reciprocal group variances
Leptin	8W / SED	Female	0.72	0.12	50	1	t.ratio	-1.91	0.19		glm		leptin ~ sex * timepoint	gaussian("log")	reciprocal group variances
Leptin	1W / SED	Male	0.87	0.1	50	1	t.ratio	-1.22	0.55		glm		leptin ~ sex * timepoint	gaussian("log")	reciprocal group variances
Leptin	2W / SED	Male	0.51	0.06	50	1	t.ratio	-5.88	1.3e-06	***	glm		leptin ~ sex * timepoint	gaussian("log")	reciprocal group variances
Leptin	4W / SED	Male	0.73	0.13	50	1	t.ratio	-1.74	0.26		glm		leptin ~ sex * timepoint	gaussian("log")	reciprocal group variances
Leptin	8W / SED	Male	0.34	0.08	50	1	t.ratio	-4.64	0.0001	***	glm		leptin ~ sex * timepoint	gaussian("log")	reciprocal group variances
NEFA	1W / SED	Female	0.69	0.1	50	1	t.ratio	-2.5	0.054		glm		nefa ~ sex * timepoint	gaussian("log")	reciprocal group variances
NEFA	2W / SED	Female	0.79	0.09	50	1	t.ratio	-2.05	0.15		glm		nefa ~ sex * timepoint	gaussian("log")	reciprocal group variances
NEFA	4W / SED	Female	0.84	0.13	50	1	t.ratio	-1.14	0.6		glm		nefa ~ sex * timepoint	gaussian("log")	reciprocal group variances
NEFA	8W / SED	Female	0.96	0.16	50	1	t.ratio	-0.23	0.99		glm		nefa ~ sex * timepoint	gaussian("log")	reciprocal group variances
NEFA	1W / SED	Male	1.06	0.08	50	1	t.ratio	0.77	0.82		glm		nefa ~ sex * timepoint	gaussian("log")	reciprocal group variances
NEFA	2W / SED	Male	1.09	0.1	50	1	t.ratio	0.89	0.75		glm		nefa ~ sex * timepoint	gaussian("log")	reciprocal group variances
NEFA	4W / SED	Male	1.2	0.13	50	1	t.ratio	1.69	0.28		glm		nefa ~ sex * timepoint	gaussian("log")	reciprocal group variances
NEFA	8W / SED	Male	0.79	0.06	50	1	t.ratio	-2.88	0.021	*	glm		nefa ~ sex * timepoint	gaussian("log")	reciprocal group variances

## Sheet: 1E
response	contrast	timepoint	ratio	SE	df	null	statistic_type	statistic	p.value	signif	model_type	obs_removed	formula	family	weights
Glucagon	Male / Female	SED	0.34	0.07	49	1	t.ratio	-5.05	1.9e-05	***	glm	10734945	glucagon ~ sex * timepoint	Gamma("log")
Glucagon	Male / Female	1W	0.32	0.07	49	1	t.ratio	-5.22	1.5e-05	***	glm	10734945	glucagon ~ sex * timepoint	Gamma("log")
Glucagon	Male / Female	2W	0.3	0.07	49	1	t.ratio	-5.3	1.4e-05	***	glm	10734945	glucagon ~ sex * timepoint	Gamma("log")
Glucagon	Male / Female	4W	0.64	0.14	49	1	t.ratio	-2.04	0.075		glm	10734945	glucagon ~ sex * timepoint	Gamma("log")
Glucagon	Male / Female	8W	0.63	0.14	49	1	t.ratio	-2.14	0.075		glm	10734945	glucagon ~ sex * timepoint	Gamma("log")
Glucose	Male / Female	SED	1.28	0.07	50	1	t.ratio	4.35	0.00027	***	glm		glucose ~ sex * timepoint	gaussian("log")	reciprocal group variances
Glucose	Male / Female	1W	1.15	0.05	50	1	t.ratio	3.35	0.0046	**	glm		glucose ~ sex * timepoint	gaussian("log")	reciprocal group variances
Glucose	Male / Female	2W	1.24	0.04	50	1	t.ratio	6.54	1.6e-07	***	glm		glucose ~ sex * timepoint	gaussian("log")	reciprocal group variances
Glucose	Male / Female	4W	1.06	0.04	50	1	t.ratio	1.6	0.11		glm		glucose ~ sex * timepoint	gaussian("log")	reciprocal group variances
Glucose	Male / Female	8W	1.06	0.03	50	1	t.ratio	2.37	0.043	*	glm		glucose ~ sex * timepoint	gaussian("log")	reciprocal group variances
Glycerol	Male / Female	SED	0.59	0.07	50	1	t.ratio	-4.66	0.00012	***	glm		glycerol ~ sex * timepoint	gaussian("log")	reciprocal group variances
Glycerol	Male / Female	1W	1.14	0.15	50	1	t.ratio	1.02	0.62		glm		glycerol ~ sex * timepoint	gaussian("log")	reciprocal group variances
Glycerol	Male / Female	2W	1.19	0.12	50	1	t.ratio	1.68	0.29		glm		glycerol ~ sex * timepoint	gaussian("log")	reciprocal group variances
Glycerol	Male / Female	4W	0.89	0.18	50	1	t.ratio	-0.58	0.62		glm		glycerol ~ sex * timepoint	gaussian("log")	reciprocal group variances
Glycerol	Male / Female	8W	0.62	0.11	50	1	t.ratio	-2.6	0.049	*	glm		glycerol ~ sex * timepoint	gaussian("log")	reciprocal group variances
Insulin	Male / Female		1.34	0.05	58	1	t.ratio	7.97	6.8e-11	***	glm		insulin_pm ~ sex	gaussian("log")	reciprocal group variances
Leptin	Male / Female	SED	2.36	0.38	50	1	t.ratio	5.31	7.5e-06	***	glm		leptin ~ sex * timepoint	gaussian("log")	reciprocal group variances
Leptin	Male / Female	1W	3.36	0.38	50	1	t.ratio	10.69	8.1e-14	***	glm		leptin ~ sex * timepoint	gaussian("log")	reciprocal group variances
Leptin	Male / Female	2W	1.9	0.2	50	1	t.ratio	6.08	6.5e-07	***	glm		leptin ~ sex * timepoint	gaussian("log")	reciprocal group variances
Leptin	Male / Female	4W	2.01	0.34	50	1	t.ratio	4.09	0.00031	***	glm		leptin ~ sex * timepoint	gaussian("log")	reciprocal group variances
Leptin	Male / Female	8W	1.1	0.26	50	1	t.ratio	0.39	0.7		glm		leptin ~ sex * timepoint	gaussian("log")	reciprocal group variances
NEFA	Male / Female	SED	0.85	0.1	50	1	t.ratio	-1.4	0.34		glm		nefa ~ sex * timepoint	gaussian("log")	reciprocal group variances
NEFA	Male / Female	1W	1.3	0.15	50	1	t.ratio	2.24	0.12		glm		nefa ~ sex * timepoint	gaussian("log")	reciprocal group variances
NEFA	Male / Female	2W	1.18	0.11	50	1	t.ratio	1.69	0.29		glm		nefa ~ sex * timepoint	gaussian("log")	reciprocal group variances
NEFA	Male / Female	4W	1.22	0.18	50	1	t.ratio	1.32	0.34		glm		nefa ~ sex * timepoint	gaussian("log")	reciprocal group variances
NEFA	Male / Female	8W	0.7	0.1	50	1	t.ratio	-2.51	0.076		glm		nefa ~ sex * timepoint	gaussian("log")	reciprocal group variances

## Sheet: 2A
feature_ID	gene_symbol	entrez_gene	logFC	AveExpr	t	P.Value	adj.P.Val	feature	contrast	se
ENSRNOG00000000001	AABR07013255.1		-2.22	-0.7	-4.69	3.6e-05	0.0001	ENSRNOG00000000001	M_SED - F_SED	0.47
ENSRNOG00000000007	Gad1	24379	1.88	-1.23	3.4	0.0016	0.0033	ENSRNOG00000000007	M_SED - F_SED	0.55
ENSRNOG00000000008	Alx4	296511	-1.71	1.1	-3.33	0.002	0.004	ENSRNOG00000000008	M_SED - F_SED	0.52
ENSRNOG00000000010	Cbln1	498922	-1.63	-1.35	-2.04	0.049	0.074	ENSRNOG00000000010	M_SED - F_SED	0.8
ENSRNOG00000000012	Tcf15	296272	-0.42	1.83	-1.59	0.12	0.17	ENSRNOG00000000012	M_SED - F_SED	0.27
ENSRNOG00000000017	Steap1	297738	3.15	2.62	10.8	4.2e-13	1e-11	ENSRNOG00000000017	M_SED - F_SED	0.29
ENSRNOG00000000021	AABR07061902.1		-0.32	3.74	-2.5	0.017	0.028	ENSRNOG00000000021	M_SED - F_SED	0.13
ENSRNOG00000000024	Hebp1	362454	-0.5	4.29	-4.09	0.00022	0.00054	ENSRNOG00000000024	M_SED - F_SED	0.12
ENSRNOG00000000033	Tmcc2	305095	0.35	3.94	2.37	0.023	0.037	ENSRNOG00000000033	M_SED - F_SED	0.15
ENSRNOG00000000034	Nuak2	289419	-0.15	3.73	-0.92	0.36	0.43	ENSRNOG00000000034	M_SED - F_SED	0.16
ENSRNOG00000000036	Klhdc8a	305096	0.31	1.48	0.94	0.35	0.42	ENSRNOG00000000036	M_SED - F_SED	0.33
ENSRNOG00000000040	RGD1304622	305101	-1.15	2.79	-6.5	1.2e-07	6.3e-07	ENSRNOG00000000040	M_SED - F_SED	0.18
ENSRNOG00000000041	Slc26a1	64076	-1.02	1.98	-5.94	7e-07	3e-06	ENSRNOG00000000041	M_SED - F_SED	0.17
ENSRNOG00000000042	Xpr1	289424	-0.24	3.72	-2.56	0.015	0.025	ENSRNOG00000000042	M_SED - F_SED	0.09
ENSRNOG00000000043	Idua	360904	-0.79	6.08	-10.76	4.7e-13	1.1e-11	ENSRNOG00000000043	M_SED - F_SED	0.07
ENSRNOG00000000044	Tmem175	305623	0.07	4.46	0.79	0.44	0.51	ENSRNOG00000000044	M_SED - F_SED	0.08
ENSRNOG00000000047	Cd82	83628	0.87	7.35	8.86	9.4e-11	1.1e-09	ENSRNOG00000000047	M_SED - F_SED	0.1
ENSRNOG00000000048	Gak	81659	0.55	7.11	10.38	1.3e-12	2.7e-11	ENSRNOG00000000048	M_SED - F_SED	0.05
ENSRNOG00000000053	Crp	25419	-0.99	0.16	-2.85	0.007	0.013	ENSRNOG00000000053	M_SED - F_SED	0.35
ENSRNOG00000000054	Abhd8	306338	-0.64	3.38	-5.02	1.3e-05	4.1e-05	ENSRNOG00000000054	M_SED - F_SED	0.13
ENSRNOG00000000060	Cplx1	64832	1.1	-0.6	2.34	0.025	0.04	ENSRNOG00000000060	M_SED - F_SED	0.47
ENSRNOG00000000062	Pcgf3	305624	-0.13	4.01	-1.43	0.16	0.22	ENSRNOG00000000062	M_SED - F_SED	0.09
ENSRNOG00000000064	Atp5me	140608	0.39	4.85	4.05	0.00025	0.0006	ENSRNOG00000000064	M_SED - F_SED	0.1
ENSRNOG00000000066	Fbxo28	305105	0.62	4.6	6.8	4.8e-08	2.7e-07	ENSRNOG00000000066	M_SED - F_SED	0.09
ENSRNOG00000000068	Ppp2r5a	312754	-0.67	7.67	-4.85	2.2e-05	6.6e-05	ENSRNOG00000000068	M_SED - F_SED	0.14
ENSRNOG00000000070	Dr1	289881	-0.07	4.7	-0.35	0.73	0.78	ENSRNOG00000000070	M_SED - F_SED	0.21
ENSRNOG00000000073	Tmed5	289883	-0.22	3.28	-1.58	0.12	0.17	ENSRNOG00000000073	M_SED - F_SED	0.14
ENSRNOG00000000075	Mtf2	360905	0.07	3.31	0.52	0.6	0.66	ENSRNOG00000000075	M_SED - F_SED	0.13
ENSRNOG00000000081	Antxr2	305633	-1.21	4.58	-7.36	8.5e-09	5.9e-08	ENSRNOG00000000081	M_SED - F_SED	0.16
ENSRNOG00000000082	Hltf	295568	-0.44	4.82	-6.74	5.7e-08	3.2e-07	ENSRNOG00000000082	M_SED - F_SED	0.07
ENSRNOG00000000091	Smad9	85435	-1.5	0.22	-4.3	0.00012	0.0003	ENSRNOG00000000091	M_SED - F_SED	0.35
ENSRNOG00000000095	Gpr89b	362003	0.47	4.47	5.78	1.2e-06	4.6e-06	ENSRNOG00000000095	M_SED - F_SED	0.08
ENSRNOG00000000096	Pdzk1	65144	-0.09	1.49	-0.42	0.67	0.73	ENSRNOG00000000096	M_SED - F_SED	0.21
ENSRNOG00000000097	Cd160	502585	-2.48	-2.78	-3.3	0.0021	0.0042	ENSRNOG00000000097	M_SED - F_SED	0.75
ENSRNOG00000000098	Rnf115	362002	0.36	5.14	5.08	1.1e-05	3.4e-05	ENSRNOG00000000098	M_SED - F_SED	0.07
ENSRNOG00000000104	Thoc3	290519	0.46	4.8	5.79	1.1e-06	4.6e-06	ENSRNOG00000000104	M_SED - F_SED	0.08
ENSRNOG00000000105	Cplx2	116657	-1.97	3.3	-12.2	1.1e-14	4.4e-13	ENSRNOG00000000105	M_SED - F_SED	0.16
ENSRNOG00000000108	Aga	290923	-0.35	5.13	-4.11	0.0002	0.0005	ENSRNOG00000000108	M_SED - F_SED	0.08
ENSRNOG00000000111	Coprs	290925	0.06	2.55	0.43	0.67	0.72	ENSRNOG00000000111	M_SED - F_SED	0.14
ENSRNOG00000000112	Champ1	306647	0.12	5.17	2.38	0.022	0.036	ENSRNOG00000000112	M_SED - F_SED	0.05
ENSRNOG00000000113	Elac1	307604	0.11	3.22	1.26	0.22	0.28	ENSRNOG00000000113	M_SED - F_SED	0.09
ENSRNOG00000000121	Pigv	366478	-0.38	3.25	-2.53	0.016	0.026	ENSRNOG00000000121	M_SED - F_SED	0.15
ENSRNOG00000000122	Ak2	24184	-0.2	6.27	-1.47	0.15	0.2	ENSRNOG00000000122	M_SED - F_SED	0.14
ENSRNOG00000000123	Rnf19b	313806	-0.36	4.85	-3.81	0.00049	0.0011	ENSRNOG00000000123	M_SED - F_SED	0.09
ENSRNOG00000000127	Kpna6	362607	0.08	6.13	1.28	0.21	0.27	ENSRNOG00000000127	M_SED - F_SED	0.07
ENSRNOG00000000130	Dnajb5	313811	0.05	3.91	0.18	0.86	0.89	ENSRNOG00000000130	M_SED - F_SED	0.26
ENSRNOG00000000133	Txndc15	307180	0.24	5.85	3.13	0.0034	0.0065	ENSRNOG00000000133	M_SED - F_SED	0.08
ENSRNOG00000000137	Ly86	291359	-1.49	2.23	-4.55	5.4e-05	0.00015	ENSRNOG00000000137	M_SED - F_SED	0.33
ENSRNOG00000000138	Glis1	298732	-1.83	-2.19	-2.42	0.021	0.034	ENSRNOG00000000138	M_SED - F_SED	0.76
ENSRNOG00000000142	Plxdc2	361282	-0.19	6.04	-2.3	0.027	0.044	ENSRNOG00000000142	M_SED - F_SED	0.08
ENSRNOG00000000145	Pik3r3	60664	2.23	3.65	14.13	1.2e-16	8.6e-15	ENSRNOG00000000145	M_SED - F_SED	0.16
ENSRNOG00000000150	Dnajc1	100360412	0.59	4.83	6.6	8.7e-08	4.6e-07	ENSRNOG00000000150	M_SED - F_SED	0.09
ENSRNOG00000000151	Ldlrap1	500564	-0.46	3.15	-3.08	0.0039	0.0074	ENSRNOG00000000151	M_SED - F_SED	0.15
ENSRNOG00000000155	Cog3	361073	0.29	4.83	3.95	0.00033	0.00078	ENSRNOG00000000155	M_SED - F_SED	0.07
ENSRNOG00000000156	Megf6	65049	-3.13	2.55	-8.04	1.2e-09	1e-08	ENSRNOG00000000156	M_SED - F_SED	0.39
ENSRNOG00000000157	Atg12	361321	0.16	5.14	2.45	0.019	0.032	ENSRNOG00000000157	M_SED - F_SED	0.07
ENSRNOG00000000158	Cdo1	81718	-0.51	9.64	-3.33	0.0019	0.0039	ENSRNOG00000000158	M_SED - F_SED	0.15
ENSRNOG00000000161	Chm	24942	0.53	3.91	4.59	4.7e-05	0.00013	ENSRNOG00000000161	M_SED - F_SED	0.11
ENSRNOG00000000164	Lamp2	24944	-0.21	7.26	-3.32	0.002	0.004	ENSRNOG00000000164	M_SED - F_SED	0.06
ENSRNOG00000000165	Pfkfb1	24638	-1.18	4.03	-4.8	2.6e-05	7.8e-05	ENSRNOG00000000165	M_SED - F_SED	0.25
ENSRNOG00000000166	Apex2	317628	-0.16	2.12	-1.01	0.32	0.39	ENSRNOG00000000166	M_SED - F_SED	0.16
ENSRNOG00000000167	Alas2	25748	0.37	2.5	0.62	0.54	0.61	ENSRNOG00000000167	M_SED - F_SED	0.6
ENSRNOG00000000168	Gatm	81660	-1.01	3.11	-5.19	7.5e-06	2.5e-05	ENSRNOG00000000168	M_SED - F_SED	0.19
ENSRNOG00000000169	Spata5l1	691729	-0.37	2.52	-2.04	0.049	0.074	ENSRNOG00000000169	M_SED - F_SED	0.18
ENSRNOG00000000170	Slc30a4	64469	0.92	6.6	7.8	2.2e-09	1.7e-08	ENSRNOG00000000170	M_SED - F_SED	0.12
ENSRNOG00000000172	Sqor	691966	0.21	4.71	2.31	0.027	0.043	ENSRNOG00000000172	M_SED - F_SED	0.09
ENSRNOG00000000175	Mier2	362841	0.35	5.09	3.34	0.0019	0.0039	ENSRNOG00000000175	M_SED - F_SED	0.1
ENSRNOG00000000177	Plpp2	246115	1.85	5.33	9.99	4.7e-12	8.4e-11	ENSRNOG00000000177	M_SED - F_SED	0.19
ENSRNOG00000000184	Tmprss6	315388	-3.83	0.19	-4.76	2.9e-05	8.6e-05	ENSRNOG00000000184	M_SED - F_SED	0.8
ENSRNOG00000000185	Mpst	192172	0.17	5.4	2.27	0.029	0.046	ENSRNOG00000000185	M_SED - F_SED	0.08
ENSRNOG00000000186	Tst	25274	-0.44	4.92	-2.82	0.0076	0.014	ENSRNOG00000000186	M_SED - F_SED	0.16
ENSRNOG00000000187	Csf2rb	171081	-0.61	5.56	-3.97	0.00031	0.00074	ENSRNOG00000000187	M_SED - F_SED	0.15
ENSRNOG00000000190	Ep300	170915	-0.25	4.86	-3.1	0.0037	0.007	ENSRNOG00000000190	M_SED - F_SED	0.08
ENSRNOG00000000195	Vwa5a	301097	1.07	1.6	2.65	0.012	0.02	ENSRNOG00000000195	M_SED - F_SED	0.4
ENSRNOG00000000204	Syncrip	363113	0.07	6.19	1.04	0.3	0.37	ENSRNOG00000000204	M_SED - F_SED	0.07
ENSRNOG00000000219	Ano10	301111	0.13	6.4	1.76	0.086	0.12	ENSRNOG00000000219	M_SED - F_SED	0.07
ENSRNOG00000000221	Abhd5	316122	0.77	6.78	5.44	3.6e-06	1.3e-05	ENSRNOG00000000221	M_SED - F_SED	0.14
ENSRNOG00000000230	Lmf1	360495	0.92	4.54	8.89	8.6e-11	1e-09	ENSRNOG00000000230	M_SED - F_SED	0.1
ENSRNOG00000000231	Kctd17	300317	-0.81	3.23	-4.79	2.6e-05	7.7e-05	ENSRNOG00000000231	M_SED - F_SED	0.17
ENSRNOG00000000236	Zfp207	303763	0.01	6.37	0.11	0.91	0.93	ENSRNOG00000000236	M_SED - F_SED	0.06
ENSRNOG00000000237	RGD1310429	303764	-0.25	2.62	-2.11	0.041	0.064	ENSRNOG00000000237	M_SED - F_SED	0.12
ENSRNOG00000000239	Ccl7	287561	-0.67	0.96	-2.77	0.0086	0.015	ENSRNOG00000000239	M_SED - F_SED	0.24
ENSRNOG00000000244	Coil	50998	-0.06	2.81	-0.53	0.6	0.66	ENSRNOG00000000244	M_SED - F_SED	0.11
ENSRNOG00000000245	Slc16a6	303772	-1.13	2.08	-2.9	0.0063	0.012	ENSRNOG00000000245	M_SED - F_SED	0.39
ENSRNOG00000000246	Amz2	360650	0.13	5.18	2.04	0.049	0.074	ENSRNOG00000000246	M_SED - F_SED	0.06
ENSRNOG00000000247	Mfsd11	360667	0.56	5.2	7.85	1.9e-09	1.5e-08	ENSRNOG00000000247	M_SED - F_SED	0.07
ENSRNOG00000000248	Srsf2	494445	0.53	8.04	6.99	2.6e-08	1.6e-07	ENSRNOG00000000248	M_SED - F_SED	0.08
ENSRNOG00000000249	Mettl23	287918	0.17	2.33	1.2	0.24	0.3	ENSRNOG00000000249	M_SED - F_SED	0.14
ENSRNOG00000000250	Jmjd6	360665	0.68	3.76	5.52	2.6e-06	9.8e-06	ENSRNOG00000000250	M_SED - F_SED	0.12
ENSRNOG00000000257	Smpd3	94338	-1.59	6.25	-5.44	3.7e-06	1.3e-05	ENSRNOG00000000257	M_SED - F_SED	0.29
ENSRNOG00000000258	Prmt7	361402	0.49	4.62	5.54	2.5e-06	9.2e-06	ENSRNOG00000000258	M_SED - F_SED	0.09
ENSRNOG00000000262	Zfp821	307834	-0.46	3.52	-4.52	5.9e-05	0.00016	ENSRNOG00000000262	M_SED - F_SED	0.1
ENSRNOG00000000264	Def8	307973	0.02	4.69	0.29	0.77	0.81	ENSRNOG00000000264	M_SED - F_SED	0.08
ENSRNOG00000000275	Fam13c	294565	-0.3	2.33	-1.63	0.11	0.16	ENSRNOG00000000275	M_SED - F_SED	0.18
ENSRNOG00000000277	Tet1	309902	-0.9	1.41	-3.95	0.00033	0.00079	ENSRNOG00000000277	M_SED - F_SED	0.23
ENSRNOG00000000279	Rtn4ip1	309912	0.61	4.09	6.35	1.9e-07	9.3e-07	ENSRNOG00000000279	M_SED - F_SED	0.1
ENSRNOG00000000281	Prodh1	680409	-1.44	4.59	-7.87	1.9e-09	1.5e-08	ENSRNOG00000000281	M_SED - F_SED	0.18
ENSRNOG00000000283	Ess2	360741	0.06	3.97	0.59	0.56	0.62	ENSRNOG00000000283	M_SED - F_SED	0.1
ENSRNOG00000000288	Scarf2	287949	-1.09	5.28	-8.74	1.3e-10	1.5e-09	ENSRNOG00000000288	M_SED - F_SED	0.13
ENSRNOG00000000299	Foxo3	294515	0.33	5.73	3.34	0.0019	0.0039	ENSRNOG00000000299	M_SED - F_SED	0.1
ENSRNOG00000000302	Sesn1	294518	-0.66	5.17	-5.43	3.5e-06	1.3e-05	ENSRNOG00000000302	M_SED - F_SED	0.12
ENSRNOG00000000303	Cep57l1	294519	-0.47	3.02	-4.33	0.00011	0.00028	ENSRNOG00000000303	M_SED - F_SED	0.11
ENSRNOG00000000304	Cd164	83689	0.84	8.76	12.23	1.1e-14	4.2e-13	ENSRNOG00000000304	M_SED - F_SED	0.07
ENSRNOG00000000306	Smpd2	83537	0.06	4.11	0.87	0.39	0.46	ENSRNOG00000000306	M_SED - F_SED	0.07
ENSRNOG00000000307	Mical1	294520	-1.09	4.32	-7	2.6e-08	1.6e-07	ENSRNOG00000000307	M_SED - F_SED	0.16
ENSRNOG00000000308	Zbtb24	365590	-0.31	3.46	-3.13	0.0033	0.0064	ENSRNOG00000000308	M_SED - F_SED	0.1
ENSRNOG00000000312	Fig4	309855	-0.07	4.97	-1.04	0.31	0.37	ENSRNOG00000000312	M_SED - F_SED	0.07
ENSRNOG00000000314	Sec63	309858	0.22	7.23	4.68	3.6e-05	0.0001	ENSRNOG00000000314	M_SED - F_SED	0.05
ENSRNOG00000000316	Sobp	309860	-0.34	3.02	-1.66	0.1	0.15	ENSRNOG00000000316	M_SED - F_SED	0.21
ENSRNOG00000000321	Cd24	25145	2.38	8.17	11.39	1.3e-13	3.5e-12	ENSRNOG00000000321	M_SED - F_SED	0.21
ENSRNOG00000000322	Atg5	365601	-0.01	4.16	-0.12	0.9	0.92	ENSRNOG00000000322	M_SED - F_SED	0.08
ENSRNOG00000000323	Prdm1	309871	-0.81	2.55	-4.16	0.00018	0.00044	ENSRNOG00000000323	M_SED - F_SED	0.19
ENSRNOG00000000327	Hace1	361866	0.06	3.99	0.79	0.44	0.51	ENSRNOG00000000327	M_SED - F_SED	0.08
ENSRNOG00000000340	Rtraf	302247	0.5	6.42	9.55	1.3e-11	2e-10	ENSRNOG00000000340	M_SED - F_SED	0.05
ENSRNOG00000000341	Nid2	302248	-1.65	6.8	-7.98	1.5e-09	1.2e-08	ENSRNOG00000000341	M_SED - F_SED	0.21
ENSRNOG00000000368	Grik2	54257	-1.13	-1.59	-2.24	0.031	0.049	ENSRNOG00000000368	M_SED - F_SED	0.5
ENSRNOG00000000373	AABR07044900.1		-0.6	-1.44	-1.23	0.23	0.29	ENSRNOG00000000373	M_SED - F_SED	0.49
ENSRNOG00000000383	Mypn	309760	1.16	0.05	0.87	0.39	0.46	ENSRNOG00000000383	M_SED - F_SED	1.33
ENSRNOG00000000386	Pbld1	171564	0.16	0.98	0.66	0.51	0.58	ENSRNOG00000000386	M_SED - F_SED	0.24
ENSRNOG00000000387	Dna2;Slc25a16	309762;361836	0.68	5.22	9.65	9.8e-12	1.6e-10	ENSRNOG00000000387	M_SED - F_SED	0.07
ENSRNOG00000000390	Rufy2	690777	-0.32	1.99	-2.63	0.012	0.021	ENSRNOG00000000390	M_SED - F_SED	0.12
ENSRNOG00000000392	Supv3l1	294385	0.32	4.39	3.87	0.00042	0.00097	ENSRNOG00000000392	M_SED - F_SED	0.08
ENSRNOG00000000394	Srgn	56782	-0.6	4.94	-4.25	0.00013	0.00034	ENSRNOG00000000394	M_SED - F_SED	0.14
ENSRNOG00000000395	Kifbp	606294	0.46	5.37	7.47	5.9e-09	4.3e-08	ENSRNOG00000000395	M_SED - F_SED	0.06
ENSRNOG00000000396	Ddx50	361848	-0.35	5.1	-6.27	2.5e-07	1.2e-06	ENSRNOG00000000396	M_SED - F_SED	0.06
ENSRNOG00000000397	Ccar1	361849	0.25	6.08	3.93	0.00035	0.00081	ENSRNOG00000000397	M_SED - F_SED	0.06
ENSRNOG00000000398	Zup1	294390	-0.11	4.02	-1.08	0.29	0.36	ENSRNOG00000000398	M_SED - F_SED	0.1
ENSRNOG00000000401	Gprc6a	294394	1.37	-2.97	1.47	0.15	0.2	ENSRNOG00000000401	M_SED - F_SED	0.93
ENSRNOG00000000405	Vgll2	309772	1.56	-2.9	1	0.32	0.4	ENSRNOG00000000405	M_SED - F_SED	1.57
ENSRNOG00000000406	Ros1	25346	0.01	-3.93	0.01	0.99	0.99	ENSRNOG00000000406	M_SED - F_SED	1.34
ENSRNOG00000000407	Dcbld1	309773	0.67	2.56	4.48	6.7e-05	0.00018	ENSRNOG00000000407	M_SED - F_SED	0.15
ENSRNOG00000000408	Gopc	309774	-0.24	5.28	-3.83	0.00047	0.0011	ENSRNOG00000000408	M_SED - F_SED	0.06
ENSRNOG00000000411	Nus1	294400	0.79	6.12	11.12	1.8e-13	4.8e-12	ENSRNOG00000000411	M_SED - F_SED	0.07
ENSRNOG00000000412	Slc35f1	502421	-1.02	-0.12	-2.57	0.014	0.024	ENSRNOG00000000412	M_SED - F_SED	0.4
ENSRNOG00000000413	Pln	64672	-0.47	2.16	-1.32	0.19	0.25	ENSRNOG00000000413	M_SED - F_SED	0.35
ENSRNOG00000000414	Cep85l	100365935	-1.15	3.48	-5.6	2.1e-06	7.9e-06	ENSRNOG00000000414	M_SED - F_SED	0.2
ENSRNOG00000000415	Asf1a	294408	-0.13	3.42	-1.46	0.15	0.21	ENSRNOG00000000415	M_SED - F_SED	0.09
ENSRNOG00000000417	Numa1	308870	-0.72	8.33	-12.1	1.5e-14	5.5e-13	ENSRNOG00000000417	M_SED - F_SED	0.06
ENSRNOG00000000418	Zbtb12	309613	-0.72	2.53	-4.81	2.4e-05	7.2e-05	ENSRNOG00000000418	M_SED - F_SED	0.15
ENSRNOG00000000419	Cfb	294257	-0.54	4.98	-2.91	0.0061	0.011	ENSRNOG00000000419	M_SED - F_SED	0.18
ENSRNOG00000000420	Nelfe	294258	0.22	4.95	3.03	0.0044	0.0084	ENSRNOG00000000420	M_SED - F_SED	0.07
ENSRNOG00000000421	Skiv2l	294260	-0.18	5.8	-3.42	0.0015	0.0032	ENSRNOG00000000421	M_SED - F_SED	0.05
ENSRNOG00000000422	Dxo	361799	-0.26	3.4	-2.74	0.0093	0.017	ENSRNOG00000000422	M_SED - F_SED	0.1
ENSRNOG00000000423	AABR07044388.1		0.24	1.76	1.51	0.14	0.19	ENSRNOG00000000423	M_SED - F_SED	0.16
ENSRNOG00000000428	Cyp21a1	24298	-0.92	1.08	-4.07	0.00023	0.00057	ENSRNOG00000000428	M_SED - F_SED	0.23
ENSRNOG00000000431	Atf6b	406169	0.37	6.67	5.3	5.3e-06	1.8e-05	ENSRNOG00000000431	M_SED - F_SED	0.07
ENSRNOG00000000432	Fkbpl	406168	0.67	3.01	5.5	2.8e-06	1e-05	ENSRNOG00000000432	M_SED - F_SED	0.12
ENSRNOG00000000433	Prrt1	406167	-1.12	4.73	-9.06	5.2e-11	6.6e-10	ENSRNOG00000000433	M_SED - F_SED	0.12
ENSRNOG00000000435	Ppt2	54398	-0.33	4.88	-4.79	2.6e-05	7.7e-05	ENSRNOG00000000435	M_SED - F_SED	0.07
ENSRNOG00000000436	Egfl8	406166	2.38	4.72	11.62	6.3e-14	2e-12	ENSRNOG00000000436	M_SED - F_SED	0.2
ENSRNOG00000000437	Agpat1	406165	1.89	7.67	16.7	5e-19	1e-16	ENSRNOG00000000437	M_SED - F_SED	0.11
ENSRNOG00000000438	Rnf5	407784	1.55	6.02	16.76	4.4e-19	9.3e-17	ENSRNOG00000000438	M_SED - F_SED	0.09
ENSRNOG00000000439	Ager	81722	0.04	3.55	0.34	0.74	0.78	ENSRNOG00000000439	M_SED - F_SED	0.12
ENSRNOG00000000440	Pbx2	406164	0.26	6.32	4.02	0.00026	0.00064	ENSRNOG00000000440	M_SED - F_SED	0.06
ENSRNOG00000000441	Gpsm3	406163	-1.09	4.08	-6.19	3.2e-07	1.5e-06	ENSRNOG00000000441	M_SED - F_SED	0.18
ENSRNOG00000000442	Notch4	406162	0.62	6.82	7.44	6.5e-09	4.6e-08	ENSRNOG00000000442	M_SED - F_SED	0.08
ENSRNOG00000000443	C4a	24233	-2	10.56	-9.05	6.8e-11	8.3e-10	ENSRNOG00000000443	M_SED - F_SED	0.22
ENSRNOG00000000446	Btnl7	406159	-1.59	-2.44	-1.92	0.062	0.092	ENSRNOG00000000446	M_SED - F_SED	0.83
ENSRNOG00000000451	RT1-Ba	309621	-1.54	7.21	-7.88	2e-09	1.6e-08	ENSRNOG00000000451	M_SED - F_SED	0.19
ENSRNOG00000000454	RT1-DOb	365542	-1.16	2.04	-1.5	0.14	0.19	ENSRNOG00000000454	M_SED - F_SED	0.78
ENSRNOG00000000455	Tap2	24812	-0.88	6	-10.81	4e-13	9.7e-12	ENSRNOG00000000455	M_SED - F_SED	0.08
ENSRNOG00000000456	Psmb8	24968	-1.03	5.02	-7.73	2.7e-09	2.1e-08	ENSRNOG00000000456	M_SED - F_SED	0.13
ENSRNOG00000000457	Tap1	24811	-0.85	5.75	-7.67	3.2e-09	2.4e-08	ENSRNOG00000000457	M_SED - F_SED	0.11
ENSRNOG00000000459	Psmb9	24967	-0.88	4.94	-6.53	1.1e-07	5.7e-07	ENSRNOG00000000459	M_SED - F_SED	0.13
ENSRNOG00000000461	Brd2	294276	0.21	7.65	2.63	0.012	0.021	ENSRNOG00000000461	M_SED - F_SED	0.08
ENSRNOG00000000463	Col11a2	294279	-0.61	2.62	-3.99	0.00029	0.00069	ENSRNOG00000000463	M_SED - F_SED	0.15
ENSRNOG00000000464	Rxrb	361801	-0.12	5.7	-1.74	0.091	0.13	ENSRNOG00000000464	M_SED - F_SED	0.07
ENSRNOG00000000465	Slc39a7	294281	0.71	6.85	8.83	1e-10	1.2e-09	ENSRNOG00000000465	M_SED - F_SED	0.08
ENSRNOG00000000466	Hsd17b8	361802	0.58	4.25	5.61	2e-06	7.6e-06	ENSRNOG00000000466	M_SED - F_SED	0.1
ENSRNOG00000000467	Ring1	309626	-0.19	5.09	-3.02	0.0046	0.0086	ENSRNOG00000000467	M_SED - F_SED	0.06
ENSRNOG00000000470	Vps52	25218	-0.17	6.91	-4.07	0.00023	0.00057	ENSRNOG00000000470	M_SED - F_SED	0.04
ENSRNOG00000000471	B3galt4	171079	-1.59	1.84	-6.51	1.2e-07	6e-07	ENSRNOG00000000471	M_SED - F_SED	0.24
ENSRNOG00000000473	Pfdn6	309629	0.09	4.31	1	0.33	0.4	ENSRNOG00000000473	M_SED - F_SED	0.09
ENSRNOG00000000474	Rgl2	294283	0.08	6.32	1.79	0.081	0.12	ENSRNOG00000000474	M_SED - F_SED	0.05
ENSRNOG00000000476	Zbtb22	309630	0.35	5.13	5.3	5.2e-06	1.8e-05	ENSRNOG00000000476	M_SED - F_SED	0.07
ENSRNOG00000000477	Daxx	140926	-0.31	5.36	-4.71	3.3e-05	9.5e-05	ENSRNOG00000000477	M_SED - F_SED	0.07
ENSRNOG00000000478	AA926063	294284	-1.53	0.79	-4.34	0.0001	0.00027	ENSRNOG00000000478	M_SED - F_SED	0.35
ENSRNOG00000000479	Kifc1	294286	-0.17	2.44	-0.9	0.37	0.45	ENSRNOG00000000479	M_SED - F_SED	0.18
ENSRNOG00000000480	Phf1	294287	-0.44	6.29	-4.71	3.3e-05	9.7e-05	ENSRNOG00000000480	M_SED - F_SED	0.09
ENSRNOG00000000481	Cuta	294288	0.44	5.39	6.06	4.8e-07	2.1e-06	ENSRNOG00000000481	M_SED - F_SED	0.07
ENSRNOG00000000483	Syngap1	192117	-0.61	4.32	-5.45	3.3e-06	1.2e-05	ENSRNOG00000000483	M_SED - F_SED	0.11
ENSRNOG00000000485	Bak1	116502	-0.6	4.82	-7.09	1.9e-08	1.2e-07	ENSRNOG00000000485	M_SED - F_SED	0.08
ENSRNOG00000000486	Ggnbp1	494520	0.37	-0.37	1.05	0.3	0.37	ENSRNOG00000000486	M_SED - F_SED	0.35
ENSRNOG00000000488	Hmga1	117062	-0.53	0.73	-2.28	0.028	0.045	ENSRNOG00000000488	M_SED - F_SED	0.23
ENSRNOG00000000490	Rps10	81773	-0.16	7.16	-2.64	0.012	0.021	ENSRNOG00000000490	M_SED - F_SED	0.06
ENSRNOG00000000491	Spdef	689210	-2.55	1.82	-7.16	1.5e-08	9.9e-08	ENSRNOG00000000491	M_SED - F_SED	0.36
ENSRNOG00000000493	Snrpc	361808	0.39	5.18	5.33	4.8e-06	1.7e-05	ENSRNOG00000000493	M_SED - F_SED	0.07
ENSRNOG00000000495	Uhrf1bp1	309637	0.31	4.47	3.69	0.00071	0.0016	ENSRNOG00000000495	M_SED - F_SED	0.08
ENSRNOG00000000498	Anks1a	309639	-0.22	5.93	-3.66	0.00076	0.0017	ENSRNOG00000000498	M_SED - F_SED	0.06
ENSRNOG00000000500	Scube3	294297	-0.28	0.9	-0.44	0.66	0.71	ENSRNOG00000000500	M_SED - F_SED	0.62
ENSRNOG00000000501	Zfp523	361809	0.32	5.05	3.97	0.00031	0.00074	ENSRNOG00000000501	M_SED - F_SED	0.08
ENSRNOG00000000502	Def6	309642	-1.51	2.71	-5.98	6.3e-07	2.7e-06	ENSRNOG00000000502	M_SED - F_SED	0.25
ENSRNOG00000000503	Ppard	25682	1.14	6.38	7.67	3.6e-09	2.7e-08	ENSRNOG00000000503	M_SED - F_SED	0.15
ENSRNOG00000000504	Fance	309643	0.12	4.23	1.36	0.18	0.24	ENSRNOG00000000504	M_SED - F_SED	0.09
ENSRNOG00000000505	Rpl10a	81729	-0.1	8.13	-1.44	0.16	0.21	ENSRNOG00000000505	M_SED - F_SED	0.07
ENSRNOG00000000506	Tead3	294299	0.06	5.56	0.69	0.5	0.57	ENSRNOG00000000506	M_SED - F_SED	0.08
ENSRNOG00000000511	Srpk1	361811	0.2	5.56	2.82	0.0076	0.014	ENSRNOG00000000511	M_SED - F_SED	0.07
ENSRNOG00000000512	Slc26a8	309646	0.5	2.62	3.67	0.00074	0.0016	ENSRNOG00000000512	M_SED - F_SED	0.14
ENSRNOG00000000513	Mapk14	81649	0.57	6.91	8.42	3.4e-10	3.4e-09	ENSRNOG00000000513	M_SED - F_SED	0.07
ENSRNOG00000000515	Mapk13	29513	0.5	5.32	2.83	0.0075	0.014	ENSRNOG00000000515	M_SED - F_SED	0.18
ENSRNOG00000000517	Kctd20	294307	-0.32	3.83	-3.66	0.00076	0.0017	ENSRNOG00000000517	M_SED - F_SED	0.09
ENSRNOG00000000519	Stk38	361813	-0.15	6.77	-2.26	0.029	0.047	ENSRNOG00000000519	M_SED - F_SED	0.07
ENSRNOG00000000520	Srsf3	361814	0.17	7.04	2.25	0.031	0.049	ENSRNOG00000000520	M_SED - F_SED	0.08
ENSRNOG00000000521	Cdkn1a	114851	0.56	3.31	3.14	0.0033	0.0064	ENSRNOG00000000521	M_SED - F_SED	0.18
ENSRNOG00000000522	Cpne5	309650	-1.77	-0.12	-3.91	0.00037	0.00087	ENSRNOG00000000522	M_SED - F_SED	0.45
ENSRNOG00000000523	Ppil1	309651	0.1	3.89	0.74	0.46	0.53	ENSRNOG00000000523	M_SED - F_SED	0.13
ENSRNOG00000000524	RGD735065	294311	0.79	5.93	12.18	1.2e-14	4.7e-13	ENSRNOG00000000524	M_SED - F_SED	0.06
ENSRNOG00000000525	Pi16	294312	-0.9	7.59	-2.85	0.0073	0.013	ENSRNOG00000000525	M_SED - F_SED	0.32
ENSRNOG00000000527	Mtch1	294313	-0.01	7.55	-0.1	0.92	0.93	ENSRNOG00000000527	M_SED - F_SED	0.06
ENSRNOG00000000528	Fgd2	309653	-1.24	3.83	-5.53	2.6e-06	9.7e-06	ENSRNOG00000000528	M_SED - F_SED	0.22
ENSRNOG00000000529	Pim1	24649	-1.68	2.43	-7.51	5.3e-09	3.9e-08	ENSRNOG00000000529	M_SED - F_SED	0.22
ENSRNOG00000000531	Ccdc167	689755	0.54	1.4	3.24	0.0025	0.005	ENSRNOG00000000531	M_SED - F_SED	0.17
ENSRNOG00000000532	Cmtr1	309656	-0.03	6.16	-0.63	0.53	0.6	ENSRNOG00000000532	M_SED - F_SED	0.05
ENSRNOG00000000536	Mdga1	309659	0.17	-0.19	0.32	0.75	0.8	ENSRNOG00000000536	M_SED - F_SED	0.55
ENSRNOG00000000540	Btbd9	294318	1.6	4.02	13.16	1.1e-15	6e-14	ENSRNOG00000000540	M_SED - F_SED	0.12
ENSRNOG00000000541	Glo1	294320	0.19	5.84	2.82	0.0076	0.014	ENSRNOG00000000541	M_SED - F_SED	0.07
ENSRNOG00000000542	Dnah8	207117	-2.54	-0.98	-3.87	0.00041	0.00095	ENSRNOG00000000542	M_SED - F_SED	0.66
ENSRNOG00000000543	Frk	79209	1.77	5.76	11.29	1.4e-13	3.8e-12	ENSRNOG00000000543	M_SED - F_SED	0.16
ENSRNOG00000000546	Nt5dc1	294456	0.69	3.73	6.49	1.3e-07	6.4e-07	ENSRNOG00000000546	M_SED - F_SED	0.11
ENSRNOG00000000547	Tspyl4	309828	0.44	2.04	2.53	0.016	0.026	ENSRNOG00000000547	M_SED - F_SED	0.17
ENSRNOG00000000549	Tspyl1	29544	-0.07	5.67	-1.21	0.24	0.3	ENSRNOG00000000549	M_SED - F_SED	0.05
ENSRNOG00000000551	Fam241b	294499	0.59	4.08	5.33	4.8e-06	1.7e-05	ENSRNOG00000000551	M_SED - F_SED	0.11
ENSRNOG00000000552	Col13a1	499431	-1.16	2.92	-4.54	5.6e-05	0.00016	ENSRNOG00000000552	M_SED - F_SED	0.26
ENSRNOG00000000557	Sar1a;Ppa1	361842;294504	0.51	7.9	9.56	1.2e-11	1.9e-10	ENSRNOG00000000557	M_SED - F_SED	0.05
ENSRNOG00000000560	Lrrc20	499430	0.63	2.74	1.3	0.2	0.26	ENSRNOG00000000560	M_SED - F_SED	0.49
ENSRNOG00000000561	Pald1	294508	0.09	4.11	1.17	0.25	0.32	ENSRNOG00000000561	M_SED - F_SED	0.08
ENSRNOG00000000562	Prf1	50669	-1.79	2.11	-3.41	0.0016	0.0032	ENSRNOG00000000562	M_SED - F_SED	0.52
ENSRNOG00000000563	Adamts14	309837	-1.17	2.95	-5.05	1.2e-05	3.7e-05	ENSRNOG00000000563	M_SED - F_SED	0.23
ENSRNOG00000000564	Tbata	499429	-1.18	1.55	-2.76	0.009	0.016	ENSRNOG00000000564	M_SED - F_SED	0.43
ENSRNOG00000000565	Sgpl1	286896	-0.78	7.15	-5.9	8.3e-07	3.5e-06	ENSRNOG00000000565	M_SED - F_SED	0.13
ENSRNOG00000000566	Pcbd1	29700	-0.69	3.49	-2.81	0.0079	0.014	ENSRNOG00000000566	M_SED - F_SED	0.24
ENSRNOG00000000567	Unc5b	60630	0.49	6.16	4.56	5.3e-05	0.00015	ENSRNOG00000000567	M_SED - F_SED	0.11
ENSRNOG00000000568	Slc29a3	353307	-0.51	5.49	-6.45	1.4e-07	7.1e-07	ENSRNOG00000000568	M_SED - F_SED	0.08
ENSRNOG00000000569	Vsir	690899	-1.06	5.46	-8.95	7.2e-11	8.7e-10	ENSRNOG00000000569	M_SED - F_SED	0.12
ENSRNOG00000000571	Psap	25524	0.57	10.58	10.22	2e-12	4e-11	ENSRNOG00000000571	M_SED - F_SED	0.06
ENSRNOG00000000572	Chst3	84468	-0.7	3.16	-2.72	0.0098	0.017	ENSRNOG00000000572	M_SED - F_SED	0.26
ENSRNOG00000000576	Anapc16	100360936	0.1	3.41	0.94	0.36	0.43	ENSRNOG00000000576	M_SED - F_SED	0.11
ENSRNOG00000000579	Marcks	25603	-1.31	6.55	-9.93	4.8e-12	8.5e-11	ENSRNOG00000000579	M_SED - F_SED	0.13
ENSRNOG00000000580	Calhm4	499445	1.02	-2.55	1.35	0.19	0.24	ENSRNOG00000000580	M_SED - F_SED	0.75
ENSRNOG00000000581	Cdc40	361859	-0.1	4.75	-1.39	0.17	0.23	ENSRNOG00000000581	M_SED - F_SED	0.07
ENSRNOG00000000582	Ddo	685325	-0.32	2.31	-1.74	0.09	0.13	ENSRNOG00000000582	M_SED - F_SED	0.19
ENSRNOG00000000583	Cdk19	309804	-0.28	6.08	-3.47	0.0013	0.0028	ENSRNOG00000000583	M_SED - F_SED	0.08
ENSRNOG00000000585	Amd1	81640	0.67	5.82	7.84	1.9e-09	1.5e-08	ENSRNOG00000000585	M_SED - F_SED	0.09
ENSRNOG00000000586	Gtf3c6	361858	0	4.39	-0.05	0.96	0.97	ENSRNOG00000000586	M_SED - F_SED	0.07
ENSRNOG00000000587	Rpf2	294436	0.35	3.38	2.5	0.017	0.028	ENSRNOG00000000587	M_SED - F_SED	0.14
ENSRNOG00000000588	Slc16a10	170566	-0.97	2.5	-3.63	0.00083	0.0018	ENSRNOG00000000588	M_SED - F_SED	0.27
ENSRNOG00000000593	Rev3l	309812	-0.52	5.82	-8.09	9.2e-10	8.1e-09	ENSRNOG00000000593	M_SED - F_SED	0.06
ENSRNOG00000000595	Traf3ip2	361857	-0.89	4.8	-8.18	7e-10	6.3e-09	ENSRNOG00000000595	M_SED - F_SED	0.11
ENSRNOG00000000596	Fyn	25150	-0.44	6.36	-4.93	1.7e-05	5.2e-05	ENSRNOG00000000596	M_SED - F_SED	0.09
ENSRNOG00000000597	Ccn6	499461	-0.99	-2.63	-1.28	0.21	0.27	ENSRNOG00000000597	M_SED - F_SED	0.78
ENSRNOG00000000598	Tube1	361856	-0.08	2.27	-0.42	0.68	0.73	ENSRNOG00000000598	M_SED - F_SED	0.18
ENSRNOG00000000599	Lama4	309816	-1.19	7.78	-7.08	2.2e-08	1.4e-07	ENSRNOG00000000599	M_SED - F_SED	0.17
ENSRNOG00000000604	Hdac2	84577	-0.11	5.73	-2.12	0.04	0.062	ENSRNOG00000000604	M_SED - F_SED	0.05
ENSRNOG00000000605	Hs3st5	294449	-1.16	-2.01	-1.48	0.15	0.2	ENSRNOG00000000605	M_SED - F_SED	0.78
ENSRNOG00000000606	Pcdh15	690865	-0.38	-3.6	-0.21	0.84	0.87	ENSRNOG00000000606	M_SED - F_SED	1.81
ENSRNOG00000000609	Ipmk	171458	-0.21	4.92	-2.78	0.0083	0.015	ENSRNOG00000000609	M_SED - F_SED	0.07
ENSRNOG00000000610	Cisd1	294362	0.68	4.8	6.17	3.4e-07	1.5e-06	ENSRNOG00000000610	M_SED - F_SED	0.11
ENSRNOG00000000611	Ube2d1	361831	-0.38	3.74	-1.38	0.18	0.23	ENSRNOG00000000611	M_SED - F_SED	0.27
ENSRNOG00000000613	Tfam	83474	0.02	4.58	0.29	0.77	0.81	ENSRNOG00000000613	M_SED - F_SED	0.07
ENSRNOG00000000614	Bicc1	361832	-1.28	5.54	-9.67	9.1e-12	1.5e-10	ENSRNOG00000000614	M_SED - F_SED	0.13
ENSRNOG00000000618	Mdga2	314180	-1.71	-1.09	-3.55	0.0011	0.0023	ENSRNOG00000000618	M_SED - F_SED	0.48
ENSRNOG00000000622	Hint1	690660	-0.05	6.14	-0.7	0.49	0.56	ENSRNOG00000000622	M_SED - F_SED	0.08
ENSRNOG00000000632	Cdk1	54237	0.78	0.85	2.38	0.022	0.037	ENSRNOG00000000632	M_SED - F_SED	0.33
ENSRNOG00000000633	Rhobtb1	309722	-1.11	5.44	-8.82	1e-10	1.2e-09	ENSRNOG00000000633	M_SED - F_SED	0.13
ENSRNOG00000000634	Cabcoco1	361834	-1.12	2.23	-6.84	4.2e-08	2.4e-07	ENSRNOG00000000634	M_SED - F_SED	0.16
ENSRNOG00000000635	Arid5b	309728	-1.28	5.12	-10.72	5.1e-13	1.2e-11	ENSRNOG00000000635	M_SED - F_SED	0.12
ENSRNOG00000000636	Rtkn2	309729	-0.24	-1.84	-0.43	0.67	0.72	ENSRNOG00000000636	M_SED - F_SED	0.57
ENSRNOG00000000638	Zfp365	499425	-1.17	2.96	-7.08	2e-08	1.2e-07	ENSRNOG00000000638	M_SED - F_SED	0.16
ENSRNOG00000000639	Ado	309732	0.29	2.67	2.4	0.022	0.036	ENSRNOG00000000639	M_SED - F_SED	0.12
ENSRNOG00000000640	Egr2	114090	-1.4	2.81	-2.38	0.023	0.037	ENSRNOG00000000640	M_SED - F_SED	0.59
ENSRNOG00000000641	Nrbf2	58839	-0.07	3.71	-0.69	0.5	0.56	ENSRNOG00000000641	M_SED - F_SED	0.1
ENSRNOG00000000645	Reep3	294375	-0.07	7.33	-1.42	0.17	0.22	ENSRNOG00000000645	M_SED - F_SED	0.05
ENSRNOG00000000648	Jmjd1c	171120	-0.29	6.95	-5.2	7.1e-06	2.4e-05	ENSRNOG00000000648	M_SED - F_SED	0.06
ENSRNOG00000000653	Nr5a2	60349	-0.53	1.08	-1.63	0.11	0.15	ENSRNOG00000000653	M_SED - F_SED	0.33
ENSRNOG00000000655	Ptprc	24699	-1.8	5.89	-5.01	1.4e-05	4.6e-05	ENSRNOG00000000655	M_SED - F_SED	0.36
ENSRNOG00000000657	Nek7	360850	-0.26	4.29	-2.37	0.023	0.038	ENSRNOG00000000657	M_SED - F_SED	0.11
ENSRNOG00000000658	Acacb	116719	2.99	10.53	14.48	8.4e-17	6.4e-15	ENSRNOG00000000658	M_SED - F_SED	0.21
ENSRNOG00000000661	Hps4	304555	0.01	4.74	0.13	0.9	0.92	ENSRNOG00000000661	M_SED - F_SED	0.1
ENSRNOG00000000662	Srrd	288717	-0.16	1.76	-0.96	0.34	0.41	ENSRNOG00000000662	M_SED - F_SED	0.16
ENSRNOG00000000663	Tfip11	288718	0.08	5.13	1.38	0.17	0.23	ENSRNOG00000000663	M_SED - F_SED	0.06
ENSRNOG00000000664	Tpst2	288719	0.34	4.71	4.34	0.0001	0.00027	ENSRNOG00000000664	M_SED - F_SED	0.08
ENSRNOG00000000665	Pitpnb	114561	-0.06	5.62	-0.91	0.37	0.44	ENSRNOG00000000665	M_SED - F_SED	0.06
ENSRNOG00000000692	Ung	304577	-0.24	3.86	-1.61	0.11	0.16	ENSRNOG00000000692	M_SED - F_SED	0.15
ENSRNOG00000000695	Ssh1	304580	-0.84	4.24	-6.9	3.4e-08	2e-07	ENSRNOG00000000695	M_SED - F_SED	0.12
ENSRNOG00000000697	Coro1c	501841	-0.92	6.34	-8.4	3.5e-10	3.5e-09	ENSRNOG00000000697	M_SED - F_SED	0.11
ENSRNOG00000000699	Selplg	363930	-1.53	3.77	-5.98	6.7e-07	2.8e-06	ENSRNOG00000000699	M_SED - F_SED	0.26
ENSRNOG00000000700	Tmem119	304581	-2.1	2.97	-8.9	8.3e-11	9.9e-10	ENSRNOG00000000700	M_SED - F_SED	0.24
ENSRNOG00000000701	Iscu	288740	-0.04	6.1	-0.46	0.65	0.71	ENSRNOG00000000701	M_SED - F_SED	0.09
ENSRNOG00000000702	Sart3	304582	-0.02	4.95	-0.25	0.8	0.84	ENSRNOG00000000702	M_SED - F_SED	0.07
ENSRNOG00000000704	Cmklr1	60669	-0.81	5.33	-4.17	0.00018	0.00044	ENSRNOG00000000704	M_SED - F_SED	0.19
ENSRNOG00000000708	Sgsm1	288743	-0.56	0.85	-2.12	0.041	0.063	ENSRNOG00000000708	M_SED - F_SED	0.26
ENSRNOG00000000718	Cggbp1	288353	-0.53	5.58	-6.55	1e-07	5.3e-07	ENSRNOG00000000718	M_SED - F_SED	0.08
ENSRNOG00000000720	MGC95208	304176	-0.09	3.49	-0.86	0.4	0.47	ENSRNOG00000000720	M_SED - F_SED	0.11
ENSRNOG00000000723	RT1-CE5	309607	-0.18	7.02	-2.53	0.016	0.027	ENSRNOG00000000723	M_SED - F_SED	0.07
ENSRNOG00000000728	Clic2	294141	-0.79	4.62	-5.86	9.1e-07	3.7e-06	ENSRNOG00000000728	M_SED - F_SED	0.13
ENSRNOG00000000729	Tmlhe	170898	-0.3	3.64	-2.59	0.013	0.023	ENSRNOG00000000729	M_SED - F_SED	0.12
ENSRNOG00000000748	AABR07044273.1		1.23	0.98	5.93	7.2e-07	3e-06	ENSRNOG00000000748	M_SED - F_SED	0.21
ENSRNOG00000000763	RT1-M3-1	24747	-0.94	3.71	-7.18	1.4e-08	9.3e-08	ENSRNOG00000000763	M_SED - F_SED	0.13
ENSRNOG00000000767	AC112568.1		-2.21	-2.49	-3.54	0.0011	0.0023	ENSRNOG00000000767	M_SED - F_SED	0.63
ENSRNOG00000000768	Ubd	29168	-2.24	2.78	-4.74	3.1e-05	9.2e-05	ENSRNOG00000000768	M_SED - F_SED	0.47
ENSRNOG00000000774	Gabbr1	81657	-1.2	6.8	-8.94	8e-11	9.6e-10	ENSRNOG00000000774	M_SED - F_SED	0.13
ENSRNOG00000000775	Mog	24558	-0.74	-0.42	-2.35	0.024	0.039	ENSRNOG00000000775	M_SED - F_SED	0.31
ENSRNOG00000000777	RT1-S3	294228	-0.23	7.25	-2.02	0.05	0.076	ENSRNOG00000000777	M_SED - F_SED	0.12
ENSRNOG00000000778	Znrd1as1	499401	-0.06	2.11	-0.47	0.64	0.7	ENSRNOG00000000778	M_SED - F_SED	0.14
ENSRNOG00000000779	Polr1h	361784	0.29	3.1	2.54	0.015	0.026	ENSRNOG00000000779	M_SED - F_SED	0.11
ENSRNOG00000000780	Ppp1r11	294207	0.12	5.58	2.03	0.05	0.075	ENSRNOG00000000780	M_SED - F_SED	0.06
ENSRNOG00000000781	Rnf39	171387	0.26	3.25	0.96	0.34	0.41	ENSRNOG00000000781	M_SED - F_SED	0.27
ENSRNOG00000000782	Trim10	294210	1.45	-1.83	2.67	0.011	0.019	ENSRNOG00000000782	M_SED - F_SED	0.54
ENSRNOG00000000785	Trim39	309591	-0.23	4.43	-2.83	0.0075	0.013	ENSRNOG00000000785	M_SED - F_SED	0.08
ENSRNOG00000000786	Rpp21	406230	-0.33	4.1	-3.58	0.00096	0.0021	ENSRNOG00000000786	M_SED - F_SED	0.09
ENSRNOG00000000787	LOC100909797	100909797	0.16	-1.25	0.31	0.76	0.8	ENSRNOG00000000787	M_SED - F_SED	0.51
ENSRNOG00000000795	RT1-N3	24750	-0.9	4.05	-6.82	4.5e-08	2.6e-07	ENSRNOG00000000795	M_SED - F_SED	0.13
ENSRNOG00000000796	Ranbp2	294429	0.05	7.84	0.96	0.34	0.41	ENSRNOG00000000796	M_SED - F_SED	0.05
ENSRNOG00000000798	Gnl1	309593	-0.11	5.44	-1.39	0.17	0.23	ENSRNOG00000000798	M_SED - F_SED	0.08
ENSRNOG00000000799	Abcf1	85493	0.09	6.29	1.26	0.21	0.28	ENSRNOG00000000799	M_SED - F_SED	0.07
ENSRNOG00000000800	Man1a1	294410	-1.48	7.52	-10.32	1.8e-12	3.5e-11	ENSRNOG00000000800	M_SED - F_SED	0.14
ENSRNOG00000000801	Msl3l2	309790	-0.81	2.37	-3.86	0.00043	0.00099	ENSRNOG00000000801	M_SED - F_SED	0.21
ENSRNOG00000000802	Tbc1d32	100359595	-0.4	2.47	-3.04	0.0043	0.0082	ENSRNOG00000000802	M_SED - F_SED	0.13
ENSRNOG00000000804	Mrps18b	294230	0.65	5.18	6.26	2.6e-07	1.2e-06	ENSRNOG00000000804	M_SED - F_SED	0.1
ENSRNOG00000000805	Gja1	24392	-1.45	5.83	-10.77	4.6e-13	1.1e-11	ENSRNOG00000000805	M_SED - F_SED	0.13
ENSRNOG00000000808	Hsf2	64441	0.02	3.3	0.28	0.78	0.82	ENSRNOG00000000808	M_SED - F_SED	0.09
ENSRNOG00000000809	Atat1	361789	0	4.81	0	1	1	ENSRNOG00000000809	M_SED - F_SED	0.1
ENSRNOG00000000811	Pkib	24678	-1.08	1.71	-3.35	0.0019	0.0038	ENSRNOG00000000811	M_SED - F_SED	0.32
ENSRNOG00000000812	RGD1302996	294231	0.33	4.06	3.09	0.0038	0.0072	ENSRNOG00000000812	M_SED - F_SED	0.11
ENSRNOG00000000815	Smpdl3a	294422	-1.06	6.55	-5.9	8.5e-07	3.5e-06	ENSRNOG00000000815	M_SED - F_SED	0.18
ENSRNOG00000000816	Ppp1r18	361790	-0.98	5.65	-7.39	7.7e-09	5.4e-08	ENSRNOG00000000816	M_SED - F_SED	0.13
ENSRNOG00000000818	Nrm	361791	-0.61	2.63	-3.61	0.00088	0.0019	ENSRNOG00000000818	M_SED - F_SED	0.17
ENSRNOG00000000823	Gcc2	309798	0.04	5.53	0.8	0.43	0.5	ENSRNOG00000000823	M_SED - F_SED	0.05
ENSRNOG00000000824	Dse	365583	-1.22	5.96	-6.32	2.4e-07	1.1e-06	ENSRNOG00000000824	M_SED - F_SED	0.19
ENSRNOG00000000825	Calhm5	294431	-0.85	2.85	-3.79	0.00052	0.0012	ENSRNOG00000000825	M_SED - F_SED	0.22
ENSRNOG00000000826	Flot1	64665	-0.6	6.62	-7.63	3.6e-09	2.7e-08	ENSRNOG00000000826	M_SED - F_SED	0.08
ENSRNOG00000000827	Ier3	294235	-0.12	4.69	-0.68	0.5	0.57	ENSRNOG00000000827	M_SED - F_SED	0.18
ENSRNOG00000000831	Gtf2h4	294236	0.21	3.46	2.12	0.041	0.063	ENSRNOG00000000831	M_SED - F_SED	0.1
ENSRNOG00000000833	Vars2	309596	0.07	5.02	0.9	0.38	0.45	ENSRNOG00000000833	M_SED - F_SED	0.08
ENSRNOG00000000836	Ltb	361795	-1.67	2.4	-2.23	0.032	0.051	ENSRNOG00000000836	M_SED - F_SED	0.75
ENSRNOG00000000838	Lta	25008	-2.05	-1.7	-1.86	0.071	0.1	ENSRNOG00000000838	M_SED - F_SED	1.1
ENSRNOG00000000839	Nfkbil1	361794	-0.1	3.8	-1.15	0.26	0.32	ENSRNOG00000000839	M_SED - F_SED	0.09
ENSRNOG00000000841	Ddx39b	114612	-0.36	8.64	-6.71	6.2e-08	3.5e-07	ENSRNOG00000000841	M_SED - F_SED	0.05
ENSRNOG00000000842	Ddah2	294239	-1.14	6.03	-7.88	1.8e-09	1.5e-08	ENSRNOG00000000842	M_SED - F_SED	0.14
ENSRNOG00000000843	Ly6g6c	294241	-1.03	-3.29	-0.99	0.33	0.4	ENSRNOG00000000843	M_SED - F_SED	1.05
ENSRNOG00000000844	Ly6g6d	415062	-0.37	0.18	-1.03	0.31	0.38	ENSRNOG00000000844	M_SED - F_SED	0.36
ENSRNOG00000000847	Csnk2b	81650	0.84	6.28	12.85	2.3e-15	1.1e-13	ENSRNOG00000000847	M_SED - F_SED	0.07
ENSRNOG00000000848	Gpank1	415064	0.08	4.02	0.88	0.38	0.46	ENSRNOG00000000848	M_SED - F_SED	0.09
ENSRNOG00000000850	Apom	55939	-0.4	-0.56	-1.22	0.23	0.29	ENSRNOG00000000850	M_SED - F_SED	0.33
ENSRNOG00000000851	Bag6	94342	0.15	7.69	3.19	0.0029	0.0056	ENSRNOG00000000851	M_SED - F_SED	0.05
ENSRNOG00000000852	Prrc2a	294250	-0.04	9.26	-0.89	0.38	0.45	ENSRNOG00000000852	M_SED - F_SED	0.04
ENSRNOG00000000853	Aif1	29427	-1.1	4.36	-6.43	1.5e-07	7.5e-07	ENSRNOG00000000853	M_SED - F_SED	0.17
ENSRNOG00000000854	Ncr3	294251	-1.78	-0.95	-3.62	0.00085	0.0019	ENSRNOG00000000854	M_SED - F_SED	0.49
ENSRNOG00000000855	Lst1	64569	-0.74	0.03	-2	0.052	0.079	ENSRNOG00000000855	M_SED - F_SED	0.37
ENSRNOG00000000857	Msh5	294252	-1.62	-1.75	-2.63	0.012	0.021	ENSRNOG00000000857	M_SED - F_SED	0.62
ENSRNOG00000000858	Sapcd1	406170	-0.36	0.39	-1.01	0.32	0.39	ENSRNOG00000000858	M_SED - F_SED	0.35
ENSRNOG00000000860	Vwa7	309611	0.27	1.99	1.04	0.31	0.38	ENSRNOG00000000860	M_SED - F_SED	0.26
ENSRNOG00000000866	Rbmx	302855	0.32	5.16	3.26	0.0024	0.0047	ENSRNOG00000000866	M_SED - F_SED	0.1
ENSRNOG00000000867	Vars1	25009	0.05	6.2	0.58	0.56	0.63	ENSRNOG00000000867	M_SED - F_SED	0.08
ENSRNOG00000000869	Arhgef6	363509	-0.37	5.13	-2.89	0.0064	0.012	ENSRNOG00000000869	M_SED - F_SED	0.13
ENSRNOG00000000871	Cd40lg	84349	-4.87	-1.28	-3.55	0.0011	0.0023	ENSRNOG00000000871	M_SED - F_SED	1.37
ENSRNOG00000000875	Fhl1	25177	-0.32	6.7	-0.75	0.46	0.53	ENSRNOG00000000875	M_SED - F_SED	0.43
ENSRNOG00000000878	Slc44a4	294255	1.49	4.69	7.54	5.3e-09	3.8e-08	ENSRNOG00000000878	M_SED - F_SED	0.2
ENSRNOG00000000879	Slc9a6	302863	-0.11	4.79	-1.47	0.15	0.2	ENSRNOG00000000879	M_SED - F_SED	0.08
ENSRNOG00000000881	Mmgt1	302864	0.4	5.35	6.54	1.1e-07	5.5e-07	ENSRNOG00000000881	M_SED - F_SED	0.06
ENSRNOG00000000885	Auts2	100362819	0.06	3.41	0.37	0.72	0.76	ENSRNOG00000000885	M_SED - F_SED	0.16
ENSRNOG00000000888	Sbds	288615	0.14	5.98	1.86	0.07	0.1	ENSRNOG00000000888	M_SED - F_SED	0.08
ENSRNOG00000000889	AABR07011057.1		-2.55	-1.55	-4.94	1.6e-05	5.1e-05	ENSRNOG00000000889	M_SED - F_SED	0.52
ENSRNOG00000000891	Zfp958l1		0.17	3.51	1.69	0.099	0.14	ENSRNOG00000000891	M_SED - F_SED	0.1
ENSRNOG00000000893	Tmem248	288616	0.72	6.13	8.72	1.4e-10	1.5e-09	ENSRNOG00000000893	M_SED - F_SED	0.08
ENSRNOG00000000894	Fry	304244	-0.96	6.44	-5.99	6.4e-07	2.7e-06	ENSRNOG00000000894	M_SED - F_SED	0.16
ENSRNOG00000000895	Rabgef1	360797	0.39	4.27	4.41	8.4e-05	0.00023	ENSRNOG00000000895	M_SED - F_SED	0.09
ENSRNOG00000000900	Tpst1	288617	-1.1	4.68	-7.62	3.7e-09	2.8e-08	ENSRNOG00000000900	M_SED - F_SED	0.14
ENSRNOG00000000901	Crcp	114205	0.38	4.39	5.53	2.6e-06	9.6e-06	ENSRNOG00000000901	M_SED - F_SED	0.07
ENSRNOG00000000902	Hsph1	288444	0.03	5.58	0.2	0.84	0.87	ENSRNOG00000000902	M_SED - F_SED	0.17
ENSRNOG00000000903	Asl	59085	-0.15	4.27	-2.35	0.024	0.039	ENSRNOG00000000903	M_SED - F_SED	0.07
ENSRNOG00000000906	Medag	360757	-1.14	6.1	-5.62	2.1e-06	8e-06	ENSRNOG00000000906	M_SED - F_SED	0.2
ENSRNOG00000000907	Alox5ap	29624	-0.96	4.67	-3.93	0.00036	0.00085	ENSRNOG00000000907	M_SED - F_SED	0.24
ENSRNOG00000000909	Uspl1	288447	0.5	4.85	5.92	7.5e-07	3.1e-06	ENSRNOG00000000909	M_SED - F_SED	0.08
ENSRNOG00000000913	Gusb	24434	2.99	6.84	23.99	1.9e-24	3.1e-21	ENSRNOG00000000913	M_SED - F_SED	0.12
ENSRNOG00000000916	Katnal1	288449	-1.24	-4.14	-0.64	0.52	0.59	ENSRNOG00000000916	M_SED - F_SED	1.92
ENSRNOG00000000917	Nupr2	360799	0.57	0.91	2.56	0.015	0.025	ENSRNOG00000000917	M_SED - F_SED	0.22
ENSRNOG00000000918	Zbed5	288622	0.08	4.77	0.95	0.35	0.42	ENSRNOG00000000918	M_SED - F_SED	0.09
ENSRNOG00000000920	Phkg1	29353	-0.39	2.06	-0.66	0.51	0.58	ENSRNOG00000000920	M_SED - F_SED	0.59
ENSRNOG00000000921	Ubl3	363869	0.06	6.24	1.15	0.26	0.32	ENSRNOG00000000921	M_SED - F_SED	0.05
ENSRNOG00000000922	Sumf2	360800	0.28	4.71	2.49	0.017	0.029	ENSRNOG00000000922	M_SED - F_SED	0.11
ENSRNOG00000000923	Cct6a	288620	0.25	6.22	3.24	0.0025	0.005	ENSRNOG00000000923	M_SED - F_SED	0.08
ENSRNOG00000000924	Slc7a1	25648	0.81	4.11	4.42	8.2e-05	0.00022	ENSRNOG00000000924	M_SED - F_SED	0.18
ENSRNOG00000000925	Psph	304429	0.66	3.14	5.36	4.4e-06	1.6e-05	ENSRNOG00000000925	M_SED - F_SED	0.12
ENSRNOG00000000926	Mrps17	288621	0.49	4.45	6.99	2.6e-08	1.6e-07	ENSRNOG00000000926	M_SED - F_SED	0.07
ENSRNOG00000000931	Sfswap	304431	0.37	6.43	6.14	3.8e-07	1.7e-06	ENSRNOG00000000931	M_SED - F_SED	0.06
ENSRNOG00000000936	Stx2	25130	0.55	5.41	7.13	1.7e-08	1.1e-07	ENSRNOG00000000936	M_SED - F_SED	0.08
ENSRNOG00000000937	Slc46a3	288454	0.3	3.92	2.11	0.042	0.064	ENSRNOG00000000937	M_SED - F_SED	0.14
ENSRNOG00000000938	Ran	84509	0.61	6.32	6.3	2.3e-07	1.1e-06	ENSRNOG00000000938	M_SED - F_SED	0.1
ENSRNOG00000000940	Flt1	54251	-0.62	6.42	-5.57	2.2e-06	8.5e-06	ENSRNOG00000000940	M_SED - F_SED	0.11
ENSRNOG00000000942	Pan3	360760	-0.13	5.06	-1.49	0.14	0.19	ENSRNOG00000000942	M_SED - F_SED	0.09
ENSRNOG00000000954	Polr1d	360762	0.26	4.88	4.51	6e-05	0.00017	ENSRNOG00000000954	M_SED - F_SED	0.06
ENSRNOG00000000955	Lnx2	360761	-0.23	4.14	-1.94	0.06	0.089	ENSRNOG00000000955	M_SED - F_SED	0.12
ENSRNOG00000000956	Rasl11a	304268	-0.33	2.65	-1.71	0.095	0.13	ENSRNOG00000000956	M_SED - F_SED	0.19
ENSRNOG00000000957	Rpl21	79449	-0.17	8.34	-3.07	0.004	0.0076	ENSRNOG00000000957	M_SED - F_SED	0.06
ENSRNOG00000000958	AABR07055943.1		-0.28	-0.57	-0.76	0.45	0.52	ENSRNOG00000000958	M_SED - F_SED	0.37
ENSRNOG00000000962	Slc15a4	246280	-0.04	4.16	-0.44	0.66	0.72	ENSRNOG00000000962	M_SED - F_SED	0.1
ENSRNOG00000000963	Tmem132c	363915	-4.72	-0.17	-6.25	2.6e-07	1.2e-06	ENSRNOG00000000963	M_SED - F_SED	0.75
ENSRNOG00000000964	Frg1l1	689484	-0.37	-0.49	-0.99	0.33	0.4	ENSRNOG00000000964	M_SED - F_SED	0.38
ENSRNOG00000000967	Aacs	65984	5.94	8.73	20.45	1.4e-21	8.1e-19	ENSRNOG00000000967	M_SED - F_SED	0.29
ENSRNOG00000000968	Rnf6	304271	0.63	5.76	9.68	8.8e-12	1.4e-10	ENSRNOG00000000968	M_SED - F_SED	0.07
ENSRNOG00000000974	Zfp358	360754	-0.49	5.16	-5.54	2.5e-06	9.4e-06	ENSRNOG00000000974	M_SED - F_SED	0.09
ENSRNOG00000000975	Mcoln1	288371	0.5	5.35	5.81	1.1e-06	4.3e-06	ENSRNOG00000000975	M_SED - F_SED	0.09
ENSRNOG00000000977	Pnpla6	360753	-0.21	4.66	-2.75	0.0092	0.016	ENSRNOG00000000977	M_SED - F_SED	0.08
ENSRNOG00000000979	Bri3bp	498176	1.93	3.22	9.34	2.3e-11	3.3e-10	ENSRNOG00000000979	M_SED - F_SED	0.21
ENSRNOG00000000981	Scarb1	25073	1.04	8.54	9.64	9.9e-12	1.6e-10	ENSRNOG00000000981	M_SED - F_SED	0.11
ENSRNOG00000000983	Zfp394	252860	0.26	4.13	2.99	0.0049	0.0092	ENSRNOG00000000983	M_SED - F_SED	0.09
ENSRNOG00000000985	Cpsf4	304277	0.15	4.93	2.21	0.033	0.052	ENSRNOG00000000985	M_SED - F_SED	0.07
ENSRNOG00000000986	Camsap3	689074	1.79	6.62	9.26	3.7e-11	5e-10	ENSRNOG00000000986	M_SED - F_SED	0.19
ENSRNOG00000000987	Ptcd1	304278	0.94	4.87	8.5	2.6e-10	2.7e-09	ENSRNOG00000000987	M_SED - F_SED	0.11
ENSRNOG00000000988	Xab2	245976	0.51	5.81	7.43	6.6e-09	4.7e-08	ENSRNOG00000000988	M_SED - F_SED	0.07
ENSRNOG00000000989	Bud31	89819	0.64	4.69	7.39	7.7e-09	5.3e-08	ENSRNOG00000000989	M_SED - F_SED	0.09
ENSRNOG00000000990	Pdap1	64527	0.66	6.25	8.32	4.5e-10	4.3e-09	ENSRNOG00000000990	M_SED - F_SED	0.08
ENSRNOG00000000991	Arpc1b	54227	1.08	8.28	11.28	1.2e-13	3.4e-12	ENSRNOG00000000991	M_SED - F_SED	0.1
ENSRNOG00000000993	Pcp2	304195	6.16	-2.52	8.03	1.1e-09	9.4e-09	ENSRNOG00000000993	M_SED - F_SED	0.77
ENSRNOG00000000994	Stxbp2	81804	1.12	5.52	9.39	2e-11	2.9e-10	ENSRNOG00000000994	M_SED - F_SED	0.12
ENSRNOG00000000996	Arpc1a	81824	1.04	6.67	13.6	3.9e-16	2.5e-14	ENSRNOG00000000996	M_SED - F_SED	0.08
ENSRNOG00000000999	Smurf1	690516	0.26	6.02	5	1.4e-05	4.3e-05	ENSRNOG00000000999	M_SED - F_SED	0.05
ENSRNOG00000001001	Retn	246250	0.55	5.91	1.69	0.1	0.14	ENSRNOG00000001001	M_SED - F_SED	0.32
ENSRNOG00000001003	Trappc5	363858	0.79	4.56	9.2	3.4e-11	4.6e-10	ENSRNOG00000001003	M_SED - F_SED	0.09
ENSRNOG00000001004	Ncor2	360801	-0.23	8.16	-4.61	4.6e-05	0.00013	ENSRNOG00000001004	M_SED - F_SED	0.05
ENSRNOG00000001005	Fcer2	171075	-0.51	0.85	-0.37	0.71	0.76	ENSRNOG00000001005	M_SED - F_SED	1.4
ENSRNOG00000001006	Nptx2	288475	-2.55	0.47	-4.37	9.5e-05	0.00025	ENSRNOG00000001006	M_SED - F_SED	0.58
ENSRNOG00000001007	Baiap2l1	304282	1.35	4.91	7.96	1.5e-09	1.2e-08	ENSRNOG00000001007	M_SED - F_SED	0.17
ENSRNOG00000001009	Bri3	304284	-0.13	5.48	-1.99	0.054	0.081	ENSRNOG00000001009	M_SED - F_SED	0.06
ENSRNOG00000001010	Tecpr1	304285	-0.5	5.66	-7.28	1.1e-08	7.2e-08	ENSRNOG00000001010	M_SED - F_SED	0.07
ENSRNOG00000001011	Rflna	689711	-0.38	-0.58	-1.04	0.31	0.38	ENSRNOG00000001011	M_SED - F_SED	0.37
ENSRNOG00000001017	Cd209	363856	-2	-2.63	-2.85	0.0071	0.013	ENSRNOG00000001017	M_SED - F_SED	0.7
ENSRNOG00000001027	LOC100363064	100363064	-1.22	1.36	-2.59	0.014	0.023	ENSRNOG00000001027	M_SED - F_SED	0.47
ENSRNOG00000001030	Tsc22d1	498545	-0.84	7.42	-8.5	2.7e-10	2.7e-09	ENSRNOG00000001030	M_SED - F_SED	0.1
ENSRNOG00000001031	Ocm	25503	4.73	0.01	4.47	7.1e-05	0.00019	ENSRNOG00000001031	M_SED - F_SED	1.06
ENSRNOG00000001032	Ccz1b	360768	0.33	5.71	5.71	1.4e-06	5.6e-06	ENSRNOG00000001032	M_SED - F_SED	0.06
ENSRNOG00000001033	Nufip1	364430	-0.2	4.16	-2.07	0.045	0.07	ENSRNOG00000001033	M_SED - F_SED	0.09
ENSRNOG00000001034	Evi5l	304201	0.27	4.79	3.17	0.003	0.0059	ENSRNOG00000001034	M_SED - F_SED	0.09
ENSRNOG00000001035	Gtf2h3	288651	0.54	4.15	4.73	3.1e-05	9.1e-05	ENSRNOG00000001035	M_SED - F_SED	0.11
ENSRNOG00000001036	Rsph10b	288478	-1.4	-1.14	-1.52	0.14	0.19	ENSRNOG00000001036	M_SED - F_SED	0.92
ENSRNOG00000001037	Gpalpp1	298712	-0.03	4.39	-0.42	0.67	0.73	ENSRNOG00000001037	M_SED - F_SED	0.08
ENSRNOG00000001039	Eif2b1	64514	0.62	4.83	8.93	7.6e-11	9.1e-10	ENSRNOG00000001039	M_SED - F_SED	0.07
ENSRNOG00000001040	Pms2	288479	-0.18	3.87	-1.89	0.067	0.099	ENSRNOG00000001040	M_SED - F_SED	0.1
ENSRNOG00000001043	Ddx55	100362764	0.11	3.9	1.61	0.12	0.16	ENSRNOG00000001043	M_SED - F_SED	0.07
ENSRNOG00000001044	Aimp2	288480	0.57	4.25	5.56	2.3e-06	8.7e-06	ENSRNOG00000001044	M_SED - F_SED	0.1
ENSRNOG00000001047	Map2k7	363855	0.11	4.46	1.27	0.21	0.27	ENSRNOG00000001047	M_SED - F_SED	0.08
ENSRNOG00000001048	Ankrd61	689907	-0.29	0.45	-1.12	0.27	0.34	ENSRNOG00000001048	M_SED - F_SED	0.26
ENSRNOG00000001049	Tpt1	116646	-0.01	10.6	-0.14	0.89	0.91	ENSRNOG00000001049	M_SED - F_SED	0.05
ENSRNOG00000001050	Eif2ak1	27137	0.32	5.84	6.12	4e-07	1.8e-06	ENSRNOG00000001050	M_SED - F_SED	0.05
ENSRNOG00000001052	Slc25a30	361074	0.03	4.21	0.23	0.82	0.85	ENSRNOG00000001052	M_SED - F_SED	0.13
ENSRNOG00000001053	Tmed2	65165	0.79	8.06	11.69	4.1e-14	1.4e-12	ENSRNOG00000001053	M_SED - F_SED	0.07
ENSRNOG00000001055	Rilpl1	304469	-0.31	4.24	-1.54	0.13	0.18	ENSRNOG00000001055	M_SED - F_SED	0.2
ENSRNOG00000001056	Snapc2	304204	0.22	4.39	1.97	0.056	0.084	ENSRNOG00000001056	M_SED - F_SED	0.11
ENSRNOG00000001057	Ctxn1	29145	1.7	-0.28	4.17	0.00017	0.00043	ENSRNOG00000001057	M_SED - F_SED	0.41
ENSRNOG00000001058	Timm44	29635	0.2	5.17	3.27	0.0023	0.0046	ENSRNOG00000001058	M_SED - F_SED	0.06
ENSRNOG00000001059	Usp42	288482	-0.45	4.54	-5.96	6.5e-07	2.8e-06	ENSRNOG00000001059	M_SED - F_SED	0.08
ENSRNOG00000001060	Snrnp35	360803	0.35	4.23	3.38	0.0017	0.0035	ENSRNOG00000001060	M_SED - F_SED	0.1
ENSRNOG00000001061	Rilpl2	288652	-0.32	4.55	-2.89	0.0063	0.012	ENSRNOG00000001061	M_SED - F_SED	0.11
ENSRNOG00000001062	Kmt5a	689820	0.34	5.34	4.28	0.00012	0.00032	ENSRNOG00000001062	M_SED - F_SED	0.08
ENSRNOG00000001064	Sbno1	304470	0.05	6.03	0.81	0.43	0.5	ENSRNOG00000001064	M_SED - F_SED	0.06
ENSRNOG00000001065	Cyth3	116693	-0.62	5.5	-7.85	1.9e-09	1.5e-08	ENSRNOG00000001065	M_SED - F_SED	0.08
ENSRNOG00000001068	Rac1	363875	-0.32	8.05	-5.97	6.4e-07	2.7e-06	ENSRNOG00000001068	M_SED - F_SED	0.05
ENSRNOG00000001069	Elavl1	363854	0.01	5.55	0.21	0.83	0.87	ENSRNOG00000001069	M_SED - F_SED	0.07
ENSRNOG00000001070	Cdk2ap1	360804	0.99	6.44	10.76	4.6e-13	1.1e-11	ENSRNOG00000001070	M_SED - F_SED	0.09
ENSRNOG00000001072	Cers4	304208	-1.14	4.36	-9.24	3.1e-11	4.2e-10	ENSRNOG00000001072	M_SED - F_SED	0.12
ENSRNOG00000001073	Mtrfr	498179	0.43	2.96	3.54	0.0011	0.0023	ENSRNOG00000001073	M_SED - F_SED	0.12
ENSRNOG00000001074	Mphosph9	288654	0.19	3.45	1.31	0.2	0.26	ENSRNOG00000001074	M_SED - F_SED	0.14
ENSRNOG00000001079	Daglb	304289	-1.25	5.91	-4.13	0.0002	0.00049	ENSRNOG00000001079	M_SED - F_SED	0.3
ENSRNOG00000001080	Arl6ip4	288656	0.49	4.75	6.58	9.3e-08	4.9e-07	ENSRNOG00000001080	M_SED - F_SED	0.08
ENSRNOG00000001081	Ogfod2	288657	0.22	2.84	1.76	0.086	0.12	ENSRNOG00000001081	M_SED - F_SED	0.13
ENSRNOG00000001082	Abcb9	63886	1.6	3.2	11.74	3.6e-14	1.2e-12	ENSRNOG00000001082	M_SED - F_SED	0.14
ENSRNOG00000001083	Kdelr2	304290	0.54	6.37	6.96	2.9e-08	1.7e-07	ENSRNOG00000001083	M_SED - F_SED	0.08
ENSRNOG00000001086	Vps37b	288659	1.25	5.52	7.74	2.8e-09	2.2e-08	ENSRNOG00000001086	M_SED - F_SED	0.16
ENSRNOG00000001088	Rfc3	288414	-0.37	2.44	-2.32	0.026	0.042	ENSRNOG00000001088	M_SED - F_SED	0.16
ENSRNOG00000001090	Stard13	498130	-0.14	4.97	-1.71	0.096	0.14	ENSRNOG00000001090	M_SED - F_SED	0.08
ENSRNOG00000001091	Hip1r	81917	0.36	5.88	3.84	0.00046	0.001	ENSRNOG00000001091	M_SED - F_SED	0.09
ENSRNOG00000001092	Kl	83504	0.14	-2.18	0.17	0.87	0.89	ENSRNOG00000001092	M_SED - F_SED	0.81
ENSRNOG00000001094	Zfp316	304293	-0.89	3.14	-6.88	3.7e-08	2.2e-07	ENSRNOG00000001094	M_SED - F_SED	0.13
ENSRNOG00000001098	Pds5b	304218	-0.8	5.68	-10.8	4.1e-13	1e-11	ENSRNOG00000001098	M_SED - F_SED	0.07
ENSRNOG00000001099	Rbak	288489	-0.25	3.12	-2.39	0.022	0.036	ENSRNOG00000001099	M_SED - F_SED	0.1
ENSRNOG00000001101	Rnf216	304294	-0.3	5.43	-5.97	6.5e-07	2.8e-06	ENSRNOG00000001101	M_SED - F_SED	0.05
ENSRNOG00000001103	Sdk1	304297	-1.41	5.05	-11.32	1.1e-13	3.1e-12	ENSRNOG00000001103	M_SED - F_SED	0.12
ENSRNOG00000001104	Foxk1	304298	-0.62	5.55	-6.74	5.7e-08	3.2e-07	ENSRNOG00000001104	M_SED - F_SED	0.09
ENSRNOG00000001106	Denr	687565	0.4	2.87	3.57	0.001	0.0021	ENSRNOG00000001106	M_SED - F_SED	0.11
ENSRNOG00000001107	AABR07035428.1		0.21	2.62	1.34	0.19	0.24	ENSRNOG00000001107	M_SED - F_SED	0.16
ENSRNOG00000001108	N4bp2l2	288416	0.09	4.8	1.25	0.22	0.28	ENSRNOG00000001108	M_SED - F_SED	0.07
ENSRNOG00000001111	Brca2	360254	-0.53	3.44	-4.38	9e-05	0.00024	ENSRNOG00000001111	M_SED - F_SED	0.12
ENSRNOG00000001113	Mmd2	304301	-0.53	0.78	-0.99	0.33	0.4	ENSRNOG00000001113	M_SED - F_SED	0.53
ENSRNOG00000001114	Wipi2	288498	0.12	4.81	1.81	0.078	0.11	ENSRNOG00000001114	M_SED - F_SED	0.07
ENSRNOG00000001115	Slc29a4	288499	0.18	-0.22	0.5	0.62	0.68	ENSRNOG00000001115	M_SED - F_SED	0.35
ENSRNOG00000001117	Fbxl18	678726	-0.08	2.05	-0.45	0.66	0.71	ENSRNOG00000001117	M_SED - F_SED	0.17
ENSRNOG00000001120	Med13l	360817	-0.46	7.11	-7.88	1.7e-09	1.4e-08	ENSRNOG00000001120	M_SED - F_SED	0.06
ENSRNOG00000001123	Spring1	498188	0.01	4.72	0.12	0.91	0.93	ENSRNOG00000001123	M_SED - F_SED	0.1
ENSRNOG00000001124	Rnft2	304521	0.46	1.67	2.46	0.019	0.031	ENSRNOG00000001124	M_SED - F_SED	0.19
ENSRNOG00000001126	Fbxw8	304522	-0.18	6.08	-2.56	0.015	0.025	ENSRNOG00000001126	M_SED - F_SED	0.07
ENSRNOG00000001128	Tesc	288689	-0.46	0.37	-1.63	0.11	0.16	ENSRNOG00000001128	M_SED - F_SED	0.28
ENSRNOG00000001129	Fbxo21	360818	-0.88	3.99	-8.47	2.9e-10	2.9e-09	ENSRNOG00000001129	M_SED - F_SED	0.1
ENSRNOG00000001130	Nos1	24598	-1.15	3.12	-3.78	0.00055	0.0012	ENSRNOG00000001130	M_SED - F_SED	0.3
ENSRNOG00000001134	Rfc5	304528	-0.07	3.21	-0.62	0.54	0.61	ENSRNOG00000001134	M_SED - F_SED	0.11
ENSRNOG00000001135	Wsb2	288692	0.52	6.02	8.29	5e-10	4.7e-09	ENSRNOG00000001135	M_SED - F_SED	0.06
ENSRNOG00000001136	Pebp1	29542	0.97	6.79	10.57	7.8e-13	1.7e-11	ENSRNOG00000001136	M_SED - F_SED	0.09
ENSRNOG00000001138	Taok3	304530	0.63	5.07	5.27	5.8e-06	2e-05	ENSRNOG00000001138	M_SED - F_SED	0.12
ENSRNOG00000001139	Suds3	360819	0.05	5.46	0.71	0.48	0.55	ENSRNOG00000001139	M_SED - F_SED	0.08
ENSRNOG00000001142	Prkab1	83803	0.09	5.85	0.99	0.33	0.4	ENSRNOG00000001142	M_SED - F_SED	0.09
ENSRNOG00000001143	Cit	83620	-0.4	0.57	-0.87	0.39	0.46	ENSRNOG00000001143	M_SED - F_SED	0.46
ENSRNOG00000001148	Rplp0	64205	-0.22	10.11	-3.61	0.00088	0.0019	ENSRNOG00000001148	M_SED - F_SED	0.06
ENSRNOG00000001149	Pxn	360820	0.12	7.57	2.16	0.037	0.059	ENSRNOG00000001149	M_SED - F_SED	0.06
ENSRNOG00000001151	Sirt4	304539	0.25	2.26	1.64	0.11	0.15	ENSRNOG00000001151	M_SED - F_SED	0.15
ENSRNOG00000001156	Msi1	259272	-1.33	1.46	-5.14	8.7e-06	2.9e-05	ENSRNOG00000001156	M_SED - F_SED	0.26
ENSRNOG00000001157	Umodl1	365544	1.78	0.98	7.3	9.9e-09	6.7e-08	ENSRNOG00000001157	M_SED - F_SED	0.24
ENSRNOG00000001158	Abcg1	85264	0.6	7.43	5.57	2.2e-06	8.4e-06	ENSRNOG00000001158	M_SED - F_SED	0.11
ENSRNOG00000001160	Triap1	691278	0.35	4.64	5.91	7.7e-07	3.2e-06	ENSRNOG00000001160	M_SED - F_SED	0.06
ENSRNOG00000001161	Gatc	360821	0.2	5.01	2.62	0.013	0.022	ENSRNOG00000001161	M_SED - F_SED	0.08
ENSRNOG00000001163	Srsf9	288701	-0.26	4.34	-3.55	0.0011	0.0023	ENSRNOG00000001163	M_SED - F_SED	0.07
ENSRNOG00000001165	Tmprss3	309665	-2.52	-2.2	-1.96	0.058	0.086	ENSRNOG00000001165	M_SED - F_SED	1.29
ENSRNOG00000001167	Ubash3a	309666	-2.69	-0.35	-2.9	0.0063	0.012	ENSRNOG00000001167	M_SED - F_SED	0.93
ENSRNOG00000001169	Slc37a1	294321	0.79	4.48	4.6	4.7e-05	0.00013	ENSRNOG00000001169	M_SED - F_SED	0.17
ENSRNOG00000001170	Cox6a1	25282	0.67	7.37	9.86	5.4e-12	9.5e-11	ENSRNOG00000001170	M_SED - F_SED	0.07
ENSRNOG00000001171	Coq5	304542	0.42	4.62	4.78	2.7e-05	8e-05	ENSRNOG00000001171	M_SED - F_SED	0.09
ENSRNOG00000001172	Rnf10	288710	0.58	8.32	10.61	6.9e-13	1.5e-11	ENSRNOG00000001172	M_SED - F_SED	0.05
ENSRNOG00000001173	Cabp1	171051	-0.29	-0.45	-0.81	0.42	0.5	ENSRNOG00000001173	M_SED - F_SED	0.36
ENSRNOG00000001174	Pde9a	191569	-0.82	3.43	-4.49	6.5e-05	0.00018	ENSRNOG00000001174	M_SED - F_SED	0.18
ENSRNOG00000001177	Acads	64304	0.76	5.82	10.42	1.2e-12	2.4e-11	ENSRNOG00000001177	M_SED - F_SED	0.07
ENSRNOG00000001178	Sppl3	360822	-0.2	5.79	-4.13	0.00019	0.00048	ENSRNOG00000001178	M_SED - F_SED	0.05
ENSRNOG00000001181	Wdr4	690032	0.22	2.88	1.71	0.096	0.14	ENSRNOG00000001181	M_SED - F_SED	0.13
ENSRNOG00000001182	Ndufv3	64539	0.61	6.62	9.65	9.8e-12	1.6e-10	ENSRNOG00000001182	M_SED - F_SED	0.06
ENSRNOG00000001183	Hnf1a	24817	-1.37	-2.26	-0.93	0.36	0.43	ENSRNOG00000001183	M_SED - F_SED	1.46
ENSRNOG00000001184	Pknox1	294322	-0.42	4.79	-7.08	2e-08	1.2e-07	ENSRNOG00000001184	M_SED - F_SED	0.06
ENSRNOG00000001185	RGD1311899	288704	0.09	5.44	1.32	0.2	0.25	ENSRNOG00000001185	M_SED - F_SED	0.07
ENSRNOG00000001187	Oasl	304545	-0.41	2.88	-1.6	0.12	0.16	ENSRNOG00000001187	M_SED - F_SED	0.25
ENSRNOG00000001189	Sik1	59329	-0.62	5.79	-5.9	8.1e-07	3.4e-06	ENSRNOG00000001189	M_SED - F_SED	0.1
ENSRNOG00000001190	Git2	304546	-0.01	6.56	-0.22	0.82	0.86	ENSRNOG00000001190	M_SED - F_SED	0.05
ENSRNOG00000001191	Tchp	304547	0.12	4.6	1.27	0.21	0.27	ENSRNOG00000001191	M_SED - F_SED	0.09
ENSRNOG00000001192	Gltp	288707	-0.05	5.14	-0.68	0.5	0.57	ENSRNOG00000001192	M_SED - F_SED	0.07
ENSRNOG00000001193	Hsf2bp	499413	1.1	-1.28	2.32	0.026	0.042	ENSRNOG00000001193	M_SED - F_SED	0.47
ENSRNOG00000001194	Rrp1b	309673	0.62	5.66	5.72	1.4e-06	5.6e-06	ENSRNOG00000001194	M_SED - F_SED	0.11
ENSRNOG00000001195	Trpv4	66026	-1.2	2.91	-8.23	6e-10	5.5e-09	ENSRNOG00000001195	M_SED - F_SED	0.15
ENSRNOG00000001198	Fam222a	498193	-0.97	-1.57	-1.59	0.12	0.17	ENSRNOG00000001198	M_SED - F_SED	0.61
ENSRNOG00000001199	Pop5	117241	0.72	4.42	8.15	7.7e-10	6.9e-09	ENSRNOG00000001199	M_SED - F_SED	0.09
ENSRNOG00000001201	Cstb	25308	0.57	6.03	9.99	3.8e-12	6.9e-11	ENSRNOG00000001201	M_SED - F_SED	0.06
ENSRNOG00000001203	Rrp1	309674	0.35	5.26	5.2	7.3e-06	2.5e-05	ENSRNOG00000001203	M_SED - F_SED	0.07
ENSRNOG00000001204	Ankrd13a	360823	0.92	7.62	13.49	5e-16	3e-14	ENSRNOG00000001204	M_SED - F_SED	0.07
ENSRNOG00000001205	Agpat3	294324	0.3	7.27	3.97	0.00031	0.00073	ENSRNOG00000001205	M_SED - F_SED	0.07
ENSRNOG00000001210	Pwp2	690297	-0.04	4.87	-0.39	0.7	0.75	ENSRNOG00000001210	M_SED - F_SED	0.1
ENSRNOG00000001211	Gatd3a	294326	0.28	6.58	5.12	9.2e-06	3e-05	ENSRNOG00000001211	M_SED - F_SED	0.05
ENSRNOG00000001214	Pfkl	25741	1.08	6.98	12.72	3.2e-15	1.5e-13	ENSRNOG00000001214	M_SED - F_SED	0.08
ENSRNOG00000001215	Cfap410	309681	0.19	4.28	2.53	0.016	0.026	ENSRNOG00000001215	M_SED - F_SED	0.07
ENSRNOG00000001216	Trpm2	294329	-1.68	2.93	-2.74	0.0093	0.017	ENSRNOG00000001216	M_SED - F_SED	0.61
ENSRNOG00000001217	Lrrc3	246773	-0.36	-0.22	-1.14	0.26	0.33	ENSRNOG00000001217	M_SED - F_SED	0.32
ENSRNOG00000001219	Tspear	365546	1.3	-1.93	1.55	0.13	0.18	ENSRNOG00000001219	M_SED - F_SED	0.84
ENSRNOG00000001222	Ube2g2	294331	0.51	5.48	5.18	7.7e-06	2.6e-05	ENSRNOG00000001222	M_SED - F_SED	0.1
ENSRNOG00000001223	Pttg1ip	365548	0.02	8.12	0.41	0.69	0.74	ENSRNOG00000001223	M_SED - F_SED	0.06
ENSRNOG00000001224	Itgb2	309684	-1.25	5.14	-5.34	5e-06	1.8e-05	ENSRNOG00000001224	M_SED - F_SED	0.23
ENSRNOG00000001225	Slx9	294333	0.44	4.08	4.7	3.4e-05	9.9e-05	ENSRNOG00000001225	M_SED - F_SED	0.09
ENSRNOG00000001227	Adarb1	25367	0.14	6.41	0.98	0.34	0.41	ENSRNOG00000001227	M_SED - F_SED	0.15
ENSRNOG00000001228	Pofut2	309686	-0.29	5.89	-3.74	0.00061	0.0014	ENSRNOG00000001228	M_SED - F_SED	0.08
ENSRNOG00000001229	Col18a1	85251	-0.97	7.73	-5.46	3.4e-06	1.2e-05	ENSRNOG00000001229	M_SED - F_SED	0.18
ENSRNOG00000001232	Slc19a1	29723	0.07	3.57	0.49	0.63	0.69	ENSRNOG00000001232	M_SED - F_SED	0.14
ENSRNOG00000001235	Gna12	81663	-0.1	7.37	-1.54	0.13	0.18	ENSRNOG00000001235	M_SED - F_SED	0.06
ENSRNOG00000001236	Brat1	498150	-0.19	5.09	-2.67	0.011	0.02	ENSRNOG00000001236	M_SED - F_SED	0.07
ENSRNOG00000001237	Cabin1	94165	-0.27	6.41	-5.1	9.9e-06	3.2e-05	ENSRNOG00000001237	M_SED - F_SED	0.05
ENSRNOG00000001238	Rsrc2	360807	0	5.45	0.06	0.96	0.96	ENSRNOG00000001238	M_SED - F_SED	0.06
ENSRNOG00000001239	Ddt	29318	0.09	5.83	1.35	0.19	0.24	ENSRNOG00000001239	M_SED - F_SED	0.07
ENSRNOG00000001241	Iqce	304318	-0.37	2.75	-2.85	0.007	0.013	ENSRNOG00000001241	M_SED - F_SED	0.13
ENSRNOG00000001242	Gstt3	499422	-1.38	3.52	-8.32	4.5e-10	4.3e-09	ENSRNOG00000001242	M_SED - F_SED	0.17
ENSRNOG00000001243	Zcchc8	288661	-0.04	5.48	-0.7	0.49	0.56	ENSRNOG00000001243	M_SED - F_SED	0.06
ENSRNOG00000001245	Pcbp3	294336	0.1	2.23	0.63	0.53	0.6	ENSRNOG00000001245	M_SED - F_SED	0.16
ENSRNOG00000001247	Clip1	65201	0.07	6.4	0.57	0.57	0.64	ENSRNOG00000001247	M_SED - F_SED	0.13
ENSRNOG00000001249	Col6a1	294337	-0.98	8.45	-6.18	3.5e-07	1.6e-06	ENSRNOG00000001249	M_SED - F_SED	0.16
ENSRNOG00000001250	Lfng	170905	-1.15	5.82	-6.53	1.2e-07	6.1e-07	ENSRNOG00000001250	M_SED - F_SED	0.18
ENSRNOG00000001251	Grifin	117130	-1.22	5.79	-4.25	0.00014	0.00036	ENSRNOG00000001251	M_SED - F_SED	0.29
ENSRNOG00000001252	Chst12	304322	-1.17	5.88	-7.23	1.4e-08	9e-08	ENSRNOG00000001252	M_SED - F_SED	0.16
ENSRNOG00000001253	Eif3b	288516	0.52	7.1	6.5	1.2e-07	6.2e-07	ENSRNOG00000001253	M_SED - F_SED	0.08
ENSRNOG00000001254	Col6a2	361821	-0.72	9.1	-4.4	8.7e-05	0.00023	ENSRNOG00000001254	M_SED - F_SED	0.16
ENSRNOG00000001255	Mlxip	304479	0.37	6.02	4.05	0.00025	0.0006	ENSRNOG00000001255	M_SED - F_SED	0.09
ENSRNOG00000001256	Atxn2	288663	0.34	5.96	6.05	5.1e-07	2.2e-06	ENSRNOG00000001256	M_SED - F_SED	0.06
ENSRNOG00000001258	Snx8	288504	-0.11	4.66	-1.07	0.29	0.36	ENSRNOG00000001258	M_SED - F_SED	0.1
ENSRNOG00000001259	Cux2	288665	-0.16	0.47	-0.64	0.53	0.6	ENSRNOG00000001259	M_SED - F_SED	0.24
ENSRNOG00000001260	Nudt1	117260	-0.43	1.2	-1.86	0.071	0.1	ENSRNOG00000001260	M_SED - F_SED	0.23
ENSRNOG00000001262	Spatc1l	499418	-2.22	-2.61	-2.37	0.023	0.037	ENSRNOG00000001262	M_SED - F_SED	0.94
ENSRNOG00000001265	Mad1l1	680006	0.68	4.14	6.14	3.8e-07	1.7e-06	ENSRNOG00000001265	M_SED - F_SED	0.11
ENSRNOG00000001269	Ppp1cc	24669	-0.1	7.17	-1.84	0.073	0.11	ENSRNOG00000001269	M_SED - F_SED	0.05
ENSRNOG00000001270	Hvcn1	304485	-0.9	2.38	-1.62	0.11	0.16	ENSRNOG00000001270	M_SED - F_SED	0.56
ENSRNOG00000001271	Card6	294770	-0.17	5.84	-1.88	0.068	0.1	ENSRNOG00000001271	M_SED - F_SED	0.09
ENSRNOG00000001272	Mcm3ap	294339	-0.12	6.11	-2.37	0.023	0.037	ENSRNOG00000001272	M_SED - F_SED	0.05
ENSRNOG00000001273	Psmg3	100361517	0.94	2.95	6.81	4.7e-08	2.7e-07	ENSRNOG00000001273	M_SED - F_SED	0.14
ENSRNOG00000001274	Vps29	288666	0.18	5.13	3.17	0.003	0.0059	ENSRNOG00000001274	M_SED - F_SED	0.06
ENSRNOG00000001275	Tmem184a	304325	1.46	5.14	7.54	5.5e-09	4e-08	ENSRNOG00000001275	M_SED - F_SED	0.19
ENSRNOG00000001276	Pcnt	309692	-0.3	6.08	-3.15	0.0032	0.0061	ENSRNOG00000001276	M_SED - F_SED	0.1
ENSRNOG00000001277	Mafk	246760	-0.18	5.01	-2.18	0.036	0.056	ENSRNOG00000001277	M_SED - F_SED	0.08
ENSRNOG00000001278	Gpn3	360810	0.27	4.09	3.24	0.0025	0.005	ENSRNOG00000001278	M_SED - F_SED	0.08
ENSRNOG00000001283	Anapc7	304490	0.03	4.52	0.31	0.76	0.8	ENSRNOG00000001283	M_SED - F_SED	0.08
ENSRNOG00000001285	Atp2a2	29693	1.14	8.98	11.24	1.3e-13	3.6e-12	ENSRNOG00000001285	M_SED - F_SED	0.1
ENSRNOG00000001287	Gper1	171104	-0.44	0.09	-1.21	0.23	0.3	ENSRNOG00000001287	M_SED - F_SED	0.37
ENSRNOG00000001288	Gpr146	498153	-0.17	5	-1.1	0.28	0.35	ENSRNOG00000001288	M_SED - F_SED	0.15
ENSRNOG00000001289	LOC498154	498154	0.7	4.03	7.28	1.1e-08	7.1e-08	ENSRNOG00000001289	M_SED - F_SED	0.1
ENSRNOG00000001293	Get4	288518	0.34	5.64	4.77	2.8e-05	8.2e-05	ENSRNOG00000001293	M_SED - F_SED	0.07
ENSRNOG00000001294	Ift81	373066	-0.68	3.28	-6.84	4.2e-08	2.4e-07	ENSRNOG00000001294	M_SED - F_SED	0.1
ENSRNOG00000001295	S100b	25742	-1.17	8.65	-4.04	0.00026	0.00063	ENSRNOG00000001295	M_SED - F_SED	0.29
ENSRNOG00000001296	P2rx7	29665	-1.28	4.23	-9.62	1.1e-11	1.7e-10	ENSRNOG00000001296	M_SED - F_SED	0.13
ENSRNOG00000001297	Prmt2	499420	-0.72	4.58	-7.07	2.1e-08	1.3e-07	ENSRNOG00000001297	M_SED - F_SED	0.1
ENSRNOG00000001299	Sun1	360773	-0.65	6.38	-9.74	7.5e-12	1.2e-10	ENSRNOG00000001299	M_SED - F_SED	0.07
ENSRNOG00000001300	P2rx4	29659	-0.45	6.4	-5.86	9.1e-07	3.7e-06	ENSRNOG00000001300	M_SED - F_SED	0.08
ENSRNOG00000001302	Adora2a	25369	-0.17	3.08	-0.91	0.37	0.44	ENSRNOG00000001302	M_SED - F_SED	0.19
ENSRNOG00000001303	Specc1l	361828	-0.21	5.58	-4.74	3e-05	8.9e-05	ENSRNOG00000001303	M_SED - F_SED	0.04
ENSRNOG00000001304	Bcr	309696	0.03	5.42	0.37	0.72	0.76	ENSRNOG00000001304	M_SED - F_SED	0.08
ENSRNOG00000001309	Camkk2	83506	-0.97	2.39	-6.79	4.8e-08	2.8e-07	ENSRNOG00000001309	M_SED - F_SED	0.14
ENSRNOG00000001311	Rab36	690407	-2.18	-2.4	-2.7	0.01	0.018	ENSRNOG00000001311	M_SED - F_SED	0.81
ENSRNOG00000001312	Pdgfa	25266	0.11	4.55	1.19	0.24	0.31	ENSRNOG00000001312	M_SED - F_SED	0.09
ENSRNOG00000001313	Gnaz	25740	-1.53	0.7	-4.15	0.00018	0.00046	ENSRNOG00000001313	M_SED - F_SED	0.37
ENSRNOG00000001314	Fam20c	304334	3.99	8.57	16.1	3.2e-18	4.4e-16	ENSRNOG00000001314	M_SED - F_SED	0.25
ENSRNOG00000001316	Anapc5	288671	0.5	7.63	9.84	5.7e-12	9.8e-11	ENSRNOG00000001316	M_SED - F_SED	0.05
ENSRNOG00000001317	Zfp68	304337	0.01	5.22	0.17	0.87	0.89	ENSRNOG00000001317	M_SED - F_SED	0.07
ENSRNOG00000001323	Zfp157	360775	-0.24	3.23	-1.95	0.058	0.087	ENSRNOG00000001323	M_SED - F_SED	0.12
ENSRNOG00000001324	Asmt	246281	2.46	-1.61	5.4	3.8e-06	1.4e-05	ENSRNOG00000001324	M_SED - F_SED	0.45
ENSRNOG00000001325	Il3ra	246144	-0.8	3.91	-6.16	3.5e-07	1.6e-06	ENSRNOG00000001325	M_SED - F_SED	0.13
ENSRNOG00000001331	Rnf34	282845	0.03	3.75	0.41	0.69	0.74	ENSRNOG00000001331	M_SED - F_SED	0.08
ENSRNOG00000001333	Azgp1	25294	2.63	-0.34	6.31	2.2e-07	1.1e-06	ENSRNOG00000001333	M_SED - F_SED	0.42
ENSRNOG00000001335	Zkscan1	498160	-0.41	4.62	-4.52	5.9e-05	0.00016	ENSRNOG00000001335	M_SED - F_SED	0.09
ENSRNOG00000001336	Orai1	304496	1.45	5.31	13.53	4.7e-16	2.9e-14	ENSRNOG00000001336	M_SED - F_SED	0.11
ENSRNOG00000001337	Setd1b	100359816	-0.25	6.19	-3	0.0048	0.0089	ENSRNOG00000001337	M_SED - F_SED	0.08
ENSRNOG00000001338	Hpd	29531	-1.52	2.52	-4.6	4.7e-05	0.00013	ENSRNOG00000001338	M_SED - F_SED	0.33
ENSRNOG00000001339	Psmd9	161475	0.35	4.12	4.25	0.00013	0.00034	ENSRNOG00000001339	M_SED - F_SED	0.08
ENSRNOG00000001341	Zfp113	100912096	-0.32	1.95	-2.03	0.05	0.075	ENSRNOG00000001341	M_SED - F_SED	0.16
ENSRNOG00000001342	Cfap251	304498	-0.27	-1.97	-0.43	0.67	0.72	ENSRNOG00000001342	M_SED - F_SED	0.62
ENSRNOG00000001344	Aldh2	29539	0.58	9.29	7.02	2.4e-08	1.5e-07	ENSRNOG00000001344	M_SED - F_SED	0.08
ENSRNOG00000001345	Mapkapk5	498183	0.19	4.84	2.61	0.013	0.022	ENSRNOG00000001345	M_SED - F_SED	0.07
ENSRNOG00000001346	Cops6	304343	0.41	5.63	6.52	1.1e-07	5.8e-07	ENSRNOG00000001346	M_SED - F_SED	0.06
ENSRNOG00000001347	Adam1a	56777	-0.15	2.91	-1.14	0.26	0.33	ENSRNOG00000001347	M_SED - F_SED	0.13
ENSRNOG00000001348	Erp29	117030	0.28	6.16	3.35	0.0018	0.0038	ENSRNOG00000001348	M_SED - F_SED	0.08
ENSRNOG00000001349	Mcm7	288532	-0.52	5.11	-5.93	7.2e-07	3e-06	ENSRNOG00000001349	M_SED - F_SED	0.09
ENSRNOG00000001350	Naa25	360811	0.17	4.21	1.79	0.081	0.12	ENSRNOG00000001350	M_SED - F_SED	0.1
ENSRNOG00000001351	Trafd1	114635	-0.06	6.87	-0.87	0.39	0.46	ENSRNOG00000001351	M_SED - F_SED	0.07
ENSRNOG00000001352	Hectd4	304503	0.18	6.85	2.47	0.018	0.031	ENSRNOG00000001352	M_SED - F_SED	0.07
ENSRNOG00000001353	Ap4m1	304344	-0.62	3.66	-5.9	7.9e-07	3.3e-06	ENSRNOG00000001353	M_SED - F_SED	0.1
ENSRNOG00000001355	Taf6	288533	-0.14	4.8	-2.27	0.029	0.046	ENSRNOG00000001355	M_SED - F_SED	0.06
ENSRNOG00000001357	Mblac1	304346	0.36	2.79	3.13	0.0034	0.0065	ENSRNOG00000001357	M_SED - F_SED	0.11
ENSRNOG00000001360	Stag3	114522	-2.53	-0.99	-5.74	1.3e-06	5.2e-06	ENSRNOG00000001360	M_SED - F_SED	0.44
ENSRNOG00000001367	Gpc2	171517	-1.79	1.43	-7.01	2.4e-08	1.5e-07	ENSRNOG00000001367	M_SED - F_SED	0.26
ENSRNOG00000001369	Oas1a	192281	-0.64	3.08	-2.85	0.007	0.013	ENSRNOG00000001369	M_SED - F_SED	0.23
ENSRNOG00000001374	Rasal1	360814	0.89	5.82	5.58	2.3e-06	8.6e-06	ENSRNOG00000001374	M_SED - F_SED	0.16
ENSRNOG00000001375	Gal3st4	498166	-1.23	2.04	-5.53	2.5e-06	9.4e-06	ENSRNOG00000001375	M_SED - F_SED	0.22
ENSRNOG00000001376	Mettl7a	315306	-1.21	6.96	-10.92	3e-13	7.5e-12	ENSRNOG00000001376	M_SED - F_SED	0.11
ENSRNOG00000001377	Ddx54	360815	0.51	6.44	7.95	1.4e-09	1.1e-08	ENSRNOG00000001377	M_SED - F_SED	0.06
ENSRNOG00000001378	Iqcd	498184	0.12	-2.87	0.14	0.89	0.91	ENSRNOG00000001378	M_SED - F_SED	0.86
ENSRNOG00000001383	Slc8b1	498185	0.07	5.52	0.76	0.45	0.52	ENSRNOG00000001383	M_SED - F_SED	0.1
ENSRNOG00000001385	Plbd2	246120	-0.1	6.95	-1.64	0.11	0.15	ENSRNOG00000001385	M_SED - F_SED	0.06
ENSRNOG00000001387	Mepce	304361	-0.03	5.11	-0.32	0.75	0.8	ENSRNOG00000001387	M_SED - F_SED	0.09
ENSRNOG00000001388	Sds	25044	0.19	-0.66	0.54	0.59	0.65	ENSRNOG00000001388	M_SED - F_SED	0.35
ENSRNOG00000001389	Irs3	84021	-1.23	4.29	-5.98	6.6e-07	2.8e-06	ENSRNOG00000001389	M_SED - F_SED	0.21
ENSRNOG00000001391	Sdsl	360816	1.4	1.43	5.81	1.1e-06	4.3e-06	ENSRNOG00000001391	M_SED - F_SED	0.24
ENSRNOG00000001396	Mospd3	288557	-0.03	4.64	-0.47	0.64	0.7	ENSRNOG00000001396	M_SED - F_SED	0.07
ENSRNOG00000001397	Rbm19	304512	-0.19	4.24	-2.01	0.052	0.078	ENSRNOG00000001397	M_SED - F_SED	0.1
ENSRNOG00000001399	Tbx5	304514	-1.35	-0.14	-3.4	0.0016	0.0033	ENSRNOG00000001399	M_SED - F_SED	0.4
ENSRNOG00000001402	Lrch4	360779	0	6.38	-0.04	0.97	0.98	ENSRNOG00000001402	M_SED - F_SED	0.07
ENSRNOG00000001404	Agfg2	304375	-0.61	5.13	-5.61	2e-06	7.6e-06	ENSRNOG00000001404	M_SED - F_SED	0.11
ENSRNOG00000001407	Tfr2	288562	-2.16	-1.3	-3.81	0.0005	0.0011	ENSRNOG00000001407	M_SED - F_SED	0.57
ENSRNOG00000001409	Gnb2	81667	0.05	7.56	1.12	0.27	0.34	ENSRNOG00000001409	M_SED - F_SED	0.05
ENSRNOG00000001410	Gigyf1	304378	-0.46	5.92	-7.25	1.2e-08	7.8e-08	ENSRNOG00000001410	M_SED - F_SED	0.06
ENSRNOG00000001414	Serpine1	24617	2.98	5.21	9.9	6.5e-12	1.1e-10	ENSRNOG00000001414	M_SED - F_SED	0.3
ENSRNOG00000001415	Ap1s1	360785	1.3	5.7	15.23	1e-17	1.1e-15	ENSRNOG00000001415	M_SED - F_SED	0.09
ENSRNOG00000001417	Plod3	288583	-0.18	6.14	-2.82	0.0075	0.014	ENSRNOG00000001417	M_SED - F_SED	0.06
ENSRNOG00000001418	Znhit1	100360077	0.9	4.45	8.59	2.1e-10	2.2e-09	ENSRNOG00000001418	M_SED - F_SED	0.11
ENSRNOG00000001419	Cldn15	304388	0.1	1.28	0.36	0.72	0.77	ENSRNOG00000001419	M_SED - F_SED	0.27
ENSRNOG00000001420	Fis1	288584	-0.05	5.64	-0.76	0.45	0.52	ENSRNOG00000001420	M_SED - F_SED	0.07
ENSRNOG00000001422	Col26a1	685612	-1.36	-3.6	-1.74	0.09	0.13	ENSRNOG00000001422	M_SED - F_SED	0.78
ENSRNOG00000001424	Cux1	116639	0.18	4.77	2.21	0.033	0.052	ENSRNOG00000001424	M_SED - F_SED	0.08
ENSRNOG00000001425	Sh2b2	114203	-1.36	4	-5.23	7e-06	2.4e-05	ENSRNOG00000001425	M_SED - F_SED	0.26
ENSRNOG00000001426	Prkrip1	498171	-0.28	5.08	-4.72	3.2e-05	9.3e-05	ENSRNOG00000001426	M_SED - F_SED	0.06
ENSRNOG00000001427	Orai2	304592	-1.56	3.9	-7.61	3.9e-09	2.9e-08	ENSRNOG00000001427	M_SED - F_SED	0.21
ENSRNOG00000001428	Alkbh4	288587	-0.28	2.25	-1.69	0.099	0.14	ENSRNOG00000001428	M_SED - F_SED	0.17
ENSRNOG00000001429	Lrwd1	304396	-0.45	3.82	-4.04	0.00025	0.00061	ENSRNOG00000001429	M_SED - F_SED	0.11
ENSRNOG00000001430	Polr2j	288588	0.36	4.33	4.22	0.00015	0.00037	ENSRNOG00000001430	M_SED - F_SED	0.09
ENSRNOG00000001431	Rasa4	288589	-0.16	5.31	-1.29	0.2	0.26	ENSRNOG00000001431	M_SED - F_SED	0.12
ENSRNOG00000001432	Dtx2	304591	-0.87	4.62	-8.69	1.5e-10	1.7e-09	ENSRNOG00000001432	M_SED - F_SED	0.1
ENSRNOG00000001435	Ssc4d	304401	-0.02	1.39	-0.12	0.91	0.93	ENSRNOG00000001435	M_SED - F_SED	0.18
ENSRNOG00000001436	Ywhag	56010	-0.12	8.27	-0.97	0.34	0.41	ENSRNOG00000001436	M_SED - F_SED	0.12
ENSRNOG00000001439	Srrm3	685890	-0.6	-0.57	-1.63	0.11	0.15	ENSRNOG00000001439	M_SED - F_SED	0.37
ENSRNOG00000001440	Mdh2	81829	0.23	7.06	2.13	0.039	0.061	ENSRNOG00000001440	M_SED - F_SED	0.11
ENSRNOG00000001441	Tmem120a	288591	0.68	5.73	4.72	3.3e-05	9.5e-05	ENSRNOG00000001441	M_SED - F_SED	0.14
ENSRNOG00000001442	Por	29441	1.13	8.01	10.16	2.3e-12	4.5e-11	ENSRNOG00000001442	M_SED - F_SED	0.11
ENSRNOG00000001443	Rhbdd2	360793	-0.03	3.75	-0.24	0.81	0.85	ENSRNOG00000001443	M_SED - F_SED	0.11
ENSRNOG00000001448	Hip1	192154	0.51	6.56	4.84	2.2e-05	6.6e-05	ENSRNOG00000001448	M_SED - F_SED	0.1
ENSRNOG00000001449	Pom121	113975	0.2	6.3	3.01	0.0047	0.0088	ENSRNOG00000001449	M_SED - F_SED	0.07
ENSRNOG00000001450	Nsun5	288595	0.06	3.84	0.73	0.47	0.54	ENSRNOG00000001450	M_SED - F_SED	0.08
ENSRNOG00000001452	Fzd9	266608	1.8	-0.95	1.93	0.061	0.091	ENSRNOG00000001452	M_SED - F_SED	0.93
ENSRNOG00000001453	Baz1b	368002	-0.13	7.32	-2.95	0.0054	0.0099	ENSRNOG00000001453	M_SED - F_SED	0.04
ENSRNOG00000001454	Eif4h	288599	0.07	7.79	1.49	0.14	0.2	ENSRNOG00000001454	M_SED - F_SED	0.05
ENSRNOG00000001455	Kif13a	308173	-0.16	6.13	-2.39	0.022	0.036	ENSRNOG00000001455	M_SED - F_SED	0.07
ENSRNOG00000001456	Nup153	25281	-0.23	6.11	-3.49	0.0012	0.0026	ENSRNOG00000001456	M_SED - F_SED	0.07
ENSRNOG00000001457	Rfc2	116468	-0.13	3.5	-1.21	0.23	0.3	ENSRNOG00000001457	M_SED - F_SED	0.11
ENSRNOG00000001465	Ids	363513	-0.14	5.27	-1.81	0.078	0.11	ENSRNOG00000001465	M_SED - F_SED	0.08
ENSRNOG00000001469	Eln	25043	-0.6	6.87	-3.31	0.0021	0.0042	ENSRNOG00000001469	M_SED - F_SED	0.18
ENSRNOG00000001470	Limk1	65172	-0.65	4.25	-3.83	0.00047	0.0011	ENSRNOG00000001470	M_SED - F_SED	0.17
ENSRNOG00000001476	Cldn4	304407	2.01	7.07	9.12	5.7e-11	7.1e-10	ENSRNOG00000001476	M_SED - F_SED	0.22
ENSRNOG00000001478	Gtf2ird1	246770	-0.48	3.35	-2.09	0.044	0.067	ENSRNOG00000001478	M_SED - F_SED	0.23
ENSRNOG00000001479	Gtf2i	353256	-0.36	7.35	-6.57	9.8e-08	5.2e-07	ENSRNOG00000001479	M_SED - F_SED	0.06
ENSRNOG00000001480	Ncf1	114553	-1.47	4.64	-7.27	1.2e-08	7.9e-08	ENSRNOG00000001480	M_SED - F_SED	0.2
ENSRNOG00000001482	Gtf2ird2	288606	-0.67	3.58	-6.89	3.5e-08	2.1e-07	ENSRNOG00000001482	M_SED - F_SED	0.1
ENSRNOG00000001483	Rcc1l	360796	0.15	4.1	1.74	0.089	0.13	ENSRNOG00000001483	M_SED - F_SED	0.08
ENSRNOG00000001484	Castor2	304410	-0.47	1.41	-1.77	0.085	0.12	ENSRNOG00000001484	M_SED - F_SED	0.27
ENSRNOG00000001488	Psmb1	94198	0.43	6.51	8.34	4.3e-10	4.2e-09	ENSRNOG00000001488	M_SED - F_SED	0.05
ENSRNOG00000001489	Tbp	117526	-0.52	3.15	-4.5	6.3e-05	0.00017	ENSRNOG00000001489	M_SED - F_SED	0.12
ENSRNOG00000001490	Pdcd2	58934	0.29	3.96	3.57	0.00098	0.0021	ENSRNOG00000001490	M_SED - F_SED	0.08
ENSRNOG00000001492	Slc8a2	140447	-0.04	-0.53	-0.08	0.94	0.95	ENSRNOG00000001492	M_SED - F_SED	0.54
ENSRNOG00000001493	Kptn	308107	0.04	4.4	0.57	0.57	0.64	ENSRNOG00000001493	M_SED - F_SED	0.07
ENSRNOG00000001494	Napa	140673	0.75	6.72	12.84	2.4e-15	1.1e-13	ENSRNOG00000001494	M_SED - F_SED	0.06
ENSRNOG00000001499	Mia	81510	5.71	3.81	11.41	1.2e-13	3.4e-12	ENSRNOG00000001499	M_SED - F_SED	0.5
ENSRNOG00000001500	Rab4b	50866	0.92	4.71	8.48	2.8e-10	2.9e-09	ENSRNOG00000001500	M_SED - F_SED	0.11
ENSRNOG00000001501	Snrpa	292729	0.36	3.93	2.23	0.032	0.05	ENSRNOG00000001501	M_SED - F_SED	0.16
ENSRNOG00000001506	Tmem35a	308134	-2.52	-1.52	-4.09	0.00022	0.00053	ENSRNOG00000001506	M_SED - F_SED	0.62
ENSRNOG00000001514	Cdca7	311742	-0.87	1.62	-2.88	0.0065	0.012	ENSRNOG00000001514	M_SED - F_SED	0.3
ENSRNOG00000001515	Map3k20	311743	-0.77	4.2	-4.07	0.00023	0.00057	ENSRNOG00000001515	M_SED - F_SED	0.19
ENSRNOG00000001516	Rapgef4	252857	-0.5	1.04	-1.53	0.13	0.18	ENSRNOG00000001516	M_SED - F_SED	0.33
ENSRNOG00000001517	Pdk1	116551	0.4	4.81	4.33	0.00011	0.00028	ENSRNOG00000001517	M_SED - F_SED	0.09
ENSRNOG00000001518	Itga6	114517	0.74	7.98	7.28	1.1e-08	7.2e-08	ENSRNOG00000001518	M_SED - F_SED	0.1
ENSRNOG00000001524	Hat1	296501	0.26	4.16	2.67	0.011	0.019	ENSRNOG00000001524	M_SED - F_SED	0.1
ENSRNOG00000001525	Igsf11	303926	-1.27	-0.26	-3.14	0.0033	0.0063	ENSRNOG00000001525	M_SED - F_SED	0.4
ENSRNOG00000001527	Cd80	25408	-0.64	0.55	-1.9	0.066	0.097	ENSRNOG00000001527	M_SED - F_SED	0.34
ENSRNOG00000001528	Gap43	29423	-1.18	2.69	-3.6	0.00093	0.002	ENSRNOG00000001528	M_SED - F_SED	0.33
ENSRNOG00000001531	Chac2	360994	0.58	1.83	3.13	0.0034	0.0065	ENSRNOG00000001531	M_SED - F_SED	0.19
ENSRNOG00000001544	Cyyr1	304138	-0.23	5.32	-1.85	0.071	0.1	ENSRNOG00000001544	M_SED - F_SED	0.12
ENSRNOG00000001547	Agps	84114	-0.54	4.43	-5.34	4.6e-06	1.6e-05	ENSRNOG00000001547	M_SED - F_SED	0.1
ENSRNOG00000001548	Nfe2l2	83619	-0.34	6.26	-5.91	7.7e-07	3.2e-06	ENSRNOG00000001548	M_SED - F_SED	0.06
ENSRNOG00000001551	Atp5pf	94271	0.49	5.94	7.56	4.5e-09	3.3e-08	ENSRNOG00000001551	M_SED - F_SED	0.06
ENSRNOG00000001554	RGD1563888	360692	-1.23	3.1	-7.12	1.8e-08	1.1e-07	ENSRNOG00000001554	M_SED - F_SED	0.17
ENSRNOG00000001555	Btg3	54230	-0.6	3.32	-4.35	9.9e-05	0.00026	ENSRNOG00000001555	M_SED - F_SED	0.14
ENSRNOG00000001557	Cxadr	89843	-0.91	2.46	-4.36	9.5e-05	0.00025	ENSRNOG00000001557	M_SED - F_SED	0.21
ENSRNOG00000001559	Mtx2	288150	0.06	3.98	0.78	0.44	0.51	ENSRNOG00000001559	M_SED - F_SED	0.07
ENSRNOG00000001571	Cldn8	304124	2.16	5.42	11.15	2.2e-13	5.7e-12	ENSRNOG00000001571	M_SED - F_SED	0.19
ENSRNOG00000001573	Usp25	304150	-0.28	6.05	-3.47	0.0013	0.0027	ENSRNOG00000001573	M_SED - F_SED	0.08
ENSRNOG00000001577	Hoxd3	288152	0.15	0.6	0.57	0.57	0.63	ENSRNOG00000001577	M_SED - F_SED	0.26
ENSRNOG00000001578	Hoxd4	288153	-0.25	2.03	-1.03	0.31	0.38	ENSRNOG00000001578	M_SED - F_SED	0.24
ENSRNOG00000001580	Hoxd9	688999	-0.12	3.01	-0.67	0.51	0.58	ENSRNOG00000001580	M_SED - F_SED	0.18
ENSRNOG00000001581	Hoxd10	303991	1.04	0.45	3.12	0.0035	0.0067	ENSRNOG00000001581	M_SED - F_SED	0.33
ENSRNOG00000001582	Bach1	304127	-0.51	4.6	-5.16	8.1e-06	2.7e-05	ENSRNOG00000001582	M_SED - F_SED	0.1
ENSRNOG00000001584	Map3k7cl	304131	-1.03	2.83	-4.29	0.00012	0.00031	ENSRNOG00000001584	M_SED - F_SED	0.24
ENSRNOG00000001585	Nrip1	304157	-0.33	6.92	-3.68	0.00072	0.0016	ENSRNOG00000001585	M_SED - F_SED	0.09
ENSRNOG00000001592	Cct8	288305	0.24	6.55	3.59	0.00093	0.002	ENSRNOG00000001592	M_SED - F_SED	0.07
ENSRNOG00000001593	Lnpk	362151	0.15	2.16	0.76	0.45	0.52	ENSRNOG00000001593	M_SED - F_SED	0.2
ENSRNOG00000001596	Atp5mc3	114630	0.32	7.19	4.34	0.0001	0.00027	ENSRNOG00000001596	M_SED - F_SED	0.07
ENSRNOG00000001597	Atf2	81647	-0.12	4.85	-1.72	0.093	0.13	ENSRNOG00000001597	M_SED - F_SED	0.07
ENSRNOG00000001598	Usp16	288306	0.58	5.05	7.42	7e-09	4.9e-08	ENSRNOG00000001598	M_SED - F_SED	0.08
ENSRNOG00000001599	Rwdd2b	304132	-0.09	2.33	-0.83	0.41	0.48	ENSRNOG00000001599	M_SED - F_SED	0.11
ENSRNOG00000001602	Ltn1	288308	0.27	5.83	4.15	0.00018	0.00045	ENSRNOG00000001602	M_SED - F_SED	0.06
ENSRNOG00000001603	N6amt1	288309	0.88	3.73	9.07	5.1e-11	6.5e-10	ENSRNOG00000001603	M_SED - F_SED	0.1
ENSRNOG00000001607	Adamts1	79252	-1.09	5.95	-6.39	1.9e-07	9.1e-07	ENSRNOG00000001607	M_SED - F_SED	0.17
ENSRNOG00000001608	Nxpe3	681096	0.8	3.03	3.38	0.0017	0.0034	ENSRNOG00000001608	M_SED - F_SED	0.24
ENSRNOG00000001609	Cep97	304007	0.17	2.82	1.24	0.22	0.29	ENSRNOG00000001609	M_SED - F_SED	0.14
ENSRNOG00000001611	Rpl24	64307	-0.27	7.73	-4.9	1.8e-05	5.6e-05	ENSRNOG00000001611	M_SED - F_SED	0.05
ENSRNOG00000001613	Zbtb11	304010	0.25	4.92	3.29	0.0022	0.0044	ENSRNOG00000001613	M_SED - F_SED	0.08
ENSRNOG00000001616	Senp7	288167	-0.86	4.04	-8.45	3.1e-10	3.1e-09	ENSRNOG00000001616	M_SED - F_SED	0.1
ENSRNOG00000001618	Ripk4	304053	-0.09	4.37	-0.62	0.54	0.61	ENSRNOG00000001618	M_SED - F_SED	0.15
ENSRNOG00000001620	Prdm15	304054	0.09	3.98	1.14	0.26	0.33	ENSRNOG00000001620	M_SED - F_SED	0.08
ENSRNOG00000001621	C2cd2	304055	0.51	5.38	6.7	6.4e-08	3.5e-07	ENSRNOG00000001621	M_SED - F_SED	0.08
ENSRNOG00000001622	Impg2	245919	0.08	-1.39	0.19	0.85	0.88	ENSRNOG00000001622	M_SED - F_SED	0.44
ENSRNOG00000001623	Zbtb21	304056	0.03	4.78	0.37	0.72	0.76	ENSRNOG00000001623	M_SED - F_SED	0.08
ENSRNOG00000001627	Abi3bp	363767	-0.89	6.22	-5.44	3.6e-06	1.3e-05	ENSRNOG00000001627	M_SED - F_SED	0.16
ENSRNOG00000001628	Pcp4	25510	-0.75	3.34	-3.94	0.00034	0.0008	ENSRNOG00000001628	M_SED - F_SED	0.19
ENSRNOG00000001629	Get1	288233	0.74	4.55	8.28	5.2e-10	4.9e-09	ENSRNOG00000001629	M_SED - F_SED	0.09
ENSRNOG00000001632	Brwd1	304061	-0.02	5.74	-0.27	0.79	0.83	ENSRNOG00000001632	M_SED - F_SED	0.07
ENSRNOG00000001633	Tfg	360709	0.28	5.6	3.57	0.001	0.0022	ENSRNOG00000001633	M_SED - F_SED	0.08
ENSRNOG00000001634	Adgrg7	304014	0.31	-4	0.21	0.84	0.87	ENSRNOG00000001634	M_SED - F_SED	1.48
ENSRNOG00000001640	Tomm70	304017	0.06	4.74	0.86	0.4	0.47	ENSRNOG00000001640	M_SED - F_SED	0.08
ENSRNOG00000001642	Tbc1d23	304019	0.26	5.42	3.86	0.00043	0.00099	ENSRNOG00000001642	M_SED - F_SED	0.07
ENSRNOG00000001643	Psmg1	288236	0.16	4.49	2.16	0.038	0.059	ENSRNOG00000001643	M_SED - F_SED	0.07
ENSRNOG00000001644	Tmem30c	288175	-0.3	-2.06	-0.46	0.65	0.71	ENSRNOG00000001644	M_SED - F_SED	0.67
ENSRNOG00000001645	Filip1l	304020	-0.9	5.85	-6.93	3.2e-08	1.9e-07	ENSRNOG00000001645	M_SED - F_SED	0.13
ENSRNOG00000001647	Ets2	304063	-0.65	5.66	-6.69	6.6e-08	3.6e-07	ENSRNOG00000001647	M_SED - F_SED	0.1
ENSRNOG00000001652	Erg	170909	-0.44	4.59	-3.43	0.0015	0.0031	ENSRNOG00000001652	M_SED - F_SED	0.13
ENSRNOG00000001653	St3gal6	304023	-0.96	2.92	-3.68	0.00073	0.0016	ENSRNOG00000001653	M_SED - F_SED	0.26
ENSRNOG00000001654	Cpox	304024	0.1	4.42	1.11	0.27	0.34	ENSRNOG00000001654	M_SED - F_SED	0.09
ENSRNOG00000001656	Kcnj15	170847	4.76	4.52	12.86	3.4e-15	1.6e-13	ENSRNOG00000001656	M_SED - F_SED	0.37
ENSRNOG00000001657	Cldnd1	288182	0.05	5.64	0.91	0.37	0.44	ENSRNOG00000001657	M_SED - F_SED	0.05
ENSRNOG00000001662	Dyrk1a	25255	-0.05	5.52	-0.75	0.46	0.53	ENSRNOG00000001662	M_SED - F_SED	0.06
ENSRNOG00000001680	Riox2	266670	1.01	2.32	5.59	2.1e-06	8.1e-06	ENSRNOG00000001680	M_SED - F_SED	0.18
ENSRNOG00000001681	Vps26c	360703	-0.21	4.76	-3.13	0.0033	0.0064	ENSRNOG00000001681	M_SED - F_SED	0.07
ENSRNOG00000001682	Ttc3	360702	-0.56	6.53	-8.72	1.4e-10	1.6e-09	ENSRNOG00000001682	M_SED - F_SED	0.06
ENSRNOG00000001686	Hlcs	288240	0.09	3.58	0.94	0.35	0.42	ENSRNOG00000001686	M_SED - F_SED	0.1
ENSRNOG00000001687	Crybg3	288204	0.68	5.25	7.91	1.6e-09	1.3e-08	ENSRNOG00000001687	M_SED - F_SED	0.09
ENSRNOG00000001689	Arl6	363760	-0.43	2.74	-2.82	0.0076	0.014	ENSRNOG00000001689	M_SED - F_SED	0.15
ENSRNOG00000001692	Chaf1b	288242	-0.66	0.48	-1.94	0.06	0.089	ENSRNOG00000001692	M_SED - F_SED	0.34
ENSRNOG00000001699	Setd4	245975	-0.25	3.43	-2.5	0.017	0.029	ENSRNOG00000001699	M_SED - F_SED	0.1
ENSRNOG00000001700	Whrn	313255	-1.08	3.45	-8.56	2.2e-10	2.3e-09	ENSRNOG00000001700	M_SED - F_SED	0.13
ENSRNOG00000001701	Cbr3	304078	-1.35	4.57	-6.16	3.8e-07	1.7e-06	ENSRNOG00000001701	M_SED - F_SED	0.22
ENSRNOG00000001704	Runx1	50662	-0.01	5.19	-0.04	0.97	0.98	ENSRNOG00000001704	M_SED - F_SED	0.15
ENSRNOG00000001706	Kalrn	84009	-0.63	4.26	-3.42	0.0015	0.0031	ENSRNOG00000001706	M_SED - F_SED	0.18
ENSRNOG00000001707	Vwa5b2	303812	-0.05	0.22	-0.21	0.83	0.87	ENSRNOG00000001707	M_SED - F_SED	0.23
ENSRNOG00000001708	Dvl3	303811	0.55	7	7.02	2.4e-08	1.4e-07	ENSRNOG00000001708	M_SED - F_SED	0.08
ENSRNOG00000001709	Ap2m1	116563	0.2	7.59	3.87	0.00041	0.00096	ENSRNOG00000001709	M_SED - F_SED	0.05
ENSRNOG00000001710	Abcf3	287982	0.54	6.11	9.2	3.5e-11	4.6e-10	ENSRNOG00000001710	M_SED - F_SED	0.06
ENSRNOG00000001711	Plaat1	288025	-1.14	0.11	-1.89	0.067	0.099	ENSRNOG00000001711	M_SED - F_SED	0.61
ENSRNOG00000001712	Alg3	287983	0.67	4.61	6.9	3.5e-08	2.1e-07	ENSRNOG00000001712	M_SED - F_SED	0.1
ENSRNOG00000001713	Il13ra1	252963	-0.9	5.16	-8.06	9.9e-10	8.6e-09	ENSRNOG00000001713	M_SED - F_SED	0.11
ENSRNOG00000001714	Atp13a4	288026	4.31	2.43	7.45	7.2e-09	5e-08	ENSRNOG00000001714	M_SED - F_SED	0.58
ENSRNOG00000001715	Ece2	408243	-1.34	1.45	-4.65	3.9e-05	0.00011	ENSRNOG00000001715	M_SED - F_SED	0.29
ENSRNOG00000001717	Opa1	171116	0.22	5.93	3.69	0.0007	0.0015	ENSRNOG00000001717	M_SED - F_SED	0.06
ENSRNOG00000001719	Psmd2	287984	0.31	7.32	4.85	2.1e-05	6.5e-05	ENSRNOG00000001719	M_SED - F_SED	0.06
ENSRNOG00000001720	Hes1	29577	-0.77	4.52	-4.94	1.6e-05	5.1e-05	ENSRNOG00000001720	M_SED - F_SED	0.16
ENSRNOG00000001724	Atp13a3	678704	0.62	1.63	3.02	0.0045	0.0085	ENSRNOG00000001724	M_SED - F_SED	0.21
ENSRNOG00000001726	Tmem44	288028	1.16	3.63	8.57	2.2e-10	2.3e-09	ENSRNOG00000001726	M_SED - F_SED	0.14
ENSRNOG00000001727	Lsg1	288029	0.2	4.37	2.28	0.029	0.046	ENSRNOG00000001727	M_SED - F_SED	0.09
ENSRNOG00000001728	Fam43a	288031	-0.85	5.59	-8.45	3.1e-10	3.1e-09	ENSRNOG00000001728	M_SED - F_SED	0.1
ENSRNOG00000001729	Xxylt1	363799	-0.08	3.22	-0.73	0.47	0.54	ENSRNOG00000001729	M_SED - F_SED	0.11
ENSRNOG00000001730	Acap2	619382	-0.34	5.86	-5.1	9.9e-06	3.2e-05	ENSRNOG00000001730	M_SED - F_SED	0.07
ENSRNOG00000001733	Ppp1r2	192361	0.3	5.6	4.08	0.00023	0.00055	ENSRNOG00000001733	M_SED - F_SED	0.07
ENSRNOG00000001736	Bdh1	117099	1.6	3.43	6.29	2.5e-07	1.2e-06	ENSRNOG00000001736	M_SED - F_SED	0.25
ENSRNOG00000001738	Eif4g1	287986	0.41	9.13	7.33	9.2e-09	6.3e-08	ENSRNOG00000001738	M_SED - F_SED	0.06
ENSRNOG00000001739	Meltf	288038	1.74	-0.93	3.36	0.0018	0.0036	ENSRNOG00000001739	M_SED - F_SED	0.52
ENSRNOG00000001742	Clcn2	29232	-3.55	2.04	-3.18	0.0031	0.0059	ENSRNOG00000001742	M_SED - F_SED	1.12
ENSRNOG00000001746	Ncbp2	689116	-0.17	5.34	-2.83	0.0074	0.013	ENSRNOG00000001746	M_SED - F_SED	0.06
ENSRNOG00000001747	Pak2	29432	0.39	7.27	7.29	1e-08	7e-08	ENSRNOG00000001747	M_SED - F_SED	0.05
ENSRNOG00000001748	Polr2h	498109	-0.18	3.05	-1.3	0.2	0.26	ENSRNOG00000001748	M_SED - F_SED	0.14
ENSRNOG00000001750	Chrd	117275	-0.97	2.66	-4.79	2.6e-05	7.8e-05	ENSRNOG00000001750	M_SED - F_SED	0.2
ENSRNOG00000001752	Nrros	303875	-0.77	5.35	-5.17	8e-06	2.7e-05	ENSRNOG00000001752	M_SED - F_SED	0.15
ENSRNOG00000001754	Wdr53	498097	0.2	2.55	1.42	0.16	0.22	ENSRNOG00000001754	M_SED - F_SED	0.14
ENSRNOG00000001756	LOC100911374	100911374	0.73	-2.74	0.47	0.64	0.7	ENSRNOG00000001756	M_SED - F_SED	1.55
ENSRNOG00000001757	Tm4sf19	288044	-0.36	-0.22	-0.76	0.45	0.52	ENSRNOG00000001757	M_SED - F_SED	0.47
ENSRNOG00000001758	Dynlt2b	498095	-0.72	1.16	-3.36	0.0018	0.0036	ENSRNOG00000001758	M_SED - F_SED	0.21
ENSRNOG00000001762	Pcyt1a	140544	-0.15	6.34	-1.39	0.17	0.23	ENSRNOG00000001762	M_SED - F_SED	0.11
ENSRNOG00000001764	Vps8	287990	-0.25	5.17	-4.58	4.9e-05	0.00014	ENSRNOG00000001764	M_SED - F_SED	0.05
ENSRNOG00000001766	Tfrc	64678	3.19	6.89	9.23	4.9e-11	6.3e-10	ENSRNOG00000001766	M_SED - F_SED	0.34
ENSRNOG00000001767	RGD1562339	498107	-1.03	2.1	-4.96	1.5e-05	4.8e-05	ENSRNOG00000001767	M_SED - F_SED	0.21
ENSRNOG00000001769	Tnk2	303882	-0.35	6.77	-5.14	8.8e-06	2.9e-05	ENSRNOG00000001769	M_SED - F_SED	0.07
ENSRNOG00000001770	Ehhadh	171142	1.79	5.98	11.83	3.6e-14	1.2e-12	ENSRNOG00000001770	M_SED - F_SED	0.15
ENSRNOG00000001773	Senp2	78973	0.11	4.13	1.25	0.22	0.28	ENSRNOG00000001773	M_SED - F_SED	0.08
ENSRNOG00000001774	Lrch3	303883	-0.68	4.5	-7.59	4.2e-09	3.1e-08	ENSRNOG00000001774	M_SED - F_SED	0.09
ENSRNOG00000001776	Muc20	303886	1.47	-1.14	3	0.0047	0.0089	ENSRNOG00000001776	M_SED - F_SED	0.49
ENSRNOG00000001777	Muc4	303887	1.76	8.36	8.73	1.7e-10	1.8e-09	ENSRNOG00000001777	M_SED - F_SED	0.2
ENSRNOG00000001781	Lmln	363795	-0.09	2.31	-0.59	0.56	0.62	ENSRNOG00000001781	M_SED - F_SED	0.15
ENSRNOG00000001782	Osbpl11	303888	-0.71	5.27	-5.24	6.3e-06	2.2e-05	ENSRNOG00000001782	M_SED - F_SED	0.14
ENSRNOG00000001783	Tra2b	117259	0.13	6.23	2.12	0.04	0.062	ENSRNOG00000001783	M_SED - F_SED	0.06
ENSRNOG00000001785	Etv5	303828	-0.43	5.02	-2.77	0.0086	0.015	ENSRNOG00000001785	M_SED - F_SED	0.15
ENSRNOG00000001786	Snx4	360725	0.17	5.4	3.13	0.0034	0.0066	ENSRNOG00000001786	M_SED - F_SED	0.05
ENSRNOG00000001789	Zfp148	58820	-0.07	5.59	-1.12	0.27	0.34	ENSRNOG00000001789	M_SED - F_SED	0.06
ENSRNOG00000001792	Slc12a8	266733	-0.8	0.94	-2.98	0.0051	0.0094	ENSRNOG00000001792	M_SED - F_SED	0.27
ENSRNOG00000001793	Heg1	689710	-1.12	7.49	-7.47	6.5e-09	4.6e-08	ENSRNOG00000001793	M_SED - F_SED	0.15
ENSRNOG00000001795	Itgb5	257645	-0.7	7.6	-8.15	7.6e-10	6.8e-09	ENSRNOG00000001795	M_SED - F_SED	0.09
ENSRNOG00000001796	Dgkg	25666	-1.53	0.49	-4.06	0.00024	0.00058	ENSRNOG00000001796	M_SED - F_SED	0.38
ENSRNOG00000001797	Umps	288051	-0.58	4.43	-5.34	4.6e-06	1.6e-05	ENSRNOG00000001797	M_SED - F_SED	0.11
ENSRNOG00000001803	Dnajb11	360734	0.57	5.58	5.63	1.8e-06	7.1e-06	ENSRNOG00000001803	M_SED - F_SED	0.1
ENSRNOG00000001804	Itpr2	81678	-0.2	6.29	-2.95	0.0055	0.01	ENSRNOG00000001804	M_SED - F_SED	0.07
ENSRNOG00000001807	Sspn	500364	-0.84	4.8	-5.65	1.7e-06	6.8e-06	ENSRNOG00000001807	M_SED - F_SED	0.15
ENSRNOG00000001808	Ints13	690728	0.25	5.06	4.3	0.00012	0.0003	ENSRNOG00000001808	M_SED - F_SED	0.06
ENSRNOG00000001811	Fgfr1op2	362463	0.22	5.89	4.34	0.0001	0.00027	ENSRNOG00000001811	M_SED - F_SED	0.05
ENSRNOG00000001813	Dnm1l	114114	0.46	5.21	7.08	2e-08	1.2e-07	ENSRNOG00000001813	M_SED - F_SED	0.07
ENSRNOG00000001815	Eif4a2	303831	-0.35	7.75	-5.97	6.5e-07	2.8e-06	ENSRNOG00000001815	M_SED - F_SED	0.06
ENSRNOG00000001816	Rfc4	288003	0.24	2.67	1.81	0.079	0.11	ENSRNOG00000001816	M_SED - F_SED	0.14
ENSRNOG00000001817	Tm7sf3	297725	-0.01	5.53	-0.24	0.82	0.85	ENSRNOG00000001817	M_SED - F_SED	0.06
ENSRNOG00000001820	Med21	312849	0.3	2.92	2.27	0.029	0.046	ENSRNOG00000001820	M_SED - F_SED	0.13
ENSRNOG00000001821	Adipoq	246253	-1.62	10.52	-6.28	2.7e-07	1.3e-06	ENSRNOG00000001821	M_SED - F_SED	0.26
ENSRNOG00000001823	St6gal1	25197	-1.11	5.32	-9.18	3.7e-11	4.9e-10	ENSRNOG00000001823	M_SED - F_SED	0.12
ENSRNOG00000001825	AABR07034767.1		0.07	2.94	0.42	0.68	0.73	ENSRNOG00000001825	M_SED - F_SED	0.17
ENSRNOG00000001827	Masp1	64023	-0.49	2.48	-1.04	0.3	0.37	ENSRNOG00000001827	M_SED - F_SED	0.47
ENSRNOG00000001828	Stk38l	691337	0.49	5.47	5.83	1e-06	4.1e-06	ENSRNOG00000001828	M_SED - F_SED	0.08
ENSRNOG00000001829	Ube2v2	287927	0.45	4.92	6.6	9e-08	4.7e-07	ENSRNOG00000001829	M_SED - F_SED	0.07
ENSRNOG00000001830	Arntl2	362464	-0.83	-0.08	-2.12	0.04	0.063	ENSRNOG00000001830	M_SED - F_SED	0.39
ENSRNOG00000001833	Mcm4	29728	-0.7	4.19	-4.75	2.9e-05	8.6e-05	ENSRNOG00000001833	M_SED - F_SED	0.15
ENSRNOG00000001834	Mzt2b	287929	-0.27	3.84	-2.96	0.0054	0.0099	ENSRNOG00000001834	M_SED - F_SED	0.09
ENSRNOG00000001842	Mrps35	297727	0.09	3.9	1.13	0.27	0.33	ENSRNOG00000001842	M_SED - F_SED	0.08
ENSRNOG00000001843	Bcl6	303836	-0.14	5.53	-0.58	0.56	0.63	ENSRNOG00000001843	M_SED - F_SED	0.24
ENSRNOG00000001844	Klhl42	500367	-1.03	3.8	-8.65	1.7e-10	1.8e-09	ENSRNOG00000001844	M_SED - F_SED	0.12
ENSRNOG00000001845	Top3b	287930	-0.03	5.33	-0.46	0.65	0.71	ENSRNOG00000001845	M_SED - F_SED	0.07
ENSRNOG00000001847	Ccdc91	312863	0.47	5.49	6.95	3e-08	1.8e-07	ENSRNOG00000001847	M_SED - F_SED	0.07
ENSRNOG00000001849	Mapk1	116590	-0.05	5.45	-1	0.33	0.4	ENSRNOG00000001849	M_SED - F_SED	0.05
ENSRNOG00000001851	Far2	500368	0.04	-0.59	0.07	0.94	0.96	ENSRNOG00000001851	M_SED - F_SED	0.62
ENSRNOG00000001852	Ergic2	297728	0.59	5.38	8.75	1.3e-10	1.4e-09	ENSRNOG00000001852	M_SED - F_SED	0.07
ENSRNOG00000001854	Tmtc1	362465	-0.94	3.11	-5.34	4.7e-06	1.6e-05	ENSRNOG00000001854	M_SED - F_SED	0.18
ENSRNOG00000001858	Ypel1	100360867	-0.79	-2.85	-1	0.32	0.39	ENSRNOG00000001858	M_SED - F_SED	0.79
ENSRNOG00000001859	Sdf2l1	680945	-0.22	3.81	-1	0.32	0.39	ENSRNOG00000001859	M_SED - F_SED	0.21
ENSRNOG00000001861	Ydjc	287938	-1.01	0.48	-3.28	0.0023	0.0045	ENSRNOG00000001861	M_SED - F_SED	0.31
ENSRNOG00000001862	Ube2l3	363836	0.27	7.11	6.52	1.1e-07	5.8e-07	ENSRNOG00000001862	M_SED - F_SED	0.04
ENSRNOG00000001867	Snap29	116500	0.99	6.34	14.83	2.5e-17	2.3e-15	ENSRNOG00000001867	M_SED - F_SED	0.07
ENSRNOG00000001868	Crkl	287942	-0.32	5.74	-6.21	3e-07	1.4e-06	ENSRNOG00000001868	M_SED - F_SED	0.05
ENSRNOG00000001869	Rab44	309649	0.34	0.78	1.04	0.3	0.37	ENSRNOG00000001869	M_SED - F_SED	0.32
ENSRNOG00000001870	Lztr1	360745	0.33	6.02	6	5.8e-07	2.5e-06	ENSRNOG00000001870	M_SED - F_SED	0.05
ENSRNOG00000001873	P2rx6	25041	-0.98	-0.65	-1.54	0.13	0.18	ENSRNOG00000001873	M_SED - F_SED	0.63
ENSRNOG00000001874	Slc7a4	303787	0.42	3.02	2.95	0.0055	0.01	ENSRNOG00000001874	M_SED - F_SED	0.14
ENSRNOG00000001875	Smpd4	303790	0.56	5.4	7.8	2.2e-09	1.7e-08	ENSRNOG00000001875	M_SED - F_SED	0.07
ENSRNOG00000001876	Ccdc74a	680752	-1.1	-1.21	-2.04	0.048	0.073	ENSRNOG00000001876	M_SED - F_SED	0.54
ENSRNOG00000001877	Med15	360743	-0.24	6.65	-5.03	1.2e-05	4e-05	ENSRNOG00000001877	M_SED - F_SED	0.05
ENSRNOG00000001878	Klhl22	303792	-0.12	5.41	-2.07	0.046	0.07	ENSRNOG00000001878	M_SED - F_SED	0.06
ENSRNOG00000001880	Dgcr6	303794	0.03	4.05	0.26	0.8	0.83	ENSRNOG00000001880	M_SED - F_SED	0.1
ENSRNOG00000001884	Ranbp1	360739	-0.11	5.32	-0.97	0.34	0.41	ENSRNOG00000001884	M_SED - F_SED	0.11
ENSRNOG00000001885	Trmt2a	287953	-0.15	4.69	-1.94	0.06	0.09	ENSRNOG00000001885	M_SED - F_SED	0.08
ENSRNOG00000001886	Dgcr8	287954	-0.21	5.03	-3.45	0.0014	0.0029	ENSRNOG00000001886	M_SED - F_SED	0.06
ENSRNOG00000001888	Arvcf	303798	-0.26	4.16	-2.62	0.013	0.022	ENSRNOG00000001888	M_SED - F_SED	0.1
ENSRNOG00000001889	Comt	24267	-0.17	6.53	-2.32	0.026	0.042	ENSRNOG00000001889	M_SED - F_SED	0.07
ENSRNOG00000001890	Txnrd2	50551	0.33	3.94	3.32	0.002	0.0041	ENSRNOG00000001890	M_SED - F_SED	0.1
ENSRNOG00000001891	Gnb1l	680266	-0.23	1.28	-0.98	0.33	0.41	ENSRNOG00000001891	M_SED - F_SED	0.23
ENSRNOG00000001892	Tbx1	360737	-0.96	1.87	-2.32	0.026	0.042	ENSRNOG00000001892	M_SED - F_SED	0.41
ENSRNOG00000001893	LOC100362453	100362453	0.49	5.71	8.42	3.4e-10	3.4e-09	ENSRNOG00000001893	M_SED - F_SED	0.06
ENSRNOG00000001908	Klhl6	287974	-1.49	2.17	-2.9	0.0062	0.011	ENSRNOG00000001908	M_SED - F_SED	0.51
ENSRNOG00000001911	Map6d1	363823	-1.76	0.12	-4.45	7.4e-05	0.0002	ENSRNOG00000001911	M_SED - F_SED	0.4
ENSRNOG00000001915	Chodl	288289	-0.23	-2.45	-0.27	0.79	0.83	ENSRNOG00000001915	M_SED - F_SED	0.86
ENSRNOG00000001923	Tprg1	360731	-1.56	-3.05	-1.33	0.19	0.25	ENSRNOG00000001923	M_SED - F_SED	1.17
ENSRNOG00000001924	Tp63	246334	-0.85	4.43	-3.68	0.00073	0.0016	ENSRNOG00000001924	M_SED - F_SED	0.23
ENSRNOG00000001926	Cldn1	65129	-1.31	2.73	-3.68	0.00073	0.0016	ENSRNOG00000001926	M_SED - F_SED	0.36
ENSRNOG00000001928	Il1rap	25466	2.65	4.47	15.64	4.4e-18	5.7e-16	ENSRNOG00000001928	M_SED - F_SED	0.17
ENSRNOG00000001930	Ccdc50	288022	-0.84	4.41	-6.76	5.3e-08	3e-07	ENSRNOG00000001930	M_SED - F_SED	0.12
ENSRNOG00000001931	Fgf12	170630	-1.7	-2.02	-2.62	0.012	0.022	ENSRNOG00000001931	M_SED - F_SED	0.65
ENSRNOG00000001942	Smr3b	24867	12.44	2.67	4.77	3e-05	8.9e-05	ENSRNOG00000001942	M_SED - F_SED	2.61
ENSRNOG00000001943	Retnlg	288135	-1.98	-1.79	-2.64	0.012	0.021	ENSRNOG00000001943	M_SED - F_SED	0.75
ENSRNOG00000001945	Vcsa2	289526	4.24	-3.41	7.95	1.4e-09	1.2e-08	ENSRNOG00000001945	M_SED - F_SED	0.53
ENSRNOG00000001951	Csn3	29188	4.83	11.2	13.45	1.1e-15	6.2e-14	ENSRNOG00000001951	M_SED - F_SED	0.36
ENSRNOG00000001953	Bace2	288227	-0.81	4.57	-4.53	5.9e-05	0.00016	ENSRNOG00000001953	M_SED - F_SED	0.18
ENSRNOG00000001956	Dzip3	303963	-0.33	3.54	-3.21	0.0027	0.0053	ENSRNOG00000001956	M_SED - F_SED	0.1
ENSRNOG00000001957	Sult1e1	360268	4.31	0.26	7.75	2.6e-09	2e-08	ENSRNOG00000001957	M_SED - F_SED	0.56
ENSRNOG00000001958	Ift57	303968	-0.41	3.98	-4.08	0.00023	0.00055	ENSRNOG00000001958	M_SED - F_SED	0.1
ENSRNOG00000001959	Mx1	24575	-0.9	4.1	-1.91	0.063	0.094	ENSRNOG00000001959	M_SED - F_SED	0.47
ENSRNOG00000001960	Sult1d1	60393	0.66	1.58	2.09	0.043	0.066	ENSRNOG00000001960	M_SED - F_SED	0.32
ENSRNOG00000001962	Fam3b	304050	-1.39	-0.3	-3.25	0.0024	0.0048	ENSRNOG00000001962	M_SED - F_SED	0.43
ENSRNOG00000001963	Mx2	286918	-0.3	4.27	-0.92	0.36	0.44	ENSRNOG00000001963	M_SED - F_SED	0.32
ENSRNOG00000001964	Cd47	29364	-0.63	6.02	-8.72	1.4e-10	1.5e-09	ENSRNOG00000001964	M_SED - F_SED	0.07
ENSRNOG00000001971	Bbx	303970	-0.21	3.9	-1.98	0.055	0.082	ENSRNOG00000001971	M_SED - F_SED	0.11
ENSRNOG00000001976	Tmprss2	156435	0.28	5.32	1.43	0.16	0.21	ENSRNOG00000001976	M_SED - F_SED	0.2
ENSRNOG00000001979	Rcan1	266766	1.12	5.35	10.05	3.1e-12	5.9e-11	ENSRNOG00000001979	M_SED - F_SED	0.11
ENSRNOG00000001982	Cblb	171136	-0.51	6	-5.41	3.7e-06	1.3e-05	ENSRNOG00000001982	M_SED - F_SED	0.09
ENSRNOG00000001989	Alcam	79559	-0.22	5.43	-1.49	0.14	0.19	ENSRNOG00000001989	M_SED - F_SED	0.15
ENSRNOG00000001991	Atp5po	192241	0.45	6.42	6.65	7.6e-08	4.1e-07	ENSRNOG00000001991	M_SED - F_SED	0.07
ENSRNOG00000001992	Atp6v1a	685232	0.93	6.63	13.99	1.6e-16	1.1e-14	ENSRNOG00000001992	M_SED - F_SED	0.07
ENSRNOG00000001996	Ythdc1	170956	-0.18	5.76	-2.57	0.014	0.024	ENSRNOG00000001996	M_SED - F_SED	0.07
ENSRNOG00000002001	Itsn1	29491	0.4	6.2	2.88	0.0065	0.012	ENSRNOG00000002001	M_SED - F_SED	0.14
ENSRNOG00000002004	Prdm8	305198	-1.3	5.01	-5.78	1.3e-06	5.1e-06	ENSRNOG00000002004	M_SED - F_SED	0.23
ENSRNOG00000002012	Donson	288257	-0.85	1.68	-3.17	0.003	0.0058	ENSRNOG00000002012	M_SED - F_SED	0.27
ENSRNOG00000002013	Sidt1	288109	-2.1	2.64	-6.19	3.4e-07	1.6e-06	ENSRNOG00000002013	M_SED - F_SED	0.34
ENSRNOG00000002014	Stap1	305269	-1.47	1.16	-2.18	0.035	0.056	ENSRNOG00000002014	M_SED - F_SED	0.67
ENSRNOG00000002021	Son	304092	-0.16	8.62	-4.05	0.00025	0.0006	ENSRNOG00000002021	M_SED - F_SED	0.04
ENSRNOG00000002024	Epha5	79208	-0.69	-1.94	-1.26	0.22	0.28	ENSRNOG00000002024	M_SED - F_SED	0.55
ENSRNOG00000002026	Dnajc28	360699	0.21	1.93	1.41	0.17	0.22	ENSRNOG00000002026	M_SED - F_SED	0.15
ENSRNOG00000002028	Tmem50b	360698	1.65	6.63	16.92	3.2e-19	7.4e-17	ENSRNOG00000002028	M_SED - F_SED	0.1
ENSRNOG00000002031	Naa11	289482	-1.48	-1.74	-1.69	0.1	0.14	ENSRNOG00000002031	M_SED - F_SED	0.88
ENSRNOG00000002032	Ifngr2	360697	0.02	5.2	0.24	0.81	0.84	ENSRNOG00000002032	M_SED - F_SED	0.09
ENSRNOG00000002035	Paqr3	305203	-0.14	1.67	-0.68	0.5	0.57	ENSRNOG00000002035	M_SED - F_SED	0.21
ENSRNOG00000002036	Paxbp1	681004	0.04	4.77	0.48	0.63	0.69	ENSRNOG00000002036	M_SED - F_SED	0.07
ENSRNOG00000002039	Evi5	100360066	0.12	5.95	2.22	0.033	0.052	ENSRNOG00000002039	M_SED - F_SED	0.06
ENSRNOG00000002040	Bmp2k	498333	-1.23	4.88	-8.3	4.8e-10	4.5e-09	ENSRNOG00000002040	M_SED - F_SED	0.15
ENSRNOG00000002041	Boc	360715	-1.14	6.3	-9.84	5.7e-12	9.8e-11	ENSRNOG00000002041	M_SED - F_SED	0.12
ENSRNOG00000002042	Gfi1	24388	-0.59	-0.2	-1.44	0.16	0.21	ENSRNOG00000002042	M_SED - F_SED	0.41
ENSRNOG00000002044	Gtpbp8	360714	0.24	2.09	1.42	0.16	0.22	ENSRNOG00000002044	M_SED - F_SED	0.17
ENSRNOG00000002045	Anxa3	25291	-0.85	5.06	-5.86	9e-07	3.7e-06	ENSRNOG00000002045	M_SED - F_SED	0.15
ENSRNOG00000002050	Igfbp7	289560	-0.7	8.68	-5.64	1.8e-06	6.9e-06	ENSRNOG00000002050	M_SED - F_SED	0.12
ENSRNOG00000002051	Synj1	85238	-0.28	5.46	-4.25	0.00013	0.00034	ENSRNOG00000002051	M_SED - F_SED	0.07
ENSRNOG00000002052	Ccdc80	64387	-0.89	10.47	-3.96	0.00033	0.00077	ENSRNOG00000002052	M_SED - F_SED	0.22
ENSRNOG00000002053	Fras1	289486	-0.52	-0.85	-0.97	0.34	0.41	ENSRNOG00000002053	M_SED - F_SED	0.53
ENSRNOG00000002054	Glmn	289437	0.19	3.45	1.86	0.071	0.1	ENSRNOG00000002054	M_SED - F_SED	0.1
ENSRNOG00000002055	Noa1	289562	0.38	3.97	3.22	0.0026	0.0051	ENSRNOG00000002055	M_SED - F_SED	0.12
ENSRNOG00000002057	Slc10a6	289459	-0.67	2.16	-2.56	0.015	0.025	ENSRNOG00000002057	M_SED - F_SED	0.26
ENSRNOG00000002061	Ptpn13	498331	-0.96	4.69	-7.81	2.1e-09	1.7e-08	ENSRNOG00000002061	M_SED - F_SED	0.12
ENSRNOG00000002069	Slc35a5	498081	0.27	4.15	2.43	0.02	0.033	ENSRNOG00000002069	M_SED - F_SED	0.11
ENSRNOG00000002070	Mrpl1	289491	-2.39	-1.85	-1.43	0.16	0.21	ENSRNOG00000002070	M_SED - F_SED	1.67
ENSRNOG00000002072	Eva1c	360695	-0.83	1.59	-4.68	3.6e-05	0.0001	ENSRNOG00000002072	M_SED - F_SED	0.18
ENSRNOG00000002073	Brdt	305123	-1.24	-0.23	-3.9	0.00038	0.00088	ENSRNOG00000002073	M_SED - F_SED	0.32
ENSRNOG00000002074	Rest	83618	-0.28	5.04	-4.26	0.00013	0.00034	ENSRNOG00000002074	M_SED - F_SED	0.07
ENSRNOG00000002075	Cnot6l	360917	-0.2	5.11	-2.56	0.015	0.025	ENSRNOG00000002075	M_SED - F_SED	0.08
ENSRNOG00000002080	Urb1	304104	-0.14	4.98	-1.74	0.089	0.13	ENSRNOG00000002080	M_SED - F_SED	0.08
ENSRNOG00000002085	Thegl	498350	-3.19	-2.64	-4.91	1.8e-05	5.5e-05	ENSRNOG00000002085	M_SED - F_SED	0.65
ENSRNOG00000002089	Ccng2	29157	-0.37	5.43	-3.04	0.0043	0.0081	ENSRNOG00000002089	M_SED - F_SED	0.12
ENSRNOG00000002091	Gtf3c3	316810	-0.21	3.63	-2.12	0.04	0.062	ENSRNOG00000002091	M_SED - F_SED	0.1
ENSRNOG00000002092	Hunk	288275	-2.04	0.57	-4.86	2.1e-05	6.3e-05	ENSRNOG00000002092	M_SED - F_SED	0.42
ENSRNOG00000002093	Tgfbr3	29610	-0.98	8.81	-8.53	2.4e-10	2.5e-09	ENSRNOG00000002093	M_SED - F_SED	0.11
ENSRNOG00000002094	Atg3	171415	0.29	5.5	4.9	1.8e-05	5.7e-05	ENSRNOG00000002094	M_SED - F_SED	0.06
ENSRNOG00000002097	Rasl11b	305302	-1.27	1.16	-4.43	7.7e-05	0.00021	ENSRNOG00000002097	M_SED - F_SED	0.29
ENSRNOG00000002100	LOC108348180	108348180	0.46	6.64	7.82	2.1e-09	1.7e-08	ENSRNOG00000002100	M_SED - F_SED	0.06
ENSRNOG00000002101	Paics	140946	0.11	5.99	1.79	0.081	0.12	ENSRNOG00000002101	M_SED - F_SED	0.06
ENSRNOG00000002104	Scaf4	245924	-0.1	5.92	-1.65	0.11	0.15	ENSRNOG00000002104	M_SED - F_SED	0.06
ENSRNOG00000002105	Cdc7	360908	-0.89	1.2	-3.33	0.0019	0.0039	ENSRNOG00000002105	M_SED - F_SED	0.27
ENSRNOG00000002106	Usp46	289584	1.67	6.11	13.97	1.7e-16	1.2e-14	ENSRNOG00000002106	M_SED - F_SED	0.12
ENSRNOG00000002110	Fam114a1l1	316729	-0.57	0.9	-2.06	0.047	0.071	ENSRNOG00000002110	M_SED - F_SED	0.28
ENSRNOG00000002112	Zfp644	305127	-0.51	5.12	-8.21	6.3e-10	5.8e-09	ENSRNOG00000002112	M_SED - F_SED	0.06
ENSRNOG00000002115	Sod1	24786	3.97	8.65	30.84	2.3e-28	1.5e-24	ENSRNOG00000002115	M_SED - F_SED	0.13
ENSRNOG00000002116	Rplp2	140662	-0.21	6.24	-3.3	0.0021	0.0043	ENSRNOG00000002116	M_SED - F_SED	0.06
ENSRNOG00000002121	Lrrc8d	305131	0.28	5.78	3.92	0.00037	0.00085	ENSRNOG00000002121	M_SED - F_SED	0.07
ENSRNOG00000002122	Lrrc8c	289443	-0.71	5.27	-4.99	1.4e-05	4.4e-05	ENSRNOG00000002122	M_SED - F_SED	0.14
ENSRNOG00000002125	Ccni	289500	0.65	8.04	9.44	1.8e-11	2.6e-10	ENSRNOG00000002125	M_SED - F_SED	0.07
ENSRNOG00000002126	Ncam2	288280	-1.78	-1.8	-2.53	0.016	0.026	ENSRNOG00000002126	M_SED - F_SED	0.7
ENSRNOG00000002127	AABR07014836.1		0.54	-2.86	0.71	0.48	0.55	ENSRNOG00000002127	M_SED - F_SED	0.77
ENSRNOG00000002128	Ppat	117544	0.31	4.52	3.1	0.0037	0.007	ENSRNOG00000002128	M_SED - F_SED	0.1
ENSRNOG00000002129	Lrrc8b	305135	0.26	4.15	2.51	0.016	0.028	ENSRNOG00000002129	M_SED - F_SED	0.1
ENSRNOG00000002134	Gbp6	305139	-1.7	2.89	-7.98	1.3e-09	1.1e-08	ENSRNOG00000002134	M_SED - F_SED	0.21
ENSRNOG00000002135	Sgcb	680229	-0.67	5.71	-3.88	0.00041	0.00096	ENSRNOG00000002135	M_SED - F_SED	0.17
ENSRNOG00000002137	Aasdh	364136	0.13	4.1	1.23	0.23	0.29	ENSRNOG00000002137	M_SED - F_SED	0.11
ENSRNOG00000002139	Cracd	289568	2.17	2.7	7.98	1.3e-09	1.1e-08	ENSRNOG00000002139	M_SED - F_SED	0.27
ENSRNOG00000002141	Cd200	24560	-1.39	6.24	-12.36	7.7e-15	3.2e-13	ENSRNOG00000002141	M_SED - F_SED	0.11
ENSRNOG00000002142	Cds1	81925	0.37	2.85	2.5	0.017	0.028	ENSRNOG00000002142	M_SED - F_SED	0.15
ENSRNOG00000002144	Exoc1	305287	0.39	5.34	5.16	8.1e-06	2.7e-05	ENSRNOG00000002144	M_SED - F_SED	0.07
ENSRNOG00000002146	Pkd2	498328	-1.1	5.52	-8.48	2.8e-10	2.9e-09	ENSRNOG00000002146	M_SED - F_SED	0.13
ENSRNOG00000002152	Dcun1d4	360928	-0.04	4.5	-0.56	0.58	0.64	ENSRNOG00000002152	M_SED - F_SED	0.07
ENSRNOG00000002153	Cep135	305288	-0.12	2.83	-0.98	0.33	0.4	ENSRNOG00000002153	M_SED - F_SED	0.12
ENSRNOG00000002158	Ibsp	24477	0.52	-1.08	0.96	0.35	0.42	ENSRNOG00000002158	M_SED - F_SED	0.54
ENSRNOG00000002159	Gpat3	305166	-1.04	5.29	-4.07	0.00024	0.00058	ENSRNOG00000002159	M_SED - F_SED	0.26
ENSRNOG00000002161	Tlr6	305353	0.08	2.7	0.52	0.61	0.67	ENSRNOG00000002161	M_SED - F_SED	0.15
ENSRNOG00000002163	Klf3	114845	0.09	6.72	1.2	0.24	0.3	ENSRNOG00000002163	M_SED - F_SED	0.07
ENSRNOG00000002165	Abraxas1	289468	-0.4	2.3	-2.85	0.0071	0.013	ENSRNOG00000002165	M_SED - F_SED	0.14
ENSRNOG00000002167	Dmp1	25312	0.33	1.6	0.95	0.35	0.42	ENSRNOG00000002167	M_SED - F_SED	0.35
ENSRNOG00000002171	Phldb2	685611	-1.13	3.43	-7.01	2.5e-08	1.5e-07	ENSRNOG00000002171	M_SED - F_SED	0.16
ENSRNOG00000002174	Cwh43	305307	-3.4	-1.77	-3.78	0.00055	0.0012	ENSRNOG00000002174	M_SED - F_SED	0.9
ENSRNOG00000002175	Clock	60447	0.25	6.26	4.21	0.00015	0.00038	ENSRNOG00000002175	M_SED - F_SED	0.06
ENSRNOG00000002176	Nectin3	288124	-1.42	2.41	-8.68	1.6e-10	1.7e-09	ENSRNOG00000002176	M_SED - F_SED	0.16
ENSRNOG00000002177	Gnpda2	289608	-0.75	3.27	-6.1	4.3e-07	1.9e-06	ENSRNOG00000002177	M_SED - F_SED	0.12
ENSRNOG00000002178	Mrps18c	289469	0.74	3.51	6.76	5.4e-08	3e-07	ENSRNOG00000002178	M_SED - F_SED	0.11
ENSRNOG00000002180	Tbc1d1	360937	0.02	5.26	0.19	0.85	0.88	ENSRNOG00000002180	M_SED - F_SED	0.09
ENSRNOG00000002181	Helq	360912	-0.02	2.45	-0.15	0.88	0.9	ENSRNOG00000002181	M_SED - F_SED	0.14
ENSRNOG00000002182	Septin11	305227	-0.8	5.13	-7.04	2.2e-08	1.4e-07	ENSRNOG00000002182	M_SED - F_SED	0.11
ENSRNOG00000002185	Pgm2	289632	-0.31	4.61	-3.95	0.00033	0.00078	ENSRNOG00000002185	M_SED - F_SED	0.08
ENSRNOG00000002186	Nudt9	305149	0.52	4.95	6.66	7.3e-08	4e-07	ENSRNOG00000002186	M_SED - F_SED	0.08
ENSRNOG00000002188	Hpse	64537	-1.11	4.04	-4.63	4.4e-05	0.00012	ENSRNOG00000002188	M_SED - F_SED	0.24
ENSRNOG00000002191	LOC498368	498368	-1.22	3.65	-7.67	3.2e-09	2.5e-08	ENSRNOG00000002191	M_SED - F_SED	0.16
ENSRNOG00000002192	Rell1	289635	-1.34	3.97	-8.83	1e-10	1.2e-09	ENSRNOG00000002192	M_SED - F_SED	0.15
ENSRNOG00000002194	Coq2	498332	1.19	5.68	12.64	3.8e-15	1.7e-13	ENSRNOG00000002194	M_SED - F_SED	0.09
ENSRNOG00000002196	Ociad2	100361733	0.24	-0.08	0.87	0.39	0.46	ENSRNOG00000002196	M_SED - F_SED	0.27
ENSRNOG00000002199	Tmem165	364137	-0.21	4.79	-1.96	0.058	0.086	ENSRNOG00000002199	M_SED - F_SED	0.11
ENSRNOG00000002200	AABR07072371.1		0.84	-3.56	0.7	0.49	0.56	ENSRNOG00000002200	M_SED - F_SED	1.2
ENSRNOG00000002202	Sowahb	289501	2.41	2.36	7.21	1.4e-08	8.8e-08	ENSRNOG00000002202	M_SED - F_SED	0.33
ENSRNOG00000002203	Lin54	305171	0.14	3.89	1.44	0.16	0.21	ENSRNOG00000002203	M_SED - F_SED	0.1
ENSRNOG00000002204	Ccdc158	289502	-0.34	0.99	-1.16	0.25	0.32	ENSRNOG00000002204	M_SED - F_SED	0.3
ENSRNOG00000002205	Ociad1	289590	0.34	6.22	6.28	2.4e-07	1.1e-06	ENSRNOG00000002205	M_SED - F_SED	0.05
ENSRNOG00000002207	Guf1	305317	0.15	4.48	1.76	0.086	0.12	ENSRNOG00000002207	M_SED - F_SED	0.09
ENSRNOG00000002208	Shroom3	305230	-0.99	5.75	-6.51	1.3e-07	6.4e-07	ENSRNOG00000002208	M_SED - F_SED	0.15
ENSRNOG00000002210	Hsd17b11	289456	1.98	6.84	16.6	6.2e-19	1.3e-16	ENSRNOG00000002210	M_SED - F_SED	0.12
ENSRNOG00000002212	Hsd17b13	305150	1.15	1.19	5.99	6e-07	2.6e-06	ENSRNOG00000002212	M_SED - F_SED	0.19
ENSRNOG00000002214	Klhl8	289457	0.35	4.53	4.23	0.00014	0.00037	ENSRNOG00000002214	M_SED - F_SED	0.08
ENSRNOG00000002215	Mylk	288057	1.22	8.58	8.76	1.3e-10	1.5e-09	ENSRNOG00000002215	M_SED - F_SED	0.14
ENSRNOG00000002216	Srd5a3	305291	-1.1	4.37	-9.02	5.8e-11	7.2e-10	ENSRNOG00000002216	M_SED - F_SED	0.12
ENSRNOG00000002217	Plac8	360914	0	5.7	0.02	0.99	0.99	ENSRNOG00000002217	M_SED - F_SED	0.25
ENSRNOG00000002218	Stbd1	305234	-0.67	4.62	-4.74	3e-05	8.8e-05	ENSRNOG00000002218	M_SED - F_SED	0.14
ENSRNOG00000002224	Yipf7	364147	-0.24	-3.29	-0.18	0.86	0.89	ENSRNOG00000002224	M_SED - F_SED	1.32
ENSRNOG00000002225	Scarb2	117106	0.27	7.7	3.89	0.0004	0.00092	ENSRNOG00000002225	M_SED - F_SED	0.07
ENSRNOG00000002227	Kit	64030	-3.39	6.63	-19.77	2.6e-21	1.4e-18	ENSRNOG00000002227	M_SED - F_SED	0.17
ENSRNOG00000002229	Adcy5	64532	1.48	6.49	11.96	2.2e-14	7.7e-13	ENSRNOG00000002229	M_SED - F_SED	0.12
ENSRNOG00000002232	Aff1	305152	-0.09	6.05	-1.2	0.24	0.3	ENSRNOG00000002232	M_SED - F_SED	0.08
ENSRNOG00000002238	Sema5b	303901	-0.52	2.49	-2.83	0.0075	0.013	ENSRNOG00000002238	M_SED - F_SED	0.18
ENSRNOG00000002240	Slc49a4	303902	-0.19	5.72	-2.88	0.0065	0.012	ENSRNOG00000002240	M_SED - F_SED	0.07
ENSRNOG00000002241	Hspbap1	171460	-0.58	3.41	-4.88	2e-05	6e-05	ENSRNOG00000002241	M_SED - F_SED	0.12
ENSRNOG00000002244	Pdgfra	25267	-1.31	7.42	-9.03	6.4e-11	7.9e-10	ENSRNOG00000002244	M_SED - F_SED	0.15
ENSRNOG00000002246	Slc30a9	498358	0.28	5.49	4.77	2.7e-05	8.2e-05	ENSRNOG00000002246	M_SED - F_SED	0.06
ENSRNOG00000002247	Nup54	53372	-0.62	3.87	-6.58	9.6e-08	5e-07	ENSRNOG00000002247	M_SED - F_SED	0.09
ENSRNOG00000002248	Fryl	364144	-0.56	6.57	-6.21	3e-07	1.4e-06	ENSRNOG00000002248	M_SED - F_SED	0.09
ENSRNOG00000002251	Sec31a	93646	-0.16	7.41	-3.21	0.0027	0.0053	ENSRNOG00000002251	M_SED - F_SED	0.05
ENSRNOG00000002253	Wdr5b	303907	-0.22	2.43	-1.69	0.099	0.14	ENSRNOG00000002253	M_SED - F_SED	0.13
ENSRNOG00000002254	Tmem33	59303	0.59	5.58	8.38	3.8e-10	3.7e-09	ENSRNOG00000002254	M_SED - F_SED	0.07
ENSRNOG00000002255	Fam162a	360721	0.83	4.8	8.27	5.3e-10	4.9e-09	ENSRNOG00000002255	M_SED - F_SED	0.1
ENSRNOG00000002256	Art3	305235	-1.21	6.41	-6	6.3e-07	2.7e-06	ENSRNOG00000002256	M_SED - F_SED	0.2
ENSRNOG00000002258	Tmem150c	360916	-1.24	4.83	-3.83	0.00048	0.0011	ENSRNOG00000002258	M_SED - F_SED	0.32
ENSRNOG00000002262	Enoph1	305177	-0.18	3.86	-1.6	0.12	0.16	ENSRNOG00000002262	M_SED - F_SED	0.11
ENSRNOG00000002267	Chic2	83835	-0.37	3.58	-3.61	0.00089	0.0019	ENSRNOG00000002267	M_SED - F_SED	0.1
ENSRNOG00000002270	Hnrnpdl	305178	0.2	6.57	3.21	0.0027	0.0054	ENSRNOG00000002270	M_SED - F_SED	0.06
ENSRNOG00000002271	Slain2	305310	-0.09	6.24	-1.03	0.31	0.38	ENSRNOG00000002271	M_SED - F_SED	0.08
ENSRNOG00000002272	Lnx1	360926	0.16	2.97	1.24	0.22	0.28	ENSRNOG00000002272	M_SED - F_SED	0.13
ENSRNOG00000002273	Naaa	497009	-1.1	5.33	-5.65	1.9e-06	7.1e-06	ENSRNOG00000002273	M_SED - F_SED	0.2
ENSRNOG00000002275	Fip1l1	289582	-0.03	5.35	-0.43	0.67	0.72	ENSRNOG00000002275	M_SED - F_SED	0.06
ENSRNOG00000002276	Phf6	100359714	-0.43	4.12	-4.18	0.00017	0.00042	ENSRNOG00000002276	M_SED - F_SED	0.1
ENSRNOG00000002278	Tec	84492	-0.88	4.01	-5.13	9e-06	3e-05	ENSRNOG00000002278	M_SED - F_SED	0.17
ENSRNOG00000002280	Sh3bgrl	302363	-0.71	4.01	-4.88	2e-05	6e-05	ENSRNOG00000002280	M_SED - F_SED	0.15
ENSRNOG00000002285	Pabir2	501647	2.29	1.59	7.18	1.5e-08	9.5e-08	ENSRNOG00000002285	M_SED - F_SED	0.32
ENSRNOG00000002289	Ildr1	303914	2.02	4.68	9.9	5.9e-12	1e-10	ENSRNOG00000002289	M_SED - F_SED	0.2
ENSRNOG00000002291	Brwd3	317213	0.21	3.15	1.97	0.056	0.084	ENSRNOG00000002291	M_SED - F_SED	0.11
ENSRNOG00000002292	Hnrnpd	79256	0.18	6.43	2.22	0.033	0.052	ENSRNOG00000002292	M_SED - F_SED	0.08
ENSRNOG00000002294	Snx29	689142	-0.55	3.98	-4.88	2e-05	6e-05	ENSRNOG00000002294	M_SED - F_SED	0.11
ENSRNOG00000002301	Uso1	56042	0.18	6.81	2.68	0.011	0.019	ENSRNOG00000002301	M_SED - F_SED	0.07
ENSRNOG00000002302	Corin	289596	-0.31	-0.96	-0.56	0.58	0.64	ENSRNOG00000002302	M_SED - F_SED	0.55
ENSRNOG00000002303	Kcnj12	117052	0.12	0.25	0.16	0.87	0.9	ENSRNOG00000002303	M_SED - F_SED	0.75
ENSRNOG00000002304	Tnfrsf13b	103693341	-0.07	-3.95	-0.05	0.96	0.97	ENSRNOG00000002304	M_SED - F_SED	1.47
ENSRNOG00000002305	Slc15a2	60577	0.19	5.17	1.4	0.17	0.22	ENSRNOG00000002305	M_SED - F_SED	0.13
ENSRNOG00000002309	Hlx	364069	-0.4	4.01	-2.72	0.0098	0.017	ENSRNOG00000002309	M_SED - F_SED	0.15
ENSRNOG00000002312	Atp10d	360932	-1.01	4.51	-6.07	4.8e-07	2.1e-06	ENSRNOG00000002312	M_SED - F_SED	0.17
ENSRNOG00000002314			-0.1	2.67	-0.41	0.69	0.74	ENSRNOG00000002314	M_SED - F_SED	0.26
ENSRNOG00000002318	Limch1	305332	-0.67	4.48	-3.65	0.00079	0.0017	ENSRNOG00000002318	M_SED - F_SED	0.18
ENSRNOG00000002319	Tsn	60381	0.73	6.05	9.47	1.6e-11	2.4e-10	ENSRNOG00000002319	M_SED - F_SED	0.08
ENSRNOG00000002320	Commd8	289603	0.42	4.45	5.21	7.1e-06	2.4e-05	ENSRNOG00000002320	M_SED - F_SED	0.08
ENSRNOG00000002321	AABR07039541.1		1.22	-2.75	1.84	0.074	0.11	ENSRNOG00000002321	M_SED - F_SED	0.67
ENSRNOG00000002322	RGD1310587	360894	-0.08	6.74	-0.74	0.46	0.53	ENSRNOG00000002322	M_SED - F_SED	0.1
ENSRNOG00000002323	RGD1566265	363487	-0.12	2.64	-0.99	0.33	0.4	ENSRNOG00000002323	M_SED - F_SED	0.12
ENSRNOG00000002331	Aldh3a1	25375	-1.5	3.08	-3.91	0.00038	0.00089	ENSRNOG00000002331	M_SED - F_SED	0.39
ENSRNOG00000002332	Mospd1	317312	-0.09	1.01	-0.31	0.76	0.8	ENSRNOG00000002332	M_SED - F_SED	0.28
ENSRNOG00000002336	Gabra4	140675	-3.01	-2.79	-4.69	3.5e-05	0.0001	ENSRNOG00000002336	M_SED - F_SED	0.64
ENSRNOG00000002338	Dgke	497978	-0.25	3.42	-1.74	0.09	0.13	ENSRNOG00000002338	M_SED - F_SED	0.14
ENSRNOG00000002339	Mark1	117016	-0.3	4.03	-2.71	0.01	0.018	ENSRNOG00000002339	M_SED - F_SED	0.11
ENSRNOG00000002341	Trim25	494338	0.3	5.52	3.97	0.00031	0.00073	ENSRNOG00000002341	M_SED - F_SED	0.08
ENSRNOG00000002342	Aldh3a2	65183	-0.53	6.23	-6.23	2.8e-07	1.3e-06	ENSRNOG00000002342	M_SED - F_SED	0.08
ENSRNOG00000002343	Uchl1	29545	-0.39	-1.41	-0.72	0.48	0.55	ENSRNOG00000002343	M_SED - F_SED	0.54
ENSRNOG00000002345	Rasgef1b	100361238	-0.87	2.16	-2.35	0.024	0.039	ENSRNOG00000002345	M_SED - F_SED	0.37
ENSRNOG00000002347	Rgl1	289080	-1.1	6.54	-7.19	1.5e-08	9.9e-08	ENSRNOG00000002347	M_SED - F_SED	0.15
ENSRNOG00000002350	Eaf2	266787	2.06	-2.56	2.84	0.0072	0.013	ENSRNOG00000002350	M_SED - F_SED	0.72
ENSRNOG00000002352	Tsen15	289083	-0.04	4.12	-0.42	0.68	0.73	ENSRNOG00000002352	M_SED - F_SED	0.09
ENSRNOG00000002353	Rab3gap2	289350	0.28	5.65	4.17	0.00017	0.00042	ENSRNOG00000002353	M_SED - F_SED	0.07
ENSRNOG00000002358	Scpep1	114861	-0.49	7.75	-4.87	2e-05	6.1e-05	ENSRNOG00000002358	M_SED - F_SED	0.1
ENSRNOG00000002360	Gabrg1	140674	-0.96	-1.84	-1.63	0.11	0.15	ENSRNOG00000002360	M_SED - F_SED	0.59
ENSRNOG00000002361	Prkg2	25523	-2.83	-2.42	-3.2	0.0028	0.0054	ENSRNOG00000002361	M_SED - F_SED	0.88
ENSRNOG00000002365	Itm2a	317218	-1.33	5.2	-7.52	5.7e-09	4.1e-08	ENSRNOG00000002365	M_SED - F_SED	0.18
ENSRNOG00000002368	Iars2	364070	0.2	6	3.94	0.00034	0.00079	ENSRNOG00000002368	M_SED - F_SED	0.05
ENSRNOG00000002372	Sgcd	497892	-0.94	0.9	-3.11	0.0036	0.0069	ENSRNOG00000002372	M_SED - F_SED	0.3
ENSRNOG00000002373	Akap1	114124	0.86	6.75	8.63	1.8e-10	1.9e-09	ENSRNOG00000002373	M_SED - F_SED	0.1
ENSRNOG00000002376	Clasp1	304740	0.16	5.9	2.81	0.0077	0.014	ENSRNOG00000002376	M_SED - F_SED	0.06
ENSRNOG00000002378	Bpnt1	64473	2.25	5.47	17.91	4.7e-20	1.4e-17	ENSRNOG00000002378	M_SED - F_SED	0.13
ENSRNOG00000002381	Bmp3	25667	2.16	6.69	11.14	2.4e-13	6.2e-12	ENSRNOG00000002381	M_SED - F_SED	0.19
ENSRNOG00000002382	Mfap4	287382	-0.51	6	-2.26	0.03	0.048	ENSRNOG00000002382	M_SED - F_SED	0.23
ENSRNOG00000002385	Prg4	289104	-0.73	2.51	-1.95	0.058	0.087	ENSRNOG00000002385	M_SED - F_SED	0.38
ENSRNOG00000002387	Tceal1	302593	-0.44	2.12	-2.8	0.008	0.014	ENSRNOG00000002387	M_SED - F_SED	0.16
ENSRNOG00000002388	Trim41	303088	0.07	5.6	1.29	0.2	0.26	ENSRNOG00000002388	M_SED - F_SED	0.05
ENSRNOG00000002389	Morf4l2	317413	0.4	7.03	6	5.8e-07	2.5e-06	ENSRNOG00000002389	M_SED - F_SED	0.07
ENSRNOG00000002393	Eprs	289352	0.62	7.55	9.04	5.6e-11	7e-10	ENSRNOG00000002393	M_SED - F_SED	0.07
ENSRNOG00000002394	Tpr	304862	-0.27	7.42	-6.26	2.6e-07	1.2e-06	ENSRNOG00000002394	M_SED - F_SED	0.04
ENSRNOG00000002396	Serpinb8	288937	-1.1	1.95	-4.11	0.00021	0.00051	ENSRNOG00000002396	M_SED - F_SED	0.27
ENSRNOG00000002403	Niban1	63912	-1.22	5.72	-9.95	4.2e-12	7.5e-11	ENSRNOG00000002403	M_SED - F_SED	0.12
ENSRNOG00000002407	Pdxdc1	304721	0.31	5.76	5.3	5.2e-06	1.8e-05	ENSRNOG00000002407	M_SED - F_SED	0.06
ENSRNOG00000002408	Rbm47	305340	1.03	5.22	9.02	5.9e-11	7.3e-10	ENSRNOG00000002408	M_SED - F_SED	0.11
ENSRNOG00000002412	Mapk7	114509	-1.31	2.63	-2.84	0.0074	0.013	ENSRNOG00000002412	M_SED - F_SED	0.46
ENSRNOG00000002413	Gpc4	317322	-0.95	5.08	-10.47	1e-12	2.1e-11	ENSRNOG00000002413	M_SED - F_SED	0.09
ENSRNOG00000002414	Tfcp2l1	304741	1.16	4.39	4.68	3.7e-05	0.00011	ENSRNOG00000002414	M_SED - F_SED	0.25
ENSRNOG00000002418	Tgfb2	81809	1.99	6.22	14.68	4e-17	3.4e-15	ENSRNOG00000002418	M_SED - F_SED	0.14
ENSRNOG00000002419	Plp1	24943	-0.93	3.22	-4.07	0.00023	0.00057	ENSRNOG00000002419	M_SED - F_SED	0.23
ENSRNOG00000002420	Zc3h7a	360466	0.18	6.28	2.86	0.0068	0.012	ENSRNOG00000002420	M_SED - F_SED	0.06
ENSRNOG00000002423	AABR07029651.1		0.23	3.58	2.57	0.014	0.024	ENSRNOG00000002423	M_SED - F_SED	0.09
ENSRNOG00000002425	Pctp	29510	0.92	3.23	5.85	9.3e-07	3.8e-06	ENSRNOG00000002425	M_SED - F_SED	0.16
ENSRNOG00000002428	Lpar4	302378	-1.23	1.77	-4.18	0.00017	0.00042	ENSRNOG00000002428	M_SED - F_SED	0.29
ENSRNOG00000002429	Rtl3	317221	-1.89	-0.58	-4.22	0.00015	0.00037	ENSRNOG00000002429	M_SED - F_SED	0.45
ENSRNOG00000002433	G3bp2	305240	-0.22	5.38	-2.55	0.015	0.025	ENSRNOG00000002433	M_SED - F_SED	0.09
ENSRNOG00000002434	Tmem100	497979	-0.83	3.5	-4.25	0.00013	0.00034	ENSRNOG00000002434	M_SED - F_SED	0.19
ENSRNOG00000002436	Mmd	303439	-0.41	7.33	-2.04	0.049	0.075	ENSRNOG00000002436	M_SED - F_SED	0.2
ENSRNOG00000002440	Ralb	116546	0.28	5.69	4	0.00029	0.00069	ENSRNOG00000002440	M_SED - F_SED	0.07
ENSRNOG00000002443	Mfap3	287299	-0.27	3.94	-2.8	0.0079	0.014	ENSRNOG00000002443	M_SED - F_SED	0.1
ENSRNOG00000002449	Maged2	113947	-1.15	4.35	-8.06	1e-09	8.7e-09	ENSRNOG00000002449	M_SED - F_SED	0.14
ENSRNOG00000002450	Rrp15	360895	0.26	4	2.06	0.046	0.07	ENSRNOG00000002450	M_SED - F_SED	0.12
ENSRNOG00000002452	Txndc11	302899	1.12	5.74	13.06	1.4e-15	7.3e-14	ENSRNOG00000002452	M_SED - F_SED	0.09
ENSRNOG00000002454	Rnf2	304850	0.74	5.04	8.46	3e-10	3e-09	ENSRNOG00000002454	M_SED - F_SED	0.09
ENSRNOG00000002456	Hlf	690286	1.45	4.23	10.66	6.1e-13	1.4e-11	ENSRNOG00000002456	M_SED - F_SED	0.14
ENSRNOG00000002459	Fbxo40	363790	2.09	0.35	1.66	0.11	0.15	ENSRNOG00000002459	M_SED - F_SED	1.26
ENSRNOG00000002461	Nid1	25494	-1.25	8.75	-6.67	7.8e-08	4.2e-07	ENSRNOG00000002461	M_SED - F_SED	0.19
ENSRNOG00000002462	B9d1	287383	0.4	0.71	0.6	0.55	0.61	ENSRNOG00000002462	M_SED - F_SED	0.67
ENSRNOG00000002468	Tnr	25567	3.66	-1.78	5.38	4.1e-06	1.5e-05	ENSRNOG00000002468	M_SED - F_SED	0.68
ENSRNOG00000002469	Trim7	303089	-0.15	1.41	-0.53	0.6	0.66	ENSRNOG00000002469	M_SED - F_SED	0.29
ENSRNOG00000002470	Ifi47	246208	-1.25	4.87	-6.14	4.1e-07	1.8e-06	ENSRNOG00000002470	M_SED - F_SED	0.2
ENSRNOG00000002471	Polq	288079	-0.53	1.01	-1.29	0.21	0.27	ENSRNOG00000002471	M_SED - F_SED	0.41
ENSRNOG00000002473	Odr4	304863	0.46	3.52	4.97	1.5e-05	4.7e-05	ENSRNOG00000002473	M_SED - F_SED	0.09
ENSRNOG00000002474	Tom1l1	287622	0.7	3.83	5.81	1e-06	4.2e-06	ENSRNOG00000002474	M_SED - F_SED	0.12
ENSRNOG00000002475	RGD1565798;AABR07058831.1	500923;NA	0.27	-0.34	1.03	0.31	0.38	ENSRNOG00000002475	M_SED - F_SED	0.26
ENSRNOG00000002478	Insig2	288985	-0.2	3.3	-1.59	0.12	0.17	ENSRNOG00000002478	M_SED - F_SED	0.12
ENSRNOG00000002480	Gpr137b	289287	-0.77	2.88	-4.96	1.5e-05	4.8e-05	ENSRNOG00000002480	M_SED - F_SED	0.15
ENSRNOG00000002487	Mbnl3	302492	0.95	1.76	4.18	0.00017	0.00042	ENSRNOG00000002487	M_SED - F_SED	0.23
ENSRNOG00000002488	Galnt10	170501	1.36	6.01	11.29	1.2e-13	3.3e-12	ENSRNOG00000002488	M_SED - F_SED	0.12
ENSRNOG00000002496	Stxbp5l	288080	4.24	2.19	11.99	1.9e-14	6.9e-13	ENSRNOG00000002496	M_SED - F_SED	0.35
ENSRNOG00000002504	Spata17	498305	-0.71	-1.26	-1.63	0.11	0.15	ENSRNOG00000002504	M_SED - F_SED	0.43
ENSRNOG00000002506	Cdkl2	305242	-0.28	3.46	-2.05	0.047	0.072	ENSRNOG00000002506	M_SED - F_SED	0.13
ENSRNOG00000002509	Gnl3l	100034253	0.36	6.36	5.53	2.6e-06	9.6e-06	ENSRNOG00000002509	M_SED - F_SED	0.07
ENSRNOG00000002511	Flt4	114110	-0.83	4.55	-5.82	1e-06	4.1e-06	ENSRNOG00000002511	M_SED - F_SED	0.14
ENSRNOG00000002512	Gpatch2	289362	0.26	3.21	2.03	0.05	0.075	ENSRNOG00000002512	M_SED - F_SED	0.13
ENSRNOG00000002514	Ccdc93	304743	-0.23	4.23	-1.99	0.054	0.081	ENSRNOG00000002514	M_SED - F_SED	0.12
ENSRNOG00000002516	Mtm1	288762	0.33	5.27	4.73	3.1e-05	9e-05	ENSRNOG00000002516	M_SED - F_SED	0.07
ENSRNOG00000002520	Litaf	65161	1.01	7.18	8.77	1.2e-10	1.4e-09	ENSRNOG00000002520	M_SED - F_SED	0.12
ENSRNOG00000002524	Gpr37	117549	-2.68	0.84	-8.16	7.3e-10	6.6e-09	ENSRNOG00000002524	M_SED - F_SED	0.33
ENSRNOG00000002525	Ptgs2	29527	-0.56	0.96	-1.98	0.055	0.083	ENSRNOG00000002525	M_SED - F_SED	0.29
ENSRNOG00000002529	Rap2c	302495	-0.08	4.76	-0.88	0.39	0.46	ENSRNOG00000002529	M_SED - F_SED	0.09
ENSRNOG00000002536	C1galt1c1	302499	0.09	3.79	1.09	0.28	0.35	ENSRNOG00000002536	M_SED - F_SED	0.09
ENSRNOG00000002537	Wnk3	317420	-1.78	-2.1	-3.34	0.0019	0.0038	ENSRNOG00000002537	M_SED - F_SED	0.53
ENSRNOG00000002538	Epb41l5	304733	0.47	3.31	3.69	0.0007	0.0016	ENSRNOG00000002538	M_SED - F_SED	0.13
ENSRNOG00000002540	Rhoh	305341	-0.38	2.3	-0.74	0.46	0.53	ENSRNOG00000002540	M_SED - F_SED	0.51
ENSRNOG00000002541	Pds5a	305343	0.34	5.9	5.47	3.1e-06	1.1e-05	ENSRNOG00000002541	M_SED - F_SED	0.06
ENSRNOG00000002542	Heatr6	497972	-0.19	4.29	-1.84	0.074	0.11	ENSRNOG00000002542	M_SED - F_SED	0.1
ENSRNOG00000002544	Kifap3	289168	-0.53	5.53	-8.05	1e-09	8.7e-09	ENSRNOG00000002544	M_SED - F_SED	0.07
ENSRNOG00000002545	RGD1309748	302913	-0.08	5.62	-1.42	0.16	0.22	ENSRNOG00000002545	M_SED - F_SED	0.06
ENSRNOG00000002546	Rchy1	289508	0.37	4.46	5.25	6.2e-06	2.1e-05	ENSRNOG00000002546	M_SED - F_SED	0.07
ENSRNOG00000002548	Tnn	304913	-3.16	-2.41	-1.81	0.079	0.11	ENSRNOG00000002548	M_SED - F_SED	1.75
ENSRNOG00000002549	Htr5b	79247	0.48	-1.11	1.28	0.21	0.27	ENSRNOG00000002549	M_SED - F_SED	0.37
ENSRNOG00000002553	Smim14	364154	0.89	6.33	9.74	7.4e-12	1.2e-10	ENSRNOG00000002553	M_SED - F_SED	0.09
ENSRNOG00000002556	Tsr2	317418	0.16	4.92	2.83	0.0074	0.013	ENSRNOG00000002556	M_SED - F_SED	0.06
ENSRNOG00000002563	Mcts1	302500	0.88	3.84	7.7	3e-09	2.3e-08	ENSRNOG00000002563	M_SED - F_SED	0.11
ENSRNOG00000002565	Taf1	317256	-0.17	5.4	-2.76	0.0088	0.016	ENSRNOG00000002565	M_SED - F_SED	0.06
ENSRNOG00000002568	Socs1	252971	-0.79	1.89	-3.57	0.001	0.0021	ENSRNOG00000002568	M_SED - F_SED	0.22
ENSRNOG00000002569	Mrps14	289143	0.83	3.87	7.95	1.4e-09	1.2e-08	ENSRNOG00000002569	M_SED - F_SED	0.1
ENSRNOG00000002572	Cacybp	289144	0.63	5.22	8.85	9.6e-11	1.1e-09	ENSRNOG00000002572	M_SED - F_SED	0.07
ENSRNOG00000002574	Nubp1	287042	0.29	4.76	2.87	0.0067	0.012	ENSRNOG00000002574	M_SED - F_SED	0.1
ENSRNOG00000002575	Sap30l	360531	-0.21	3.77	-2.53	0.016	0.026	ENSRNOG00000002575	M_SED - F_SED	0.08
ENSRNOG00000002579	Parm1	286894	-1	4.81	-7.12	1.8e-08	1.1e-07	ENSRNOG00000002579	M_SED - F_SED	0.14
ENSRNOG00000002580	Trmt1l	304851	-0.17	4.47	-2.28	0.028	0.045	ENSRNOG00000002580	M_SED - F_SED	0.08
ENSRNOG00000002583	Serpinb11	304689	10.85	0.27	6.97	3e-08	1.8e-07	ENSRNOG00000002583	M_SED - F_SED	1.56
ENSRNOG00000002585	Cul4b	302502	-0.35	5.44	-5.27	5.8e-06	2e-05	ENSRNOG00000002585	M_SED - F_SED	0.07
ENSRNOG00000002592	Rps6ka6	317203	-2.45	-1.47	-4.03	0.00026	0.00063	ENSRNOG00000002592	M_SED - F_SED	0.61
ENSRNOG00000002593	Esrrg	360896	0.95	3.66	4.04	0.00026	0.00062	ENSRNOG00000002593	M_SED - F_SED	0.24
ENSRNOG00000002599	Grap	363616	-1.32	2.08	-2.02	0.05	0.076	ENSRNOG00000002599	M_SED - F_SED	0.65
ENSRNOG00000002607	Sox9	140586	0.24	6.25	1.18	0.25	0.31	ENSRNOG00000002607	M_SED - F_SED	0.2
ENSRNOG00000002609	Ero1b	364755	0.71	4.15	6.46	1.4e-07	6.9e-07	ENSRNOG00000002609	M_SED - F_SED	0.11
ENSRNOG00000002610	Carhsp1	260416	-0.92	6.31	-8.16	7.4e-10	6.7e-09	ENSRNOG00000002610	M_SED - F_SED	0.11
ENSRNOG00000002612	Ddx52	85432	-0.22	3.71	-2.59	0.014	0.023	ENSRNOG00000002612	M_SED - F_SED	0.08
ENSRNOG00000002615	Pmm2	302915	1.28	5.95	15.11	1.4e-17	1.4e-15	ENSRNOG00000002615	M_SED - F_SED	0.08
ENSRNOG00000002618	Ivns1abp	289089	0.44	8.05	5.2	7.3e-06	2.5e-05	ENSRNOG00000002618	M_SED - F_SED	0.09
ENSRNOG00000002624	Edaradd	498769	-2.26	0.49	-7.32	9.5e-09	6.4e-08	ENSRNOG00000002624	M_SED - F_SED	0.31
ENSRNOG00000002625	Ptpn4	246116	-0.5	5.39	-4.95	1.6e-05	4.9e-05	ENSRNOG00000002625	M_SED - F_SED	0.1
ENSRNOG00000002627	Kctd3	305055	0.4	5.32	5.46	3.2e-06	1.2e-05	ENSRNOG00000002627	M_SED - F_SED	0.07
ENSRNOG00000002630	Cnot8	363603	-0.03	5.55	-0.59	0.56	0.62	ENSRNOG00000002630	M_SED - F_SED	0.05
ENSRNOG00000002632	Naca	288770	-0.06	8.05	-0.55	0.58	0.64	ENSRNOG00000002632	M_SED - F_SED	0.11
ENSRNOG00000002635	Dexi	497857	-0.38	3.79	-4.16	0.00018	0.00044	ENSRNOG00000002635	M_SED - F_SED	0.09
ENSRNOG00000002636	Abat	81632	1.29	0.98	3.88	0.0004	0.00093	ENSRNOG00000002636	M_SED - F_SED	0.33
ENSRNOG00000002640	Serpinb5	116589	-3.85	1.56	-7.02	2.6e-08	1.6e-07	ENSRNOG00000002640	M_SED - F_SED	0.55
ENSRNOG00000002642	Ptges3	362809	-0.07	6.46	-1.14	0.26	0.33	ENSRNOG00000002642	M_SED - F_SED	0.06
ENSRNOG00000002643	Ugdh	83472	-0.28	4.89	-2.34	0.024	0.04	ENSRNOG00000002643	M_SED - F_SED	0.12
ENSRNOG00000002644	Utp18	303456	0.18	3.22	1.23	0.23	0.29	ENSRNOG00000002644	M_SED - F_SED	0.15
ENSRNOG00000002645	Gemin5	691231	-0.09	4.46	-1.16	0.25	0.32	ENSRNOG00000002645	M_SED - F_SED	0.07
ENSRNOG00000002652	Rap1gap2	303298	0.45	4.2	2.29	0.028	0.045	ENSRNOG00000002652	M_SED - F_SED	0.2
ENSRNOG00000002653	Kcnk2	170899	-1.94	-0.03	-3.61	0.00089	0.0019	ENSRNOG00000002653	M_SED - F_SED	0.54
ENSRNOG00000002657	Pla2g4a	24653	0.06	4	0.58	0.57	0.63	ENSRNOG00000002657	M_SED - F_SED	0.1
ENSRNOG00000002659	Ciita	85483	-1.74	4.2	-4.27	0.00013	0.00035	ENSRNOG00000002659	M_SED - F_SED	0.41
ENSRNOG00000002660	Magee1	317232	-1.14	2.05	-6.71	6.3e-08	3.5e-07	ENSRNOG00000002660	M_SED - F_SED	0.17
ENSRNOG00000002662	Pbdc1	363485	-0.56	3.48	-4.84	2.2e-05	6.7e-05	ENSRNOG00000002662	M_SED - F_SED	0.12
ENSRNOG00000002664	Emp2	360468	-1.52	4.36	-7.76	2.7e-09	2.1e-08	ENSRNOG00000002664	M_SED - F_SED	0.2
ENSRNOG00000002667	Lamc2	192362	-0.62	4.53	-3.84	0.00046	0.0011	ENSRNOG00000002667	M_SED - F_SED	0.16
ENSRNOG00000002669	Cluh	303300	0.96	7.73	10.98	2.6e-13	6.5e-12	ENSRNOG00000002669	M_SED - F_SED	0.09
ENSRNOG00000002671	Nme2	83782	-0.09	6.93	-0.94	0.35	0.42	ENSRNOG00000002671	M_SED - F_SED	0.1
ENSRNOG00000002680	Lamc1	117036	-0.95	8.31	-6.99	2.8e-08	1.7e-07	ENSRNOG00000002680	M_SED - F_SED	0.14
ENSRNOG00000002682	Zfp692	303164	0.27	4.88	3.26	0.0024	0.0048	ENSRNOG00000002682	M_SED - F_SED	0.08
ENSRNOG00000002691	Shcbp1l	289101	-0.24	-1.5	-0.59	0.56	0.62	ENSRNOG00000002691	M_SED - F_SED	0.4
ENSRNOG00000002693	Nme1	191575	1.71	4.78	10.66	6.4e-13	1.4e-11	ENSRNOG00000002693	M_SED - F_SED	0.16
ENSRNOG00000002695	Tfb2m	289307	0.63	4.41	6.49	1.2e-07	6.3e-07	ENSRNOG00000002695	M_SED - F_SED	0.1
ENSRNOG00000002697	Mtmr1	317296	0.05	5.64	0.78	0.44	0.51	ENSRNOG00000002697	M_SED - F_SED	0.07
ENSRNOG00000002701	Hgd	360719	1.49	-0.29	4.73	3.1e-05	9e-05	ENSRNOG00000002701	M_SED - F_SED	0.32
ENSRNOG00000002705	Vps4b	360834	0.63	6.36	8.98	6.5e-11	8e-10	ENSRNOG00000002705	M_SED - F_SED	0.07
ENSRNOG00000002708	Phf8	317425	-0.41	5.89	-4.91	1.8e-05	5.5e-05	ENSRNOG00000002708	M_SED - F_SED	0.08
ENSRNOG00000002710	Cnst	498297	0.12	4.67	1.16	0.25	0.32	ENSRNOG00000002710	M_SED - F_SED	0.11
ENSRNOG00000002711	Nuf2	304951	0.17	0.34	0.48	0.64	0.69	ENSRNOG00000002711	M_SED - F_SED	0.35
ENSRNOG00000002713	Zfp672	303165	0.31	4.59	3.38	0.0017	0.0035	ENSRNOG00000002713	M_SED - F_SED	0.09
ENSRNOG00000002714	Mettl22	287054	0.55	3.78	3.66	0.00077	0.0017	ENSRNOG00000002714	M_SED - F_SED	0.15
ENSRNOG00000002721	Ndufb4	288088	0.74	5.76	10.29	1.6e-12	3.3e-11	ENSRNOG00000002721	M_SED - F_SED	0.07
ENSRNOG00000002722	Sec14l1	360668	0.95	7.2	11.61	5e-14	1.6e-12	ENSRNOG00000002722	M_SED - F_SED	0.08
ENSRNOG00000002723	Sele	25544	-0.06	2.63	-0.26	0.8	0.83	ENSRNOG00000002723	M_SED - F_SED	0.22
ENSRNOG00000002724	Prpsap2	117272	0.3	3.98	3.62	0.00085	0.0019	ENSRNOG00000002724	M_SED - F_SED	0.08
ENSRNOG00000002728	Btc	64022	-1.73	0.3	-2.77	0.0087	0.015	ENSRNOG00000002728	M_SED - F_SED	0.62
ENSRNOG00000002730	Rgs5	54294	-0.74	5.1	-4.73	3.2e-05	9.3e-05	ENSRNOG00000002730	M_SED - F_SED	0.16
ENSRNOG00000002735	Dhx9	304859	0.22	6.4	3.35	0.0018	0.0037	ENSRNOG00000002735	M_SED - F_SED	0.07
ENSRNOG00000002736	Rabgap1l	304914	-1.4	3.7	-9.66	9.4e-12	1.5e-10	ENSRNOG00000002736	M_SED - F_SED	0.15
ENSRNOG00000002746	Fstl1	79210	-1.08	7.58	-6.42	1.7e-07	8.3e-07	ENSRNOG00000002746	M_SED - F_SED	0.17
ENSRNOG00000002748	Ccdc43	360637	0.48	4.14	4.49	6.5e-05	0.00018	ENSRNOG00000002748	M_SED - F_SED	0.11
ENSRNOG00000002749	Spag9	360600	-0.33	7.18	-5.33	4.8e-06	1.7e-05	ENSRNOG00000002749	M_SED - F_SED	0.06
ENSRNOG00000002750	Rc3h1	680586	-0.22	5.7	-3.35	0.0018	0.0038	ENSRNOG00000002750	M_SED - F_SED	0.06
ENSRNOG00000002751	Zdhhc15	317235	-1.01	2.09	-5.45	3.3e-06	1.2e-05	ENSRNOG00000002751	M_SED - F_SED	0.19
ENSRNOG00000002753	Adam11	360638	0.22	3.88	1	0.32	0.39	ENSRNOG00000002753	M_SED - F_SED	0.22
ENSRNOG00000002754	Areg	29183	-3.42	0.97	-2.42	0.021	0.034	ENSRNOG00000002754	M_SED - F_SED	1.42
ENSRNOG00000002755	Pafah1b1	83572	-0.12	7.6	-2.86	0.0069	0.013	ENSRNOG00000002755	M_SED - F_SED	0.04
ENSRNOG00000002757	Tada2a	360581	-0.07	4.42	-0.64	0.53	0.59	ENSRNOG00000002757	M_SED - F_SED	0.1
ENSRNOG00000002759	Lias	305348	0.37	4.16	4.07	0.00023	0.00056	ENSRNOG00000002759	M_SED - F_SED	0.09
ENSRNOG00000002763	Ulk2	303206	-0.05	6.28	-0.82	0.42	0.49	ENSRNOG00000002763	M_SED - F_SED	0.07
ENSRNOG00000002764	Mettl16	360568	0.12	3.85	1.31	0.2	0.26	ENSRNOG00000002764	M_SED - F_SED	0.09
ENSRNOG00000002767	Dlg3	58948	-0.19	4.85	-1.9	0.066	0.097	ENSRNOG00000002767	M_SED - F_SED	0.1
ENSRNOG00000002771	Ereg	59325	-2.9	-3.61	-2.92	0.0058	0.011	ENSRNOG00000002771	M_SED - F_SED	0.99
ENSRNOG00000002773	Rgs4	29480	-0.58	4.09	-3.56	0.001	0.0022	ENSRNOG00000002773	M_SED - F_SED	0.16
ENSRNOG00000002775	Npl	304860	-1.32	3.23	-7.64	3.6e-09	2.7e-08	ENSRNOG00000002775	M_SED - F_SED	0.17
ENSRNOG00000002776	Sell	29259	-1.41	1.63	-0.78	0.44	0.51	ENSRNOG00000002776	M_SED - F_SED	1.81
ENSRNOG00000002778	Aatf	114512	-0.51	3.17	-3.85	0.00044	0.001	ENSRNOG00000002778	M_SED - F_SED	0.13
ENSRNOG00000002781	Kdsr	360833	0.4	4.85	5.62	1.9e-06	7.4e-06	ENSRNOG00000002781	M_SED - F_SED	0.07
ENSRNOG00000002783	Serpinc1	304917	-0.82	-2.15	-1.55	0.13	0.18	ENSRNOG00000002783	M_SED - F_SED	0.53
ENSRNOG00000002790	Abcb7	302395	0.48	3.52	4.11	0.00021	0.00051	ENSRNOG00000002790	M_SED - F_SED	0.12
ENSRNOG00000002791	Bcl2	24224	-1.69	1.79	-8.11	8.6e-10	7.6e-09	ENSRNOG00000002791	M_SED - F_SED	0.21
ENSRNOG00000002794	Selp	25651	-0.17	3.11	-0.85	0.4	0.47	ENSRNOG00000002794	M_SED - F_SED	0.2
ENSRNOG00000002795	Cog1	303652	0.05	5.93	0.94	0.35	0.42	ENSRNOG00000002795	M_SED - F_SED	0.05
ENSRNOG00000002797	Gpr156	260430	-1.3	-2.2	-1.9	0.066	0.097	ENSRNOG00000002797	M_SED - F_SED	0.68
ENSRNOG00000002800	Gdpd2	302421	1.16	-2.62	1.32	0.19	0.25	ENSRNOG00000002800	M_SED - F_SED	0.88
ENSRNOG00000002802	Cxcl1	81503	-3.1	-0.12	-7.13	1.7e-08	1.1e-07	ENSRNOG00000002802	M_SED - F_SED	0.43
ENSRNOG00000002807	Septin9	83788	0.44	6.22	5.95	6.8e-07	2.9e-06	ENSRNOG00000002807	M_SED - F_SED	0.07
ENSRNOG00000002810	Gfpt2	360518	-1.07	6	-3.47	0.0014	0.0029	ENSRNOG00000002810	M_SED - F_SED	0.31
ENSRNOG00000002813	Dars2	304919	0.14	3.95	1.47	0.15	0.2	ENSRNOG00000002813	M_SED - F_SED	0.09
ENSRNOG00000002814	Higd1b	287738	-0.53	0.71	-1.75	0.089	0.13	ENSRNOG00000002814	M_SED - F_SED	0.3
ENSRNOG00000002818	Eftud2	287739	0.13	6.4	2.75	0.0092	0.016	ENSRNOG00000002818	M_SED - F_SED	0.05
ENSRNOG00000002820	LOC24906	24906	-0.73	1.93	-2.47	0.018	0.03	ENSRNOG00000002820	M_SED - F_SED	0.3
ENSRNOG00000002821	Phlpp1	59265	-0.18	6.19	-1.96	0.057	0.086	ENSRNOG00000002821	M_SED - F_SED	0.09
ENSRNOG00000002823	Mapk9	50658	-0.01	5.99	-0.15	0.88	0.91	ENSRNOG00000002823	M_SED - F_SED	0.06
ENSRNOG00000002824	Rliml1	317241	0.08	4.69	0.74	0.46	0.53	ENSRNOG00000002824	M_SED - F_SED	0.11
ENSRNOG00000002826	Hsd17b7	29540	0.77	2.49	4.04	0.00026	0.00062	ENSRNOG00000002826	M_SED - F_SED	0.19
ENSRNOG00000002827	Rbfox1	302920	1	-1.39	0.72	0.48	0.55	ENSRNOG00000002827	M_SED - F_SED	1.39
ENSRNOG00000002828	Tob1	170842	1.58	6.06	11.72	4.3e-14	1.4e-12	ENSRNOG00000002828	M_SED - F_SED	0.13
ENSRNOG00000002831	Wfikkn2	287631	-0.24	0.43	-0.51	0.61	0.67	ENSRNOG00000002831	M_SED - F_SED	0.47
ENSRNOG00000002832	Slc16a2	259248	-1.05	3.9	-8.94	7.4e-11	8.9e-10	ENSRNOG00000002832	M_SED - F_SED	0.12
ENSRNOG00000002833	Gsk3b	84027	0.24	5.19	3.28	0.0022	0.0045	ENSRNOG00000002833	M_SED - F_SED	0.07
ENSRNOG00000002834	AABR07015003.1		-3.29	-0.8	-6.27	2.5e-07	1.2e-06	ENSRNOG00000002834	M_SED - F_SED	0.52
ENSRNOG00000002835	Luc7l3	360602	-0.17	6.92	-2.3	0.027	0.044	ENSRNOG00000002835	M_SED - F_SED	0.07
ENSRNOG00000002838	Pdzd11	302422	1.31	4.44	14.45	5.8e-17	4.6e-15	ENSRNOG00000002838	M_SED - F_SED	0.09
ENSRNOG00000002839	Slc19a2	289175	-0.41	2.83	-3.69	0.00071	0.0016	ENSRNOG00000002839	M_SED - F_SED	0.11
ENSRNOG00000002840	Atp5f1b	171374	0.31	9.82	4.04	0.00026	0.00062	ENSRNOG00000002840	M_SED - F_SED	0.08
ENSRNOG00000002841	Cdc42bpa	114116	-0.62	6.13	-7.34	8.9e-09	6.1e-08	ENSRNOG00000002841	M_SED - F_SED	0.08
ENSRNOG00000002844	Usp27x	302566	-1	1.54	-5.76	1.2e-06	4.9e-06	ENSRNOG00000002844	M_SED - F_SED	0.17
ENSRNOG00000002848	Maoa	29253	-0.2	5.24	-1.79	0.082	0.12	ENSRNOG00000002848	M_SED - F_SED	0.11
ENSRNOG00000002851	Fam104a	619573	0.14	5.53	2.48	0.018	0.03	ENSRNOG00000002851	M_SED - F_SED	0.06
ENSRNOG00000002852	Myo19	497974	0.17	3.62	1.37	0.18	0.24	ENSRNOG00000002852	M_SED - F_SED	0.13
ENSRNOG00000002855	Rfc1	89809	-0.28	5.65	-4.17	0.00017	0.00042	ENSRNOG00000002855	M_SED - F_SED	0.07
ENSRNOG00000002860	Ccdc181	360867	-0.09	2.68	-0.42	0.68	0.73	ENSRNOG00000002860	M_SED - F_SED	0.21
ENSRNOG00000002862	Clcn5	25749	0.35	2.78	2.25	0.03	0.048	ENSRNOG00000002862	M_SED - F_SED	0.16
ENSRNOG00000002863	Cacna1e	54234	-1.19	-2.81	-1.67	0.1	0.14	ENSRNOG00000002863	M_SED - F_SED	0.71
ENSRNOG00000002864	Nacc1	171454	0.61	6.95	9.25	3e-11	4.1e-10	ENSRNOG00000002864	M_SED - F_SED	0.07
ENSRNOG00000002866	Rassf6	305251	-1.3	1.9	-4.15	0.00018	0.00045	ENSRNOG00000002866	M_SED - F_SED	0.31
ENSRNOG00000002871	Rbm25l1	497865	0.08	5.98	1.2	0.24	0.3	ENSRNOG00000002871	M_SED - F_SED	0.06
ENSRNOG00000002874	AABR07065078.1		0.09	4.78	1.23	0.23	0.29	ENSRNOG00000002874	M_SED - F_SED	0.08
ENSRNOG00000002875	Klhl20	304920	-0.29	4.43	-4.21	0.00015	0.00039	ENSRNOG00000002875	M_SED - F_SED	0.07
ENSRNOG00000002876	Eef2kmt	302931	-0.19	2.57	-1.09	0.28	0.35	ENSRNOG00000002876	M_SED - F_SED	0.17
ENSRNOG00000002879	Psen2	81751	-0.26	5.53	-3.34	0.0019	0.0038	ENSRNOG00000002879	M_SED - F_SED	0.08
ENSRNOG00000002881	Ddr2	685781	-1.54	6.51	-7.52	6e-09	4.3e-08	ENSRNOG00000002881	M_SED - F_SED	0.2
ENSRNOG00000002882	Zcchc2	304695	-0.31	5.39	-4.54	5.6e-05	0.00015	ENSRNOG00000002882	M_SED - F_SED	0.07
ENSRNOG00000002883	Alg1	360475	0.48	3.04	4.26	0.00013	0.00034	ENSRNOG00000002883	M_SED - F_SED	0.11
ENSRNOG00000002884	Blzf1	498266	0.02	3.89	0.25	0.8	0.84	ENSRNOG00000002884	M_SED - F_SED	0.06
ENSRNOG00000002886	Myh10	79433	-1.33	4.51	-5.95	7.4e-07	3.1e-06	ENSRNOG00000002886	M_SED - F_SED	0.22
ENSRNOG00000002889	Afp	24177	-1.39	-0.52	-3.05	0.0041	0.0078	ENSRNOG00000002889	M_SED - F_SED	0.46
ENSRNOG00000002894	Mnt	287521	-0.51	5.98	-6.35	1.9e-07	9.4e-07	ENSRNOG00000002894	M_SED - F_SED	0.08
ENSRNOG00000002895	Nagpa	360476	-0.16	3.71	-1.73	0.093	0.13	ENSRNOG00000002895	M_SED - F_SED	0.09
ENSRNOG00000002896	Prdx6	94167	-0.15	6.87	-1.81	0.078	0.11	ENSRNOG00000002896	M_SED - F_SED	0.08
ENSRNOG00000002898	Nme7	171566	-0.36	3.12	-3.39	0.0016	0.0034	ENSRNOG00000002898	M_SED - F_SED	0.11
ENSRNOG00000002899	Akap10	360540	-0.23	4.66	-2.87	0.0067	0.012	ENSRNOG00000002899	M_SED - F_SED	0.08
ENSRNOG00000002903	Specc1	303208	-0.83	3.46	-7.25	1.2e-08	7.8e-08	ENSRNOG00000002903	M_SED - F_SED	0.11
ENSRNOG00000002907	Plekha6	360842	-1.21	6.44	-9.34	2.4e-11	3.5e-10	ENSRNOG00000002907	M_SED - F_SED	0.13
ENSRNOG00000002908	Slc35a4	257647	0.24	6.1	4.75	2.9e-05	8.5e-05	ENSRNOG00000002908	M_SED - F_SED	0.05
ENSRNOG00000002911	Alb	24186	-2.55	4.75	-9.15	5.1e-11	6.5e-10	ENSRNOG00000002911	M_SED - F_SED	0.28
ENSRNOG00000002912	Parn	360464	-0.53	4.57	-5.38	4.1e-06	1.5e-05	ENSRNOG00000002912	M_SED - F_SED	0.1
ENSRNOG00000002914	Trmt1	288914	-0.17	5.42	-2.35	0.024	0.039	ENSRNOG00000002914	M_SED - F_SED	0.07
ENSRNOG00000002915	Trim11	360534	-0.04	4.35	-0.49	0.62	0.68	ENSRNOG00000002915	M_SED - F_SED	0.08
ENSRNOG00000002916	Ca4	29242	-0.86	2.61	-3.73	0.00063	0.0014	ENSRNOG00000002916	M_SED - F_SED	0.23
ENSRNOG00000002917	Sec14l5	287060	0	-1.58	0.01	1	1	ENSRNOG00000002917	M_SED - F_SED	0.73
ENSRNOG00000002922	Adora2b	29316	-0.78	0.72	-2.2	0.034	0.053	ENSRNOG00000002922	M_SED - F_SED	0.36
ENSRNOG00000002926	Uap1	498272	-0.41	6.13	-2.08	0.045	0.068	ENSRNOG00000002926	M_SED - F_SED	0.2
ENSRNOG00000002928	Guk1	303179	0.55	5.46	7.64	3.6e-09	2.7e-08	ENSRNOG00000002928	M_SED - F_SED	0.07
ENSRNOG00000002930	Ppl	302934	-1.13	6.39	-7.17	1.6e-08	1e-07	ENSRNOG00000002930	M_SED - F_SED	0.16
ENSRNOG00000002932	Wdr19	305349	-0.82	3.34	-6.81	4.6e-08	2.6e-07	ENSRNOG00000002932	M_SED - F_SED	0.12
ENSRNOG00000002934	Atp1b1	25650	-0.49	4.2	-2.15	0.039	0.06	ENSRNOG00000002934	M_SED - F_SED	0.23
ENSRNOG00000002935	Ankrd40	690586	0.02	6.59	0.22	0.83	0.86	ENSRNOG00000002935	M_SED - F_SED	0.08
ENSRNOG00000002940	Ankrd17	289521	-0.09	7.36	-2.11	0.042	0.065	ENSRNOG00000002940	M_SED - F_SED	0.04
ENSRNOG00000002941	Uhmk1	246332	0.16	5.55	2.05	0.047	0.072	ENSRNOG00000002941	M_SED - F_SED	0.08
ENSRNOG00000002943	Mrpl55	287356	0.21	3.7	2.19	0.035	0.054	ENSRNOG00000002943	M_SED - F_SED	0.1
ENSRNOG00000002944	RGD1304587	303180	-0.15	4.71	-1.68	0.1	0.14	ENSRNOG00000002944	M_SED - F_SED	0.09
ENSRNOG00000002946	Socs3	89829	-1.95	2.49	-7.44	6.6e-09	4.7e-08	ENSRNOG00000002946	M_SED - F_SED	0.26
ENSRNOG00000002947	Dpt	289178	-1.41	8.92	-5.52	2.9e-06	1.1e-05	ENSRNOG00000002947	M_SED - F_SED	0.26
ENSRNOG00000002948	Abcc3	140668	-1.11	4.25	-7.24	1.2e-08	7.9e-08	ENSRNOG00000002948	M_SED - F_SED	0.15
ENSRNOG00000002949	Pgs1	303698	0.6	4.23	6.42	1.6e-07	7.8e-07	ENSRNOG00000002949	M_SED - F_SED	0.09
ENSRNOG00000002950	Lyl1	304663	-0.65	3.55	-4.26	0.00013	0.00034	ENSRNOG00000002950	M_SED - F_SED	0.15
ENSRNOG00000002953	P2ry4	63843	0.14	1.34	0.62	0.54	0.6	ENSRNOG00000002953	M_SED - F_SED	0.22
ENSRNOG00000002956	Stim2	117087	-0.06	5.41	-1.03	0.31	0.38	ENSRNOG00000002956	M_SED - F_SED	0.06
ENSRNOG00000002959	Shroom4	317391	-0.1	5.31	-1.08	0.29	0.35	ENSRNOG00000002959	M_SED - F_SED	0.1
ENSRNOG00000002960	Ndp	363443	0.77	2.93	2.7	0.01	0.018	ENSRNOG00000002960	M_SED - F_SED	0.28
ENSRNOG00000002964	Xcl1	171371	-1.92	-0.62	-4.8	2.5e-05	7.6e-05	ENSRNOG00000002964	M_SED - F_SED	0.4
ENSRNOG00000002969	Itpkb	54260	0.74	6.83	8.04	1.1e-09	9.1e-09	ENSRNOG00000002969	M_SED - F_SED	0.09
ENSRNOG00000002970	Zswim7	287388	0.6	-0.17	1.8	0.08	0.12	ENSRNOG00000002970	M_SED - F_SED	0.33
ENSRNOG00000002977	Ttc19	691506	1.43	3.63	11.06	2.1e-13	5.5e-12	ENSRNOG00000002977	M_SED - F_SED	0.13
ENSRNOG00000002978	Faslg	25385	-1.8	-0.25	-4.65	4e-05	0.00011	ENSRNOG00000002978	M_SED - F_SED	0.39
ENSRNOG00000002979	Tbx19	304935	1.55	2.67	8.37	3.9e-10	3.8e-09	ENSRNOG00000002979	M_SED - F_SED	0.19
ENSRNOG00000002980	Tsr1	100360406	0.38	6.07	4.02	0.00027	0.00064	ENSRNOG00000002980	M_SED - F_SED	0.09
ENSRNOG00000002983	Nfix	81524	0.33	6.88	4.29	0.00012	0.00031	ENSRNOG00000002983	M_SED - F_SED	0.08
ENSRNOG00000002984	Bmp15	59302	0.25	-2.14	0.43	0.67	0.72	ENSRNOG00000002984	M_SED - F_SED	0.57
ENSRNOG00000002986	Efhc2	302507	-1.35	-1.79	-2.29	0.027	0.044	ENSRNOG00000002986	M_SED - F_SED	0.59
ENSRNOG00000002989	Nmt1	259274	0.47	6.54	9.39	2e-11	2.9e-10	ENSRNOG00000002989	M_SED - F_SED	0.05
ENSRNOG00000002991	Srr	303306	0.29	2.98	1.99	0.054	0.081	ENSRNOG00000002991	M_SED - F_SED	0.14
ENSRNOG00000002997	Slc9a3r2	116501	0.36	6.14	4.25	0.00014	0.00035	ENSRNOG00000002997	M_SED - F_SED	0.08
ENSRNOG00000002999	Timmdc1	303922	0.51	3.88	5.41	3.7e-06	1.3e-05	ENSRNOG00000002999	M_SED - F_SED	0.09
ENSRNOG00000003003	Tbc1d19	289657	-0.48	2.63	-3.44	0.0014	0.003	ENSRNOG00000003003	M_SED - F_SED	0.14
ENSRNOG00000003005	Rasgef1c	360519	0.65	2.59	3.08	0.0039	0.0074	ENSRNOG00000003005	M_SED - F_SED	0.21
ENSRNOG00000003011	Gadd45gip1	288916	0.47	4.92	5.37	4.2e-06	1.5e-05	ENSRNOG00000003011	M_SED - F_SED	0.09
ENSRNOG00000003013	Rpgr	367733	0.21	2.45	1.24	0.22	0.29	ENSRNOG00000003013	M_SED - F_SED	0.17
ENSRNOG00000003014	Poglut1	288091	-0.15	4.54	-1.82	0.076	0.11	ENSRNOG00000003014	M_SED - F_SED	0.08
ENSRNOG00000003018	Olfml2b	304960	-0.79	5.44	-4.38	9.3e-05	0.00025	ENSRNOG00000003018	M_SED - F_SED	0.18
ENSRNOG00000003019	Ubn1	302935	0.14	6.38	2.43	0.02	0.033	ENSRNOG00000003019	M_SED - F_SED	0.06
ENSRNOG00000003025	Nap1l2;AABR07039336.2	317247;NA	-1.68	-0.2	-4.44	7.5e-05	0.0002	ENSRNOG00000003025	M_SED - F_SED	0.38
ENSRNOG00000003026	Rad23a	361381	0.07	5.49	0.89	0.38	0.45	ENSRNOG00000003026	M_SED - F_SED	0.07
ENSRNOG00000003028	Dnah17	287845	-2.87	-0.93	-4.63	4.2e-05	0.00012	ENSRNOG00000003028	M_SED - F_SED	0.62
ENSRNOG00000003029	Calr	64202	1.02	9.65	8.73	1.3e-10	1.5e-09	ENSRNOG00000003029	M_SED - F_SED	0.12
ENSRNOG00000003030	Awat2	302425	-1.23	-0.34	-2.08	0.045	0.068	ENSRNOG00000003030	M_SED - F_SED	0.59
ENSRNOG00000003031	Atp2b4	29600	-1.09	6.65	-8.32	4.8e-10	4.5e-09	ENSRNOG00000003031	M_SED - F_SED	0.13
ENSRNOG00000003033	Plcd3	287745	-0.95	4.19	-7.03	2.3e-08	1.4e-07	ENSRNOG00000003033	M_SED - F_SED	0.13
ENSRNOG00000003038	Sft2d2	360868	0.85	6.87	7.14	1.7e-08	1.1e-07	ENSRNOG00000003038	M_SED - F_SED	0.12
ENSRNOG00000003041	Smg6	287522	-0.69	5.69	-10.84	3.8e-13	9.2e-12	ENSRNOG00000003041	M_SED - F_SED	0.06
ENSRNOG00000003042	Mettl13	289159	0.17	4.24	1.7	0.098	0.14	ENSRNOG00000003042	M_SED - F_SED	0.1
ENSRNOG00000003048	Tiprl	360869	-0.05	3.97	-0.62	0.54	0.61	ENSRNOG00000003048	M_SED - F_SED	0.09
ENSRNOG00000003049	Hsd17b10	63864	2.4	6.6	22.4	2.1e-23	1.9e-20	ENSRNOG00000003049	M_SED - F_SED	0.11
ENSRNOG00000003050	Tbc1d9b	360520	-0.1	7.29	-1.86	0.071	0.1	ENSRNOG00000003050	M_SED - F_SED	0.05
ENSRNOG00000003052	Cox18	289522	0.35	2.84	3.25	0.0024	0.0048	ENSRNOG00000003052	M_SED - F_SED	0.11
ENSRNOG00000003054	Cask	29647	0.44	1.97	2.14	0.039	0.06	ENSRNOG00000003054	M_SED - F_SED	0.2
ENSRNOG00000003059	Optc	304802	-0.98	0.58	-2.92	0.0058	0.011	ENSRNOG00000003059	M_SED - F_SED	0.33
ENSRNOG00000003062	AABR07039218.1		0.05	-1.07	0.18	0.86	0.88	ENSRNOG00000003062	M_SED - F_SED	0.3
ENSRNOG00000003063	Phka1	64561	-0.07	4.56	-0.16	0.88	0.9	ENSRNOG00000003063	M_SED - F_SED	0.45
ENSRNOG00000003064	Bst1	81506	-0.76	0.92	-1.82	0.076	0.11	ENSRNOG00000003064	M_SED - F_SED	0.42
ENSRNOG00000003065	Glyr1	360477	0.81	7.2	14.57	4.4e-17	3.7e-15	ENSRNOG00000003065	M_SED - F_SED	0.06
ENSRNOG00000003066	Wnt9a	287357	-0.78	-1.29	-2.11	0.041	0.064	ENSRNOG00000003066	M_SED - F_SED	0.37
ENSRNOG00000003068	Mrnip	497895	-0.51	1.47	-2.63	0.012	0.021	ENSRNOG00000003068	M_SED - F_SED	0.2
ENSRNOG00000003069	Cd38	25668	-0.68	3.78	-2.68	0.011	0.019	ENSRNOG00000003069	M_SED - F_SED	0.25
ENSRNOG00000003070	Pigl	192263	-0.03	3.49	-0.23	0.82	0.85	ENSRNOG00000003070	M_SED - F_SED	0.12
ENSRNOG00000003071	Vamp4	364033	-0.02	4.36	-0.22	0.83	0.86	ENSRNOG00000003071	M_SED - F_SED	0.07
ENSRNOG00000003073	Gpr161	289180	-1.12	1.31	-4.06	0.00024	0.00058	ENSRNOG00000003073	M_SED - F_SED	0.28
ENSRNOG00000003075	Tmem39a	288092	0.26	4.2	2.56	0.015	0.025	ENSRNOG00000003075	M_SED - F_SED	0.1
ENSRNOG00000003076	Rbms2	288771	-0.29	6.53	-4.63	4.2e-05	0.00012	ENSRNOG00000003076	M_SED - F_SED	0.06
ENSRNOG00000003078	Dcaf6	289181	1.64	6.26	11.23	1.6e-13	4.3e-12	ENSRNOG00000003078	M_SED - F_SED	0.15
ENSRNOG00000003081	Ribc1	317431	1.22	3.37	9.63	1e-11	1.6e-10	ENSRNOG00000003081	M_SED - F_SED	0.13
ENSRNOG00000003084	Parp1	25591	0.01	6.38	0.11	0.91	0.93	ENSRNOG00000003084	M_SED - F_SED	0.06
ENSRNOG00000003086	Cenpv	501702	1.41	3.11	9.26	2.9e-11	4e-10	ENSRNOG00000003086	M_SED - F_SED	0.15
ENSRNOG00000003088	Arhgap31	288093	-0.55	5.84	-5.23	6.5e-06	2.2e-05	ENSRNOG00000003088	M_SED - F_SED	0.1
ENSRNOG00000003094	Cmahp	361245	3.02	5.11	9.32	3.4e-11	4.6e-10	ENSRNOG00000003094	M_SED - F_SED	0.32
ENSRNOG00000003098	Prom1	60357	-1.59	3.09	-4.26	0.00014	0.00035	ENSRNOG00000003098	M_SED - F_SED	0.37
ENSRNOG00000003099	Ubqln2	317396	-0.23	5.59	-4.2	0.00016	0.0004	ENSRNOG00000003099	M_SED - F_SED	0.06
ENSRNOG00000003100	Dusp12	64014	-0.1	2.76	-0.82	0.42	0.49	ENSRNOG00000003100	M_SED - F_SED	0.12
ENSRNOG00000003104	Trpv2	29465	-0.71	3.67	-4.68	3.6e-05	0.0001	ENSRNOG00000003104	M_SED - F_SED	0.15
ENSRNOG00000003105	Kif19	303659	-0.99	0.33	-1.93	0.061	0.09	ENSRNOG00000003105	M_SED - F_SED	0.51
ENSRNOG00000003108	Acbd4	303577	-0.98	4.75	-6.01	5.9e-07	2.5e-06	ENSRNOG00000003108	M_SED - F_SED	0.16
ENSRNOG00000003114	B4galt4	303923	-0.95	3.37	-6.63	8.2e-08	4.4e-07	ENSRNOG00000003114	M_SED - F_SED	0.14
ENSRNOG00000003116	Dph1	287523	0.51	4.97	5.71	1.4e-06	5.6e-06	ENSRNOG00000003116	M_SED - F_SED	0.09
ENSRNOG00000003117	Psmd12	287772	0.62	5.8	7.98	1.3e-09	1.1e-08	ENSRNOG00000003117	M_SED - F_SED	0.08
ENSRNOG00000003120	Prelp	84400	-1.06	8.71	-8.14	8e-10	7.1e-09	ENSRNOG00000003120	M_SED - F_SED	0.13
ENSRNOG00000003121	Rtn4rl1	303311	0.73	4.82	5.45	3.3e-06	1.2e-05	ENSRNOG00000003121	M_SED - F_SED	0.13
ENSRNOG00000003122	Hdac8	363481	0.41	3.22	4.04	0.00025	0.00061	ENSRNOG00000003122	M_SED - F_SED	0.1
ENSRNOG00000003123	Rpa1	287524	-0.16	5.19	-1.6	0.12	0.16	ENSRNOG00000003123	M_SED - F_SED	0.1
ENSRNOG00000003125	Rogdi	287061	0.95	6.06	11.25	1.3e-13	3.6e-12	ENSRNOG00000003125	M_SED - F_SED	0.08
ENSRNOG00000003127	Spryd4	288772	1.49	3.96	10.63	6.6e-13	1.5e-11	ENSRNOG00000003127	M_SED - F_SED	0.14
ENSRNOG00000003129	Zfp496	287361	-0.72	5.28	-11.38	9e-14	2.7e-12	ENSRNOG00000003129	M_SED - F_SED	0.06
ENSRNOG00000003131	Traf7	360491	-0.16	5.92	-3.34	0.0019	0.0039	ENSRNOG00000003131	M_SED - F_SED	0.05
ENSRNOG00000003134	Slc4a4	84484	-1.91	3.66	-8.17	7.6e-10	6.8e-09	ENSRNOG00000003134	M_SED - F_SED	0.23
ENSRNOG00000003135	Fcrlb	498275	-3.82	-1.02	-4.27	0.00013	0.00033	ENSRNOG00000003135	M_SED - F_SED	0.9
ENSRNOG00000003136	Fcrla	304965	-1.38	0.86	-1.09	0.28	0.35	ENSRNOG00000003136	M_SED - F_SED	1.27
ENSRNOG00000003139	Smc1a	63996	0.4	6.83	8.32	4.6e-10	4.4e-09	ENSRNOG00000003139	M_SED - F_SED	0.05
ENSRNOG00000003144	Gprc5c	287805	0.82	5.81	9.25	3e-11	4.1e-10	ENSRNOG00000003144	M_SED - F_SED	0.09
ENSRNOG00000003147	Sqstm1	113894	0.35	8.1	5.34	4.6e-06	1.6e-05	ENSRNOG00000003147	M_SED - F_SED	0.07
ENSRNOG00000003148	Timp2	29543	-0.97	8.64	-5.72	1.5e-06	5.9e-06	ENSRNOG00000003148	M_SED - F_SED	0.17
ENSRNOG00000003149	Farsa	288917	0.69	5.45	8.86	9.2e-11	1.1e-09	ENSRNOG00000003149	M_SED - F_SED	0.08
ENSRNOG00000003150	Mpc2	100359982	2.19	3.94	14.8	2.6e-17	2.4e-15	ENSRNOG00000003150	M_SED - F_SED	0.15
ENSRNOG00000003151	Bfar	304709	-0.21	5.08	-2.61	0.013	0.022	ENSRNOG00000003151	M_SED - F_SED	0.08
ENSRNOG00000003158	AABR07037343.1		-0.51	-0.95	-1.19	0.24	0.3	ENSRNOG00000003158	M_SED - F_SED	0.43
ENSRNOG00000003160	RragB	117043	2.04	-0.82	0.79	0.43	0.5	ENSRNOG00000003160	M_SED - F_SED	2.58
ENSRNOG00000003163	Sdhc	289217	0.21	6.56	2.69	0.011	0.019	ENSRNOG00000003163	M_SED - F_SED	0.08
ENSRNOG00000003170	Nlrp3	287362	-1.56	2.65	-6.16	3.6e-07	1.6e-06	ENSRNOG00000003170	M_SED - F_SED	0.25
ENSRNOG00000003171	Mpz	24564	-1.36	6.25	-2.65	0.012	0.021	ENSRNOG00000003171	M_SED - F_SED	0.51
ENSRNOG00000003172	Serpinf1	287526	-1.09	8.17	-5.49	3.1e-06	1.1e-05	ENSRNOG00000003172	M_SED - F_SED	0.2
ENSRNOG00000003174	Tapt1	305386	0.17	5.16	2.86	0.0069	0.013	ENSRNOG00000003174	M_SED - F_SED	0.06
ENSRNOG00000003177	Mat2b	683630	0.08	5.54	1.54	0.13	0.18	ENSRNOG00000003177	M_SED - F_SED	0.05
ENSRNOG00000003178	Mageh1	367767	-0.47	3.29	-3.75	0.00059	0.0013	ENSRNOG00000003178	M_SED - F_SED	0.13
ENSRNOG00000003183	Fmod	64507	0	5.97	-0.03	0.97	0.98	ENSRNOG00000003183	M_SED - F_SED	0.15
ENSRNOG00000003185	Acbd3	289312	0.01	5.73	0.14	0.89	0.91	ENSRNOG00000003185	M_SED - F_SED	0.05
ENSRNOG00000003186	Anks3	302937	0.33	4.79	4.6	4.6e-05	0.00013	ENSRNOG00000003186	M_SED - F_SED	0.07
ENSRNOG00000003187	Armcx5	102552920	-0.67	2.28	-4.48	6.7e-05	0.00018	ENSRNOG00000003187	M_SED - F_SED	0.15
ENSRNOG00000003189	Cited1	64466	-2.51	3.64	-8.31	5.6e-10	5.2e-09	ENSRNOG00000003189	M_SED - F_SED	0.3
ENSRNOG00000003191	Bhlhb9	317407	-0.76	4.14	-7.01	2.4e-08	1.5e-07	ENSRNOG00000003191	M_SED - F_SED	0.11
ENSRNOG00000003195	Caskin1	140722	-0.42	3.04	-2.74	0.0093	0.016	ENSRNOG00000003195	M_SED - F_SED	0.15
ENSRNOG00000003201	Rps4x	100362640	-0.46	9.35	-8.82	1.1e-10	1.2e-09	ENSRNOG00000003201	M_SED - F_SED	0.05
ENSRNOG00000003203	Hexim1	498008	0	6.48	-0.06	0.96	0.96	ENSRNOG00000003203	M_SED - F_SED	0.06
ENSRNOG00000003205	Ldb2	289664	-0.93	4.51	-6.05	5e-07	2.2e-06	ENSRNOG00000003205	M_SED - F_SED	0.15
ENSRNOG00000003206	Actr3	81732	-0.05	7.11	-0.58	0.56	0.63	ENSRNOG00000003206	M_SED - F_SED	0.08
ENSRNOG00000003207	Fmnl1	287746	-1.3	5.68	-6.44	1.6e-07	8.1e-07	ENSRNOG00000003207	M_SED - F_SED	0.2
ENSRNOG00000003208	Ercc6l	317252	-0.34	-0.2	-0.7	0.49	0.55	ENSRNOG00000003208	M_SED - F_SED	0.48
ENSRNOG00000003209	Pcp4l1	685448	-0.77	2.38	-2.3	0.027	0.044	ENSRNOG00000003209	M_SED - F_SED	0.34
ENSRNOG00000003211	Srp9	690345	0.57	4.62	7.68	3.1e-09	2.4e-08	ENSRNOG00000003211	M_SED - F_SED	0.07
ENSRNOG00000003213	Helz	287773	-0.03	5.68	-0.36	0.72	0.77	ENSRNOG00000003213	M_SED - F_SED	0.08
ENSRNOG00000003214	AABR07029742.1		0.55	3.76	3.45	0.0014	0.0029	ENSRNOG00000003214	M_SED - F_SED	0.16
ENSRNOG00000003215	Zfp287	303212	-0.03	1.98	-0.17	0.87	0.89	ENSRNOG00000003215	M_SED - F_SED	0.17
ENSRNOG00000003217	Lgals3bp	245955	-1.13	6.35	-8.8	1.2e-10	1.3e-09	ENSRNOG00000003217	M_SED - F_SED	0.13
ENSRNOG00000003218	Zfp286a	497923	-2.43	-0.47	-5.58	2.2e-06	8.3e-06	ENSRNOG00000003218	M_SED - F_SED	0.44
ENSRNOG00000003219	Trim16	303214	-0.74	2.48	-2.72	0.0099	0.017	ENSRNOG00000003219	M_SED - F_SED	0.27
ENSRNOG00000003220	H3f3b;H3f3a	117056;100361558	0.45	6.46	7.26	1.1e-08	7.6e-08	ENSRNOG00000003220	M_SED - F_SED	0.06
ENSRNOG00000003221	Myoc	81523	-0.68	4.68	-1.82	0.078	0.11	ENSRNOG00000003221	M_SED - F_SED	0.38
ENSRNOG00000003223	Degs1	58970	-0.54	6.33	-4.98	1.4e-05	4.6e-05	ENSRNOG00000003223	M_SED - F_SED	0.11
ENSRNOG00000003224	Nudt16l1	497867	1.04	4.54	9.89	5e-12	8.8e-11	ENSRNOG00000003224	M_SED - F_SED	0.11
ENSRNOG00000003226	Mprip	116504	-0.44	7.66	-6.56	1e-07	5.3e-07	ENSRNOG00000003226	M_SED - F_SED	0.07
ENSRNOG00000003228	Mid1ip1	404280	-0.29	5.25	-3.66	0.00076	0.0017	ENSRNOG00000003228	M_SED - F_SED	0.08
ENSRNOG00000003229	Tspan7	363447	-0.34	6.6	-4.94	1.6e-05	5.1e-05	ENSRNOG00000003229	M_SED - F_SED	0.07
ENSRNOG00000003232	Slc9a3r1	59114	1.62	7.13	13.9	2e-16	1.4e-14	ENSRNOG00000003232	M_SED - F_SED	0.12
ENSRNOG00000003233	Serpinf2	287527	-0.27	-0.15	-0.83	0.41	0.48	ENSRNOG00000003233	M_SED - F_SED	0.33
ENSRNOG00000003234	Mgrn1	302938	0.06	5.83	1.1	0.28	0.35	ENSRNOG00000003234	M_SED - F_SED	0.05
ENSRNOG00000003235	Mgat4b	303100	-1.14	5.27	-10.94	2.9e-13	7.3e-12	ENSRNOG00000003235	M_SED - F_SED	0.1
ENSRNOG00000003237	Tp53bp2	305025	0.46	5.65	4.27	0.00013	0.00033	ENSRNOG00000003237	M_SED - F_SED	0.11
ENSRNOG00000003239	Cant1	246272	0.09	5.51	1.7	0.097	0.14	ENSRNOG00000003239	M_SED - F_SED	0.05
ENSRNOG00000003242	Gulp1	314543	-1.33	2.61	-6.37	1.8e-07	8.9e-07	ENSRNOG00000003242	M_SED - F_SED	0.21
ENSRNOG00000003243	Wdr81	303312	-0.05	6.04	-0.78	0.44	0.51	ENSRNOG00000003243	M_SED - F_SED	0.06
ENSRNOG00000003244	Ltc4s	114097	-1.35	2.63	-4.47	6.9e-05	0.00019	ENSRNOG00000003244	M_SED - F_SED	0.3
ENSRNOG00000003245	Cacng1	29658	1.82	-2.38	1.25	0.22	0.28	ENSRNOG00000003245	M_SED - F_SED	1.46
ENSRNOG00000003247	Sde2	289315	-0.02	4.93	-0.29	0.77	0.81	ENSRNOG00000003247	M_SED - F_SED	0.07
ENSRNOG00000003248	Mpzl1	360871	0.74	6.42	5.48	3.1e-06	1.1e-05	ENSRNOG00000003248	M_SED - F_SED	0.14
ENSRNOG00000003251	B3galt2	686081	-0.65	-2.59	-0.92	0.36	0.43	ENSRNOG00000003251	M_SED - F_SED	0.7
ENSRNOG00000003253	Qdpr	64192	-0.46	5.53	-4.09	0.00022	0.00053	ENSRNOG00000003253	M_SED - F_SED	0.11
ENSRNOG00000003254	Il23a	155140	1.44	0.99	6.64	7.9e-08	4.2e-07	ENSRNOG00000003254	M_SED - F_SED	0.22
ENSRNOG00000003256	Ccng1	25405	0.75	7.05	3.97	0.00032	0.00076	ENSRNOG00000003256	M_SED - F_SED	0.19
ENSRNOG00000003258	Cdc73	304832	0	4.01	0.04	0.97	0.98	ENSRNOG00000003258	M_SED - F_SED	0.07
ENSRNOG00000003259	C1qtnf1	303701	-0.87	7.01	-4.33	0.00011	0.00028	ENSRNOG00000003259	M_SED - F_SED	0.2
ENSRNOG00000003260	Nr1i3	65035	-0.15	1.2	-0.71	0.48	0.55	ENSRNOG00000003260	M_SED - F_SED	0.21
ENSRNOG00000003261	Usp9x	363445	-0.27	7.83	-5.29	5.4e-06	1.9e-05	ENSRNOG00000003261	M_SED - F_SED	0.05
ENSRNOG00000003262	Cacng4	140725	-1.24	0.36	-3.88	0.00041	0.00094	ENSRNOG00000003262	M_SED - F_SED	0.32
ENSRNOG00000003263	Lefty1	498299	-6.38	2.47	-4.23	0.00016	0.0004	ENSRNOG00000003263	M_SED - F_SED	1.51
ENSRNOG00000003264	Nat9	303669	0.59	4.41	6.91	3.3e-08	2e-07	ENSRNOG00000003264	M_SED - F_SED	0.08
ENSRNOG00000003266	LOC100361655	100361655	-0.76	-2.89	-1.08	0.29	0.36	ENSRNOG00000003266	M_SED - F_SED	0.7
ENSRNOG00000003267	Pycr2	364064	0.22	4.39	2.67	0.011	0.019	ENSRNOG00000003267	M_SED - F_SED	0.08
ENSRNOG00000003268	Maml1	303101	-0.41	5.55	-6.15	3.6e-07	1.6e-06	ENSRNOG00000003268	M_SED - F_SED	0.07
ENSRNOG00000003269	Atp6v0e1	94170	0.08	6.17	1.1	0.28	0.35	ENSRNOG00000003269	M_SED - F_SED	0.07
ENSRNOG00000003276	Myo1d	25485	0.34	6.67	3.47	0.0013	0.0028	ENSRNOG00000003276	M_SED - F_SED	0.1
ENSRNOG00000003278	Map3k14	360640	-1.08	3.92	-5.59	2.1e-06	8.1e-06	ENSRNOG00000003278	M_SED - F_SED	0.19
ENSRNOG00000003279	Syce2	364976	0.59	-1.35	1.13	0.26	0.33	ENSRNOG00000003279	M_SED - F_SED	0.52
ENSRNOG00000003280	Grin2c	24411	0.13	-2.23	0.19	0.85	0.88	ENSRNOG00000003280	M_SED - F_SED	0.7
ENSRNOG00000003281	Mcm9	499437	-0.08	4.29	-1	0.32	0.39	ENSRNOG00000003281	M_SED - F_SED	0.08
ENSRNOG00000003283	Rcsd1	360872	-0.84	4.64	-2.89	0.0065	0.012	ENSRNOG00000003283	M_SED - F_SED	0.29
ENSRNOG00000003284	Epn3	360605	0.91	3.72	4.54	5.7e-05	0.00016	ENSRNOG00000003284	M_SED - F_SED	0.2
ENSRNOG00000003285	Mpv17l	100362572	-0.29	0.44	-0.94	0.36	0.43	ENSRNOG00000003285	M_SED - F_SED	0.31
ENSRNOG00000003287	Fbxw10	303215	-1.05	-2.96	-1.22	0.23	0.29	ENSRNOG00000003287	M_SED - F_SED	0.86
ENSRNOG00000003288	Cacng5	140726	2.06	-3.62	1.82	0.077	0.11	ENSRNOG00000003288	M_SED - F_SED	1.13
ENSRNOG00000003289	Lap3	289668	-0.19	6.44	-2.44	0.02	0.033	ENSRNOG00000003289	M_SED - F_SED	0.08
ENSRNOG00000003291	Creg1	289185	0.42	4.22	4.17	0.00017	0.00043	ENSRNOG00000003291	M_SED - F_SED	0.1
ENSRNOG00000003296	Dck	79127	-0.68	2.09	-3.26	0.0024	0.0047	ENSRNOG00000003296	M_SED - F_SED	0.21
ENSRNOG00000003298	Cd247	25300	-2.46	1.43	-3.03	0.0045	0.0084	ENSRNOG00000003298	M_SED - F_SED	0.81
ENSRNOG00000003300	Btg2	29619	-0.8	5.94	-6.14	3.8e-07	1.7e-06	ENSRNOG00000003300	M_SED - F_SED	0.13
ENSRNOG00000003302	Flcn	303185	0.04	5.74	0.49	0.62	0.68	ENSRNOG00000003302	M_SED - F_SED	0.08
ENSRNOG00000003304	Chad	29195	1.33	2.6	5.63	1.9e-06	7.2e-06	ENSRNOG00000003304	M_SED - F_SED	0.24
ENSRNOG00000003305	Cxcr3	84475	-2.24	1.75	-5.36	4.4e-06	1.6e-05	ENSRNOG00000003305	M_SED - F_SED	0.42
ENSRNOG00000003307	Gcdh	364975	0.67	5.9	8.23	6e-10	5.5e-09	ENSRNOG00000003307	M_SED - F_SED	0.08
ENSRNOG00000003310	Tmem63a	289318	-0.45	5.51	-5.12	9.3e-06	3.1e-05	ENSRNOG00000003310	M_SED - F_SED	0.09
ENSRNOG00000003326	Rrn3	304714	0.31	6.05	6.01	5.6e-07	2.4e-06	ENSRNOG00000003326	M_SED - F_SED	0.05
ENSRNOG00000003328	Cdip1	360480	-0.43	5.91	-3.8	0.00052	0.0012	ENSRNOG00000003328	M_SED - F_SED	0.11
ENSRNOG00000003329	Ppm1d	287585	-0.6	4.13	-6.9	3.4e-08	2e-07	ENSRNOG00000003329	M_SED - F_SED	0.09
ENSRNOG00000003330	Acsf2	619561	3.53	7.06	23.37	7.3e-24	8e-21	ENSRNOG00000003330	M_SED - F_SED	0.15
ENSRNOG00000003332	Nt5m	287368	0.21	2.27	1.4	0.17	0.23	ENSRNOG00000003332	M_SED - F_SED	0.15
ENSRNOG00000003334	Klhl21	313743	0.07	5.73	0.47	0.64	0.7	ENSRNOG00000003334	M_SED - F_SED	0.16
ENSRNOG00000003336	Mybph	83708	-0.42	2.32	-0.98	0.33	0.41	ENSRNOG00000003336	M_SED - F_SED	0.43
ENSRNOG00000003338	Pmp22	24660	-1.09	7.08	-5.89	9.1e-07	3.7e-06	ENSRNOG00000003338	M_SED - F_SED	0.19
ENSRNOG00000003343	Canx	29144	0.38	8.71	5.94	7e-07	3e-06	ENSRNOG00000003343	M_SED - F_SED	0.06
ENSRNOG00000003346	Fancb	501552	-0.02	1.58	-0.1	0.92	0.94	ENSRNOG00000003346	M_SED - F_SED	0.23
ENSRNOG00000003348	Rasd1	64455	-1.89	5.58	-4.97	1.7e-05	5.2e-05	ENSRNOG00000003348	M_SED - F_SED	0.38
ENSRNOG00000003349	Col23a1	353303	-0.16	1.12	-0.62	0.54	0.6	ENSRNOG00000003349	M_SED - F_SED	0.26
ENSRNOG00000003350	Mospd2	363463	-0.05	4.6	-0.6	0.55	0.62	ENSRNOG00000003350	M_SED - F_SED	0.09
ENSRNOG00000003357	Col3a1	84032	-1.35	11.68	-4.93	1.8e-05	5.5e-05	ENSRNOG00000003357	M_SED - F_SED	0.27
ENSRNOG00000003359	Ogt	26295	-0.26	7.92	-3.05	0.0042	0.008	ENSRNOG00000003359	M_SED - F_SED	0.08
ENSRNOG00000003365	Cadm3	360882	-0.66	7.46	-2.94	0.0057	0.011	ENSRNOG00000003365	M_SED - F_SED	0.23
ENSRNOG00000003367	Tmem220	287405	-0.19	0.2	-0.63	0.53	0.6	ENSRNOG00000003367	M_SED - F_SED	0.3
ENSRNOG00000003370	Otc	25611	2.44	-1.16	4.8	2.5e-05	7.6e-05	ENSRNOG00000003370	M_SED - F_SED	0.51
ENSRNOG00000003374	Ccdc85a	289855	-0.48	1.85	-2.41	0.021	0.035	ENSRNOG00000003374	M_SED - F_SED	0.2
ENSRNOG00000003384	Hs3st3b1	303218	0	3.38	-0.01	0.99	0.99	ENSRNOG00000003384	M_SED - F_SED	0.19
ENSRNOG00000003385	Glrx2	114022	0.88	2.9	5.97	6.4e-07	2.7e-06	ENSRNOG00000003385	M_SED - F_SED	0.15
ENSRNOG00000003388	Cenpf	257649	0.05	1.43	0.13	0.9	0.92	ENSRNOG00000003388	M_SED - F_SED	0.4
ENSRNOG00000003392	Grsf1	305256	0.57	6.42	8.96	6.9e-11	8.4e-10	ENSRNOG00000003392	M_SED - F_SED	0.06
ENSRNOG00000003395	Cby3	690544	0.16	0.22	0.61	0.54	0.61	ENSRNOG00000003395	M_SED - F_SED	0.25
ENSRNOG00000003397	Adprm	287406	-0.19	3.19	-1.35	0.19	0.24	ENSRNOG00000003397	M_SED - F_SED	0.14
ENSRNOG00000003398	Tomm40l	304971	-0.64	2.47	-4.21	0.00015	0.00039	ENSRNOG00000003398	M_SED - F_SED	0.15
ENSRNOG00000003399	Hnrnph1	140931	0.12	7.48	1.85	0.072	0.11	ENSRNOG00000003399	M_SED - F_SED	0.07
ENSRNOG00000003400	Fmo4	246247	0.44	3.02	2.65	0.012	0.02	ENSRNOG00000003400	M_SED - F_SED	0.17
ENSRNOG00000003401	AABR07029195.1		-0.13	-1.62	-0.25	0.8	0.84	ENSRNOG00000003401	M_SED - F_SED	0.52
ENSRNOG00000003402	Stx6	60562	0.49	6.22	9.03	5.6e-11	7.1e-10	ENSRNOG00000003402	M_SED - F_SED	0.05
ENSRNOG00000003403	Slc35f5	288993	0.93	5.09	10.41	1.2e-12	2.5e-11	ENSRNOG00000003403	M_SED - F_SED	0.09
ENSRNOG00000003407	Ptpn14	305064	-1.14	4.67	-9.88	5.1e-12	8.9e-11	ENSRNOG00000003407	M_SED - F_SED	0.12
ENSRNOG00000003424	Elac2	282826	0.64	5.38	8.61	1.9e-10	2.1e-09	ENSRNOG00000003424	M_SED - F_SED	0.07
ENSRNOG00000003428	Rufy3	360921	0.45	5.27	6.01	5.6e-07	2.4e-06	ENSRNOG00000003428	M_SED - F_SED	0.08
ENSRNOG00000003434	Ro60	304833	-0.71	4.12	-5.73	1.4e-06	5.4e-06	ENSRNOG00000003434	M_SED - F_SED	0.12
ENSRNOG00000003439	Il15	25670	-0.88	0.2	-3.25	0.0024	0.0048	ENSRNOG00000003439	M_SED - F_SED	0.27
ENSRNOG00000003442	Adora1	29290	-0.14	5.61	-0.73	0.47	0.54	ENSRNOG00000003442	M_SED - F_SED	0.19
ENSRNOG00000003443	Klf1	304666	-0.4	-0.26	-1.26	0.22	0.28	ENSRNOG00000003443	M_SED - F_SED	0.32
ENSRNOG00000003452	Asb11;Asb9	302666;367785	1.01	-2.89	0.76	0.45	0.52	ENSRNOG00000003452	M_SED - F_SED	1.33
ENSRNOG00000003453	Lypd1	360838	2.26	2.79	8.72	1.4e-10	1.6e-09	ENSRNOG00000003453	M_SED - F_SED	0.26
ENSRNOG00000003455	Zfp13	287095	-1.08	0.9	-4.26	0.00013	0.00034	ENSRNOG00000003455	M_SED - F_SED	0.25
ENSRNOG00000003457	Bicdl2	302964	1.51	4.86	7.59	4.7e-09	3.5e-08	ENSRNOG00000003457	M_SED - F_SED	0.2
ENSRNOG00000003461	Zfp330	361387	0.33	4.77	5.5	2.8e-06	1e-05	ENSRNOG00000003461	M_SED - F_SED	0.06
ENSRNOG00000003463	Srebf1	78968	2.14	9.32	9.93	5.8e-12	1e-10	ENSRNOG00000003463	M_SED - F_SED	0.22
ENSRNOG00000003464	Hid1	287822	-0.38	6.41	-3.95	0.00033	0.00077	ENSRNOG00000003464	M_SED - F_SED	0.1
ENSRNOG00000003468	Capn8	170808	-2.72	0.19	-5.18	7.7e-06	2.6e-05	ENSRNOG00000003468	M_SED - F_SED	0.52
ENSRNOG00000003469	MAST1	353118	-1.83	-1.28	-3.87	0.00041	0.00095	ENSRNOG00000003469	M_SED - F_SED	0.47
ENSRNOG00000003470	Fundc1	363442	0.25	3.73	2.54	0.015	0.026	ENSRNOG00000003470	M_SED - F_SED	0.1
ENSRNOG00000003472	Atp11c	317599	-0.43	3.86	-4.21	0.00015	0.00039	ENSRNOG00000003472	M_SED - F_SED	0.1
ENSRNOG00000003476	Slc6a4	25553	-0.23	3.02	-1.53	0.14	0.18	ENSRNOG00000003476	M_SED - F_SED	0.15
ENSRNOG00000003479	Rnf150	364983	0.79	3.81	5.62	2e-06	7.5e-06	ENSRNOG00000003479	M_SED - F_SED	0.14
ENSRNOG00000003480	Aim2	304987	-1.86	-0.35	-2.72	0.0099	0.017	ENSRNOG00000003480	M_SED - F_SED	0.69
ENSRNOG00000003486	Mnda	304988	-0.94	5.66	-4.23	0.00015	0.00038	ENSRNOG00000003486	M_SED - F_SED	0.22
ENSRNOG00000003491	Prkca	24680	-0.06	4.71	-0.56	0.58	0.64	ENSRNOG00000003491	M_SED - F_SED	0.11
ENSRNOG00000003494	Ppfia4	140592	-1.11	-0.3	-2.13	0.04	0.062	ENSRNOG00000003494	M_SED - F_SED	0.52
ENSRNOG00000003495	Prpf8	287530	0.27	8.54	6.19	3.2e-07	1.5e-06	ENSRNOG00000003495	M_SED - F_SED	0.04
ENSRNOG00000003496	Tbc1d9	304645	-1.41	4.9	-9.91	4.6e-12	8.2e-11	ENSRNOG00000003496	M_SED - F_SED	0.14
ENSRNOG00000003497	Thoc6	79227	0.01	3.48	0.07	0.95	0.96	ENSRNOG00000003497	M_SED - F_SED	0.11
ENSRNOG00000003498	Olr1585	406005	-2.31	-1.93	-3.05	0.0042	0.0079	ENSRNOG00000003498	M_SED - F_SED	0.76
ENSRNOG00000003504	Rnaseh2a	364974	0.06	4.85	0.69	0.49	0.56	ENSRNOG00000003504	M_SED - F_SED	0.08
ENSRNOG00000003506	Gosr2	64154	0.34	5.59	4.65	4e-05	0.00011	ENSRNOG00000003506	M_SED - F_SED	0.07
ENSRNOG00000003508	Ergic1	287177	0	6.14	0.01	0.99	0.99	ENSRNOG00000003508	M_SED - F_SED	0.08
ENSRNOG00000003509	Olr1588	289250	-1.95	-1.28	-3.35	0.0018	0.0038	ENSRNOG00000003509	M_SED - F_SED	0.58
ENSRNOG00000003510	Fmo2	246245	-0.3	5.85	-1.34	0.19	0.25	ENSRNOG00000003510	M_SED - F_SED	0.22
ENSRNOG00000003515	Ephx1	25315	-0.88	6.89	-7.11	1.8e-08	1.2e-07	ENSRNOG00000003515	M_SED - F_SED	0.12
ENSRNOG00000003517	Tbx2	303398	-0.94	2.5	-4.46	7.1e-05	0.00019	ENSRNOG00000003517	M_SED - F_SED	0.21
ENSRNOG00000003520	Prdx2	29338	0.51	6.95	5.94	7e-07	3e-06	ENSRNOG00000003520	M_SED - F_SED	0.09
ENSRNOG00000003522	Mr1	25119	-0.25	2.28	-1.41	0.17	0.22	ENSRNOG00000003522	M_SED - F_SED	0.18
ENSRNOG00000003524	Lrrc59	287633	2.35	7.72	16.83	4.9e-19	1e-16	ENSRNOG00000003524	M_SED - F_SED	0.14
ENSRNOG00000003526	Sytl4	140594	-0.18	1.61	-1.1	0.28	0.35	ENSRNOG00000003526	M_SED - F_SED	0.17
ENSRNOG00000003533	Clcn4	60586	3.74	5.21	18.59	2e-20	6.5e-18	ENSRNOG00000003533	M_SED - F_SED	0.2
ENSRNOG00000003536	Rufy1	360521	0.6	5.65	9.31	2.6e-11	3.6e-10	ENSRNOG00000003536	M_SED - F_SED	0.06
ENSRNOG00000003537	Spta1	289257	-0.9	-1.01	-1.79	0.081	0.12	ENSRNOG00000003537	M_SED - F_SED	0.5
ENSRNOG00000003538	Adamts4	66015	-0.27	3.06	-0.95	0.35	0.42	ENSRNOG00000003538	M_SED - F_SED	0.29
ENSRNOG00000003541	Pggt1b	81746	-0.1	3.41	-1.09	0.28	0.35	ENSRNOG00000003541	M_SED - F_SED	0.09
ENSRNOG00000003542	Hcfc1r1	287097	0.47	4.11	5.46	3.2e-06	1.2e-05	ENSRNOG00000003542	M_SED - F_SED	0.09
ENSRNOG00000003545	Uchl5	360853	0.58	3.7	5.56	2.3e-06	8.6e-06	ENSRNOG00000003545	M_SED - F_SED	0.1
ENSRNOG00000003546	Tnfrsf12a	302965	0.15	2.29	0.5	0.62	0.68	ENSRNOG00000003546	M_SED - F_SED	0.3
ENSRNOG00000003549	Cnpy2	685814	0.78	6.13	10.74	4.9e-13	1.1e-11	ENSRNOG00000003549	M_SED - F_SED	0.07
ENSRNOG00000003550	Acbd6	289125	-0.2	3.87	-2.26	0.03	0.047	ENSRNOG00000003550	M_SED - F_SED	0.09
ENSRNOG00000003551	B4galt3	494342	0.47	5.19	5.31	5.1e-06	1.8e-05	ENSRNOG00000003551	M_SED - F_SED	0.09
ENSRNOG00000003553	Efemp1	305604	-1.77	6.99	-12.48	6.9e-15	2.9e-13	ENSRNOG00000003553	M_SED - F_SED	0.14
ENSRNOG00000003554	Piga	363464	0.52	2.7	3.55	0.0011	0.0023	ENSRNOG00000003554	M_SED - F_SED	0.15
ENSRNOG00000003559	Ccdc112	498858	-0.38	2.72	-3.32	0.002	0.004	ENSRNOG00000003559	M_SED - F_SED	0.11
ENSRNOG00000003562	Susd4	289335	0.27	2.87	1.36	0.18	0.24	ENSRNOG00000003562	M_SED - F_SED	0.2
ENSRNOG00000003563	Blmh	287552	0.1	5.2	1.39	0.17	0.23	ENSRNOG00000003563	M_SED - F_SED	0.07
ENSRNOG00000003567	Ppox	289219	0.09	3.17	0.85	0.4	0.47	ENSRNOG00000003567	M_SED - F_SED	0.1
ENSRNOG00000003576	Ints2	360589	0.71	3.48	6.35	2e-07	9.5e-07	ENSRNOG00000003576	M_SED - F_SED	0.11
ENSRNOG00000003578	Fem1c	302288	-0.48	4.5	-6.38	1.8e-07	8.7e-07	ENSRNOG00000003578	M_SED - F_SED	0.08
ENSRNOG00000003581	Pou2f1	171068	-0.61	2.36	-3.19	0.0029	0.0056	ENSRNOG00000003581	M_SED - F_SED	0.19
ENSRNOG00000003583	Smyd2	289372	0.95	5.52	7.82	2.1e-09	1.6e-08	ENSRNOG00000003583	M_SED - F_SED	0.12
ENSRNOG00000003585	Sytl5	302538	-1.56	1.82	-4.6	4.7e-05	0.00013	ENSRNOG00000003585	M_SED - F_SED	0.34
ENSRNOG00000003587	Vegfd	360457	-1.69	4.5	-9.14	4.5e-11	5.9e-10	ENSRNOG00000003587	M_SED - F_SED	0.18
ENSRNOG00000003590	Tom1l2	360537	-0.23	5.17	-3	0.0048	0.009	ENSRNOG00000003590	M_SED - F_SED	0.08
ENSRNOG00000003592	Med28	305391	0.38	4.5	4.55	5.4e-05	0.00015	ENSRNOG00000003592	M_SED - F_SED	0.08
ENSRNOG00000003594	Tmem183a	289034	0.63	5.26	9.41	1.9e-11	2.8e-10	ENSRNOG00000003594	M_SED - F_SED	0.07
ENSRNOG00000003596	Itgb1bp2	317258	0.33	-0.73	0.48	0.64	0.69	ENSRNOG00000003596	M_SED - F_SED	0.69
ENSRNOG00000003597	Tuba4a	316531	0.58	5.12	1.82	0.076	0.11	ENSRNOG00000003597	M_SED - F_SED	0.32
ENSRNOG00000003599	Utp3	305258	0.16	4.84	1.94	0.06	0.089	ENSRNOG00000003599	M_SED - F_SED	0.08
ENSRNOG00000003600	Pnpt1	360992	0.16	4.64	2.04	0.048	0.074	ENSRNOG00000003600	M_SED - F_SED	0.08
ENSRNOG00000003603	Arhgap44	303222	-1.02	1.61	-3.92	0.00036	0.00084	ENSRNOG00000003603	M_SED - F_SED	0.26
ENSRNOG00000003606	RGD1561381;AABR07014550.1	498340;NA	0.73	1.46	3.9	0.00038	0.00088	ENSRNOG00000003606	M_SED - F_SED	0.19
ENSRNOG00000003611	Dynlt3	363448	0.05	6.41	0.58	0.57	0.63	ENSRNOG00000003611	M_SED - F_SED	0.09
ENSRNOG00000003613	Mid1	54252	-1.12	2.73	-6.16	3.5e-07	1.6e-06	ENSRNOG00000003613	M_SED - F_SED	0.18
ENSRNOG00000003614	Mgat5	65271	-0.62	2.37	-3.46	0.0014	0.0028	ENSRNOG00000003614	M_SED - F_SED	0.18
ENSRNOG00000003616	Grem2	289264	-1.41	3.72	-7.44	6.5e-09	4.6e-08	ENSRNOG00000003616	M_SED - F_SED	0.19
ENSRNOG00000003620	Fmo3	84493	-0.23	4.47	-1	0.32	0.39	ENSRNOG00000003620	M_SED - F_SED	0.23
ENSRNOG00000003622	Cybb	66021	-1.35	6.12	-7.52	5.8e-09	4.2e-08	ENSRNOG00000003622	M_SED - F_SED	0.18
ENSRNOG00000003625	Ubxn4	304766	0.3	6.5	5.68	1.6e-06	6.3e-06	ENSRNOG00000003625	M_SED - F_SED	0.05
ENSRNOG00000003626	Atp5pd	641434	0.33	6.5	4.88	2e-05	6e-05	ENSRNOG00000003626	M_SED - F_SED	0.07
ENSRNOG00000003629	Nvl	289323	-0.12	3.69	-1.04	0.3	0.37	ENSRNOG00000003629	M_SED - F_SED	0.11
ENSRNOG00000003634	Zfp354a	24522	-0.09	2.63	-0.77	0.44	0.51	ENSRNOG00000003634	M_SED - F_SED	0.12
ENSRNOG00000003635	Disp1	289338	-0.65	4.07	-4.68	3.6e-05	0.0001	ENSRNOG00000003635	M_SED - F_SED	0.14
ENSRNOG00000003643	Tab3	317546	-0.22	2.9	-1.62	0.11	0.16	ENSRNOG00000003643	M_SED - F_SED	0.13
ENSRNOG00000003645	Hnrnpab	83498	0.44	7.15	4.32	0.00011	0.00028	ENSRNOG00000003645	M_SED - F_SED	0.1
ENSRNOG00000003648	Cldn6	287098	-3.23	1.05	-7.54	4.8e-09	3.5e-08	ENSRNOG00000003648	M_SED - F_SED	0.43
ENSRNOG00000003649	Qsox1	84491	5.28	10.7	24.12	3.5e-24	5.3e-21	ENSRNOG00000003649	M_SED - F_SED	0.22
ENSRNOG00000003650	Nt5c	100360582	-1.11	1.5	-3.2	0.0028	0.0054	ENSRNOG00000003650	M_SED - F_SED	0.35
ENSRNOG00000003653	Fh	24368	0.18	5.64	2.54	0.015	0.026	ENSRNOG00000003653	M_SED - F_SED	0.07
ENSRNOG00000003654	Cldn9	287099	-1.45	-3.21	-1.74	0.09	0.13	ENSRNOG00000003654	M_SED - F_SED	0.83
ENSRNOG00000003657	Pkmyt1	287101	0.03	3.7	0.17	0.86	0.89	ENSRNOG00000003657	M_SED - F_SED	0.15
ENSRNOG00000003661	Jpt1	287828	-0.39	5.06	-4.02	0.00027	0.00065	ENSRNOG00000003661	M_SED - F_SED	0.1
ENSRNOG00000003666	Jchain	360922	-1.21	1.29	-0.73	0.47	0.54	ENSRNOG00000003666	M_SED - F_SED	1.67
ENSRNOG00000003669	Myocd	246297	-0.39	1.25	-1.11	0.27	0.34	ENSRNOG00000003669	M_SED - F_SED	0.35
ENSRNOG00000003670	Sumo2	690244	0.37	3.94	3.9	0.00038	0.00089	ENSRNOG00000003670	M_SED - F_SED	0.1
ENSRNOG00000003673	Nup85	287830	0.04	4.24	0.68	0.5	0.57	ENSRNOG00000003673	M_SED - F_SED	0.06
ENSRNOG00000003674	Pir	363465	-0.9	2.8	-4.35	0.0001	0.00026	ENSRNOG00000003674	M_SED - F_SED	0.21
ENSRNOG00000003675	Ptchd1	317517	-1.84	-0.58	-5.1	9.8e-06	3.2e-05	ENSRNOG00000003675	M_SED - F_SED	0.36
ENSRNOG00000003679	Med13	303403	-0.12	6.25	-1.9	0.065	0.096	ENSRNOG00000003679	M_SED - F_SED	0.06
ENSRNOG00000003682	Hook2	304669	0.53	4.55	3.29	0.0022	0.0044	ENSRNOG00000003682	M_SED - F_SED	0.16
ENSRNOG00000003683	Glp2r	60432	-0.3	-1.08	-0.62	0.54	0.61	ENSRNOG00000003683	M_SED - F_SED	0.48
ENSRNOG00000003686	Tbl1x	302711	-0.18	6.7	-3.28	0.0023	0.0045	ENSRNOG00000003686	M_SED - F_SED	0.05
ENSRNOG00000003687	Rgs2	84583	-0.4	4.62	-1.91	0.064	0.094	ENSRNOG00000003687	M_SED - F_SED	0.21
ENSRNOG00000003689	Nono	317259	0	7.73	-0.02	0.98	0.99	ENSRNOG00000003689	M_SED - F_SED	0.05
ENSRNOG00000003691	Tmed7	252889	0.42	6	5.27	5.8e-06	2e-05	ENSRNOG00000003691	M_SED - F_SED	0.08
ENSRNOG00000003694	Prox1	305066	4.8	6.19	15.88	5.1e-18	6.4e-16	ENSRNOG00000003694	M_SED - F_SED	0.3
ENSRNOG00000003699	Endov	498029	0.32	3.17	3.01	0.0047	0.0088	ENSRNOG00000003699	M_SED - F_SED	0.11
ENSRNOG00000003703	Mcm6	29685	-0.24	3.78	-1.28	0.21	0.27	ENSRNOG00000003703	M_SED - F_SED	0.19
ENSRNOG00000003705	Bmx	367786	-0.26	0.3	-0.9	0.38	0.45	ENSRNOG00000003705	M_SED - F_SED	0.29
ENSRNOG00000003706	Ufc1	445268	1.13	5.86	14.35	7.1e-17	5.5e-15	ENSRNOG00000003706	M_SED - F_SED	0.08
ENSRNOG00000003707	Zmym3	317260	0.28	5.42	3.39	0.0017	0.0034	ENSRNOG00000003707	M_SED - F_SED	0.08
ENSRNOG00000003709	Kmo	59113	-1.32	-0.36	-2.7	0.01	0.018	ENSRNOG00000003709	M_SED - F_SED	0.49
ENSRNOG00000003712	Ppp4r3b	360993	-0.07	6.19	-1.17	0.25	0.31	ENSRNOG00000003712	M_SED - F_SED	0.06
ENSRNOG00000003714	Clk4	287269	0.1	4.45	1.11	0.27	0.34	ENSRNOG00000003714	M_SED - F_SED	0.09
ENSRNOG00000003715	Srpx2	317181	-1.83	2.56	-6.03	5.4e-07	2.4e-06	ENSRNOG00000003715	M_SED - F_SED	0.3
ENSRNOG00000003716	Batf3	60462	-0.23	0.21	-0.65	0.52	0.59	ENSRNOG00000003716	M_SED - F_SED	0.36
ENSRNOG00000003717	Cnih4	289324	-0.47	4.14	-5.19	7.4e-06	2.5e-05	ENSRNOG00000003717	M_SED - F_SED	0.09
ENSRNOG00000003719	Atpaf2	303190	0.39	4.22	5.32	4.9e-06	1.7e-05	ENSRNOG00000003719	M_SED - F_SED	0.07
ENSRNOG00000003720	Prrx1	266813	-1.23	4.24	-6.19	3.4e-07	1.5e-06	ENSRNOG00000003720	M_SED - F_SED	0.2
ENSRNOG00000003721	Paqr4	302967	1.48	5.59	12.44	6.3e-15	2.7e-13	ENSRNOG00000003721	M_SED - F_SED	0.12
ENSRNOG00000003722	Styxl2	498267	1.08	-0.77	1.04	0.3	0.37	ENSRNOG00000003722	M_SED - F_SED	1.03
ENSRNOG00000003723	Wdr26	498301	0.24	7.49	4.98	1.4e-05	4.6e-05	ENSRNOG00000003723	M_SED - F_SED	0.05
ENSRNOG00000003724	Mrpl27	287635	1.7	4.97	15.95	2.3e-18	3.4e-16	ENSRNOG00000003724	M_SED - F_SED	0.11
ENSRNOG00000003726	Scml2	367793	-1.1	-0.61	-2.56	0.015	0.025	ENSRNOG00000003726	M_SED - F_SED	0.43
ENSRNOG00000003728	Xylt2	64134	3.05	7.26	23.14	8e-24	8.2e-21	ENSRNOG00000003728	M_SED - F_SED	0.13
ENSRNOG00000003732	Flrt2	299236	-1.57	3.77	-6.85	4.2e-08	2.4e-07	ENSRNOG00000003732	M_SED - F_SED	0.23
ENSRNOG00000003736	Col5a2	85250	-1.19	7.72	-5.83	1.1e-06	4.3e-06	ENSRNOG00000003736	M_SED - F_SED	0.2
ENSRNOG00000003741	Nptx1	266777	-1.19	0.01	-2.15	0.038	0.06	ENSRNOG00000003741	M_SED - F_SED	0.56
ENSRNOG00000003742	Cdkl5	100362725	0.72	2.28	3.01	0.0046	0.0087	ENSRNOG00000003742	M_SED - F_SED	0.24
ENSRNOG00000003743	Dars1	116483	0.74	5.69	9.53	1.4e-11	2.1e-10	ENSRNOG00000003743	M_SED - F_SED	0.08
ENSRNOG00000003745	Atf3	25389	-0.63	2.46	-2.88	0.0066	0.012	ENSRNOG00000003745	M_SED - F_SED	0.22
ENSRNOG00000003746	Gjb1	29584	-1.22	1.59	-3.93	0.00035	0.00081	ENSRNOG00000003746	M_SED - F_SED	0.31
ENSRNOG00000003747	Get3	288919	0.71	5.39	10.64	6.4e-13	1.4e-11	ENSRNOG00000003747	M_SED - F_SED	0.07
ENSRNOG00000003748	Tasl	501570	-1.66	0.28	-4.64	4.1e-05	0.00012	ENSRNOG00000003748	M_SED - F_SED	0.36
ENSRNOG00000003749	Xk	497078	2.07	3.33	9.65	9.6e-12	1.5e-10	ENSRNOG00000003749	M_SED - F_SED	0.21
ENSRNOG00000003756	Lancl3	302540	2.11	0.27	4.22	0.00015	0.00037	ENSRNOG00000003756	M_SED - F_SED	0.5
ENSRNOG00000003759	Galc	314360	0.15	3	1.29	0.2	0.26	ENSRNOG00000003759	M_SED - F_SED	0.12
ENSRNOG00000003762	Smarca1	317575	-2.27	1.47	-7.25	1.2e-08	7.7e-08	ENSRNOG00000003762	M_SED - F_SED	0.31
ENSRNOG00000003763	Prdx4	85274	1.67	5.93	11.81	3.5e-14	1.2e-12	ENSRNOG00000003763	M_SED - F_SED	0.14
ENSRNOG00000003767	Rps6kc1	289342	-0.3	4.63	-3.5	0.0012	0.0026	ENSRNOG00000003767	M_SED - F_SED	0.08
ENSRNOG00000003769	Tmem163	360839	-1.98	-2.75	-1.32	0.2	0.25	ENSRNOG00000003769	M_SED - F_SED	1.5
ENSRNOG00000003772	Csrp2	29317	-0.37	2.51	-1.57	0.12	0.17	ENSRNOG00000003772	M_SED - F_SED	0.23
ENSRNOG00000003773	Hmox2	79239	-0.11	4.98	-1.43	0.16	0.21	ENSRNOG00000003773	M_SED - F_SED	0.07
ENSRNOG00000003777	Chrne	29422	-1.78	1.15	-5.06	1.1e-05	3.6e-05	ENSRNOG00000003777	M_SED - F_SED	0.35
ENSRNOG00000003778	Opn3	498289	0.5	1.75	2.65	0.012	0.02	ENSRNOG00000003778	M_SED - F_SED	0.19
ENSRNOG00000003779	Dedd	83631	-0.06	4.51	-0.75	0.46	0.53	ENSRNOG00000003779	M_SED - F_SED	0.08
ENSRNOG00000003781	Atp10b	303056	1.97	5.31	8.7	1.9e-10	2e-09	ENSRNOG00000003781	M_SED - F_SED	0.23
ENSRNOG00000003782	Acot9	302640	-0.51	4.38	-5.33	4.7e-06	1.7e-05	ENSRNOG00000003782	M_SED - F_SED	0.1
ENSRNOG00000003784	Rilp	287531	-0.54	3.02	-3.31	0.0021	0.0041	ENSRNOG00000003784	M_SED - F_SED	0.16
ENSRNOG00000003785	Usp43	100147704	-0.74	2.16	-3.38	0.0017	0.0035	ENSRNOG00000003785	M_SED - F_SED	0.22
ENSRNOG00000003786	Tspan6	302313	-0.19	3.86	-1.7	0.096	0.14	ENSRNOG00000003786	M_SED - F_SED	0.11
ENSRNOG00000003787	Lcorl	498385	0.77	0.39	2.91	0.006	0.011	ENSRNOG00000003787	M_SED - F_SED	0.27
ENSRNOG00000003792	Med14	317343	0.08	5.85	1.39	0.17	0.23	ENSRNOG00000003792	M_SED - F_SED	0.06
ENSRNOG00000003794	Nmral1	287063	-0.29	2.35	-1.58	0.12	0.17	ENSRNOG00000003794	M_SED - F_SED	0.18
ENSRNOG00000003795	Angel2	305035	0.04	5.04	0.7	0.49	0.56	ENSRNOG00000003795	M_SED - F_SED	0.06
ENSRNOG00000003797	Mrps7	113958	0.22	6.01	2.09	0.043	0.066	ENSRNOG00000003797	M_SED - F_SED	0.11
ENSRNOG00000003800	Rgs9	29481	-3.44	-1.88	-4	0.00028	0.00067	ENSRNOG00000003800	M_SED - F_SED	0.86
ENSRNOG00000003802	Pttg1	64193	0.5	-0.67	0.98	0.33	0.4	ENSRNOG00000003802	M_SED - F_SED	0.51
ENSRNOG00000003803	Zdhhc17	366889	-0.52	4.11	-4.22	0.00015	0.00038	ENSRNOG00000003803	M_SED - F_SED	0.12
ENSRNOG00000003805	Rnft1	360595	0.05	3.85	0.52	0.61	0.67	ENSRNOG00000003805	M_SED - F_SED	0.1
ENSRNOG00000003806	Gpr65	299242	-1.24	0.5	-2.98	0.0051	0.0094	ENSRNOG00000003806	M_SED - F_SED	0.42
ENSRNOG00000003807	Wnt9b	303586	-1.5	-1.28	-2.31	0.026	0.043	ENSRNOG00000003807	M_SED - F_SED	0.65
ENSRNOG00000003809	Sat1	302642	1.47	6.68	12.17	1.3e-14	4.9e-13	ENSRNOG00000003809	M_SED - F_SED	0.12
ENSRNOG00000003812	Nlgn3	171297	-0.63	2.33	-4.05	0.00024	0.00059	ENSRNOG00000003812	M_SED - F_SED	0.16
ENSRNOG00000003815	Slc25a11	64201	0.42	5.66	5.4	3.9e-06	1.4e-05	ENSRNOG00000003815	M_SED - F_SED	0.08
ENSRNOG00000003816	Tada1	360874	-0.22	3.41	-2.45	0.019	0.032	ENSRNOG00000003816	M_SED - F_SED	0.09
ENSRNOG00000003821	Rptor	287871	-0.11	5.83	-2.48	0.018	0.029	ENSRNOG00000003821	M_SED - F_SED	0.04
ENSRNOG00000003822	Slu7	303057	-0.27	5.42	-3.81	0.00049	0.0011	ENSRNOG00000003822	M_SED - F_SED	0.07
ENSRNOG00000003825	Wdr75	314545	-0.29	4.82	-3.7	0.00068	0.0015	ENSRNOG00000003825	M_SED - F_SED	0.08
ENSRNOG00000003827	Wipi1	303630	-0.88	4.34	-6.93	3.2e-08	1.9e-07	ENSRNOG00000003827	M_SED - F_SED	0.13
ENSRNOG00000003829	Ap3s1	302290	0.98	4.05	11.26	1.2e-13	3.5e-12	ENSRNOG00000003829	M_SED - F_SED	0.09
ENSRNOG00000003831	Tdp1	314380	-0.29	2.28	-2	0.052	0.079	ENSRNOG00000003831	M_SED - F_SED	0.15
ENSRNOG00000003832	Vash2	498309	-0.71	0.09	-1.43	0.16	0.21	ENSRNOG00000003832	M_SED - F_SED	0.49
ENSRNOG00000003833	Nenf	289380	-0.51	4.78	-4.51	6.1e-05	0.00017	ENSRNOG00000003833	M_SED - F_SED	0.11
ENSRNOG00000003834	Map2k4	287398	0.56	3.3	5.27	5.8e-06	2e-05	ENSRNOG00000003834	M_SED - F_SED	0.11
ENSRNOG00000003835	Slc43a2	287532	0.89	5.78	6.28	2.5e-07	1.2e-06	ENSRNOG00000003835	M_SED - F_SED	0.14
ENSRNOG00000003837	Mif4gd	360659	0.04	4.88	0.4	0.69	0.74	ENSRNOG00000003837	M_SED - F_SED	0.11
ENSRNOG00000003840	Slit2	360272	-1.95	3.28	-9.8	6.4e-12	1.1e-10	ENSRNOG00000003840	M_SED - F_SED	0.2
ENSRNOG00000003841	Kcnh1	65198	-1.59	3.41	-5.7	1.6e-06	6.3e-06	ENSRNOG00000003841	M_SED - F_SED	0.28
ENSRNOG00000003844	Dhx15	289693	-0.02	6.56	-0.38	0.71	0.76	ENSRNOG00000003844	M_SED - F_SED	0.05
ENSRNOG00000003846	Pitpna	29525	0.71	7.01	11.01	2.4e-13	6.2e-12	ENSRNOG00000003846	M_SED - F_SED	0.06
ENSRNOG00000003847	Gid4	687192	-0.02	6.23	-0.29	0.77	0.81	ENSRNOG00000003847	M_SED - F_SED	0.05
ENSRNOG00000003848	Med12	679693	-0.5	6.82	-7.94	1.4e-09	1.2e-08	ENSRNOG00000003848	M_SED - F_SED	0.06
ENSRNOG00000003849	Stx8	59074	0.32	3.63	4.89	1.9e-05	5.8e-05	ENSRNOG00000003849	M_SED - F_SED	0.07
ENSRNOG00000003853	Scoc	364981	-0.32	4.23	-3.34	0.0019	0.0038	ENSRNOG00000003853	M_SED - F_SED	0.1
ENSRNOG00000003855	Dnaja3	360481	0.61	5.95	8.84	1e-10	1.2e-09	ENSRNOG00000003855	M_SED - F_SED	0.07
ENSRNOG00000003858	Atp6ap2	302526	0.1	5.21	1.42	0.16	0.22	ENSRNOG00000003858	M_SED - F_SED	0.07
ENSRNOG00000003861	Gorab	304923	-0.36	3.36	-3.26	0.0024	0.0047	ENSRNOG00000003861	M_SED - F_SED	0.11
ENSRNOG00000003863	Trir	288920	0.54	6.06	8.1	8.7e-10	7.7e-09	ENSRNOG00000003863	M_SED - F_SED	0.07
ENSRNOG00000003864	Gipc1	83823	0.63	5.62	9.39	2e-11	2.9e-10	ENSRNOG00000003864	M_SED - F_SED	0.07
ENSRNOG00000003866	Cxcr4	60628	-1.34	3.58	-4.37	9.8e-05	0.00026	ENSRNOG00000003866	M_SED - F_SED	0.31
ENSRNOG00000003869	Sod3	25352	-1.22	8.45	-6.58	1.1e-07	5.5e-07	ENSRNOG00000003869	M_SED - F_SED	0.19
ENSRNOG00000003870	C1qtnf2	497886	-0.47	3.82	-3.01	0.0047	0.0088	ENSRNOG00000003870	M_SED - F_SED	0.15
ENSRNOG00000003872	Slc40a1	170840	-1.71	4.9	-10.81	4.3e-13	1e-11	ENSRNOG00000003872	M_SED - F_SED	0.16
ENSRNOG00000003873	Cpd	25306	-0.6	6.39	-6.21	3e-07	1.4e-06	ENSRNOG00000003873	M_SED - F_SED	0.1
ENSRNOG00000003875	Ocrl	317576	0.56	4.69	6.7	6.5e-08	3.6e-07	ENSRNOG00000003875	M_SED - F_SED	0.08
ENSRNOG00000003878	Thsd7b	289007	-2.58	-2.65	-3.98	0.0003	0.00072	ENSRNOG00000003878	M_SED - F_SED	0.65
ENSRNOG00000003879	Rnf167	360554	0.03	6.37	0.49	0.63	0.69	ENSRNOG00000003879	M_SED - F_SED	0.05
ENSRNOG00000003881	Nit1	289222	0.63	5.85	9.4	2e-11	2.9e-10	ENSRNOG00000003881	M_SED - F_SED	0.07
ENSRNOG00000003882	Cep350	246304	-0.04	5.87	-0.5	0.62	0.68	ENSRNOG00000003882	M_SED - F_SED	0.07
ENSRNOG00000003883	LOC317456	317456	1.33	-0.32	2.79	0.0081	0.015	ENSRNOG00000003883	M_SED - F_SED	0.48
ENSRNOG00000003887	Lgi2	305417	0.55	-1.32	0.49	0.63	0.69	ENSRNOG00000003887	M_SED - F_SED	1.12
ENSRNOG00000003889	Tbc1d15	366896	-0.1	5.51	-1.48	0.15	0.2	ENSRNOG00000003889	M_SED - F_SED	0.07
ENSRNOG00000003890	Nap1l1	89825	-0.97	7.17	-7.75	2.6e-09	2e-08	ENSRNOG00000003890	M_SED - F_SED	0.13
ENSRNOG00000003891	Dio2	65162	-4.07	-2.56	-4.21	0.00015	0.00039	ENSRNOG00000003891	M_SED - F_SED	0.97
ENSRNOG00000003893	Ccnjl	303059	-0.81	0.59	-2.51	0.016	0.028	ENSRNOG00000003893	M_SED - F_SED	0.32
ENSRNOG00000003895	Rgs1	54289	-2.12	0.82	-5.6	2e-06	7.8e-06	ENSRNOG00000003895	M_SED - F_SED	0.38
ENSRNOG00000003897	Col1a1	29393	-1.23	12	-3.55	0.0011	0.0023	ENSRNOG00000003897	M_SED - F_SED	0.35
ENSRNOG00000003899	Krt14	287701	-0.91	5.22	-2.26	0.03	0.048	ENSRNOG00000003899	M_SED - F_SED	0.4
ENSRNOG00000003901	Cfap36	289859	0.67	4.73	8.09	9.2e-10	8e-09	ENSRNOG00000003901	M_SED - F_SED	0.08
ENSRNOG00000003905	Nsf	60355	0.46	5.7	7.96	1.3e-09	1.1e-08	ENSRNOG00000003905	M_SED - F_SED	0.06
ENSRNOG00000003908	Cep128	500700	-0.66	3.13	-5.91	7.8e-07	3.3e-06	ENSRNOG00000003908	M_SED - F_SED	0.11
ENSRNOG00000003915	Pacc1	305070	-0.39	2.31	-2.05	0.048	0.073	ENSRNOG00000003915	M_SED - F_SED	0.19
ENSRNOG00000003917	Uck2	304944	0.43	3.22	2.58	0.014	0.024	ENSRNOG00000003917	M_SED - F_SED	0.17
ENSRNOG00000003918	Slc25a19	303676	-0.76	4.18	-3.84	0.00046	0.001	ENSRNOG00000003918	M_SED - F_SED	0.2
ENSRNOG00000003919	Rps6kb1	83840	0.28	5.18	4.37	9.5e-05	0.00025	ENSRNOG00000003919	M_SED - F_SED	0.06
ENSRNOG00000003923	Rab21	299799	0.1	5.28	1.36	0.18	0.24	ENSRNOG00000003923	M_SED - F_SED	0.07
ENSRNOG00000003924	Pi4k2b	305419	0.65	3.93	5.21	6.9e-06	2.3e-05	ENSRNOG00000003924	M_SED - F_SED	0.13
ENSRNOG00000003925	Hhat	289344	0.55	-0.62	1.35	0.19	0.24	ENSRNOG00000003925	M_SED - F_SED	0.41
ENSRNOG00000003927	Cd55	64036	-1.26	4.09	-5.8	1.1e-06	4.6e-06	ENSRNOG00000003927	M_SED - F_SED	0.22
ENSRNOG00000003928	Tmco1	289196	0.37	6.34	6.12	3.9e-07	1.8e-06	ENSRNOG00000003928	M_SED - F_SED	0.06
ENSRNOG00000003929	Pcdh19	317183	-0.82	4.13	-5.59	2.1e-06	8e-06	ENSRNOG00000003929	M_SED - F_SED	0.15
ENSRNOG00000003931	Arsg	303631	-0.55	5	-6.94	3.1e-08	1.8e-07	ENSRNOG00000003931	M_SED - F_SED	0.08
ENSRNOG00000003936	Pwwp2a	303060	-0.22	4.4	-2.35	0.024	0.039	ENSRNOG00000003936	M_SED - F_SED	0.09
ENSRNOG00000003942	Asnsd1	299507	0.03	4.28	0.32	0.75	0.79	ENSRNOG00000003942	M_SED - F_SED	0.09
ENSRNOG00000003946	Tor1aip1	246314	-0.1	6.31	-2.04	0.049	0.074	ENSRNOG00000003946	M_SED - F_SED	0.05
ENSRNOG00000003947	Ntn1	114523	0.55	5.85	4.21	0.00016	0.00039	ENSRNOG00000003947	M_SED - F_SED	0.13
ENSRNOG00000003948	Llgl1	54265	-0.28	5.43	-4.87	2e-05	6.2e-05	ENSRNOG00000003948	M_SED - F_SED	0.06
ENSRNOG00000003949	AABR07037995.1		-0.67	0.55	-2.54	0.015	0.026	ENSRNOG00000003949	M_SED - F_SED	0.26
ENSRNOG00000003950	Lvrn	502160	-1.42	3.1	-3.84	0.00047	0.0011	ENSRNOG00000003950	M_SED - F_SED	0.37
ENSRNOG00000003951	Psmc1	117263	0.32	6.73	6.93	3.2e-08	1.9e-07	ENSRNOG00000003951	M_SED - F_SED	0.05
ENSRNOG00000003953	Rab3gap1	304759	0.71	5.2	8.52	2.5e-10	2.6e-09	ENSRNOG00000003953	M_SED - F_SED	0.08
ENSRNOG00000003954	Il2rg	140924	-1.31	4.31	-3.4	0.0016	0.0033	ENSRNOG00000003954	M_SED - F_SED	0.38
ENSRNOG00000003955	Spata7	192225	-0.26	3.61	-2.54	0.015	0.026	ENSRNOG00000003955	M_SED - F_SED	0.1
ENSRNOG00000003956	Arhgap6	100363276	-0.51	3.25	-2.94	0.0056	0.01	ENSRNOG00000003956	M_SED - F_SED	0.17
ENSRNOG00000003958	Commd10	361323	0.51	4.44	6.45	1.4e-07	7.1e-07	ENSRNOG00000003958	M_SED - F_SED	0.08
ENSRNOG00000003959	Rgs18	289076	-1.07	1.37	-4.26	0.00013	0.00033	ENSRNOG00000003959	M_SED - F_SED	0.25
ENSRNOG00000003964	Nsmce2	299957	0.14	3.72	1.29	0.2	0.26	ENSRNOG00000003964	M_SED - F_SED	0.11
ENSRNOG00000003967	Vmp1	192129	0.4	6.15	4.7	3.4e-05	9.9e-05	ENSRNOG00000003967	M_SED - F_SED	0.09
ENSRNOG00000003969	Fam20a	303635	-1.19	4.01	-4.72	3.3e-05	9.6e-05	ENSRNOG00000003969	M_SED - F_SED	0.25
ENSRNOG00000003970	Tnpo2	304670	0.38	6.49	6.42	1.5e-07	7.7e-07	ENSRNOG00000003970	M_SED - F_SED	0.06
ENSRNOG00000003971	Gosr1	94189	0.22	5.77	4.05	0.00025	0.0006	ENSRNOG00000003971	M_SED - F_SED	0.05
ENSRNOG00000003972	Tshr	25360	-1.28	6.41	-5.42	3.9e-06	1.4e-05	ENSRNOG00000003972	M_SED - F_SED	0.24
ENSRNOG00000003973	Cyb5r1	304805	-0.34	5.91	-3.83	0.00047	0.0011	ENSRNOG00000003973	M_SED - F_SED	0.09
ENSRNOG00000003975	Pfn1	64303	0	8.38	-0.02	0.99	0.99	ENSRNOG00000003975	M_SED - F_SED	0.08
ENSRNOG00000003977	Dusp1	114856	-0.81	5.46	-4.17	0.00018	0.00044	ENSRNOG00000003977	M_SED - F_SED	0.19
ENSRNOG00000003979	Zranb3	304761	-0.04	2.55	-0.26	0.8	0.84	ENSRNOG00000003979	M_SED - F_SED	0.15
ENSRNOG00000003980	Ttc1	287208	0.35	5.02	5.32	4.9e-06	1.7e-05	ENSRNOG00000003980	M_SED - F_SED	0.07
ENSRNOG00000003981	Zfp18	303226	0	3.67	0.01	0.99	0.99	ENSRNOG00000003981	M_SED - F_SED	0.12
ENSRNOG00000003983	Pfdn2	685607	0.06	4.58	0.69	0.5	0.57	ENSRNOG00000003983	M_SED - F_SED	0.08
ENSRNOG00000003984	Apln	58812	0.8	3.26	2.61	0.013	0.022	ENSRNOG00000003984	M_SED - F_SED	0.31
ENSRNOG00000003985	Tmem19	299800	0.07	4.08	0.87	0.39	0.46	ENSRNOG00000003985	M_SED - F_SED	0.08
ENSRNOG00000003988	Dnajc27	298859	-0.66	3.93	-5.52	2.6e-06	9.7e-06	ENSRNOG00000003988	M_SED - F_SED	0.12
ENSRNOG00000003990	Grb2	81504	0.05	6.83	1.06	0.29	0.36	ENSRNOG00000003990	M_SED - F_SED	0.05
ENSRNOG00000003992	Pik3r6	497932	-0.82	3.25	-5.13	9.1e-06	3e-05	ENSRNOG00000003992	M_SED - F_SED	0.16
ENSRNOG00000003993	Thap2	688019	-0.04	0.34	-0.17	0.87	0.89	ENSRNOG00000003993	M_SED - F_SED	0.26
ENSRNOG00000003997	Pld5	289270	1.08	0.02	3.06	0.0041	0.0078	ENSRNOG00000003997	M_SED - F_SED	0.35
ENSRNOG00000003998	Sgca	303468	-0.53	3.62	-1.78	0.083	0.12	ENSRNOG00000003998	M_SED - F_SED	0.3
ENSRNOG00000003999	Adcy3	64508	-0.89	5.19	-6.72	6e-08	3.4e-07	ENSRNOG00000003999	M_SED - F_SED	0.13
ENSRNOG00000004000	Tefm	287554	0.34	2.16	2.02	0.051	0.077	ENSRNOG00000004000	M_SED - F_SED	0.17
ENSRNOG00000004001	Osgepl1	314548	0.67	3.41	6.41	1.6e-07	7.9e-07	ENSRNOG00000004001	M_SED - F_SED	0.1
ENSRNOG00000004003	Dusp10	63995	-1.22	3.8	-4.21	0.00016	0.0004	ENSRNOG00000004003	M_SED - F_SED	0.29
ENSRNOG00000004004	Nrde2	314381	-0.18	4.09	-1.89	0.066	0.097	ENSRNOG00000004004	M_SED - F_SED	0.09
ENSRNOG00000004006	Dnajb9	24908	0.18	4.46	1.44	0.16	0.21	ENSRNOG00000004006	M_SED - F_SED	0.12
ENSRNOG00000004009	Xpnpep2	117522	-1.2	4.11	-5.54	2.6e-06	9.5e-06	ENSRNOG00000004009	M_SED - F_SED	0.22
ENSRNOG00000004011	Nedd1	299730	-0.43	3.36	-3.82	0.00048	0.0011	ENSRNOG00000004011	M_SED - F_SED	0.11
ENSRNOG00000004013	Grip1	84016	-3.25	-0.47	-5.98	6.2e-07	2.7e-06	ENSRNOG00000004013	M_SED - F_SED	0.54
ENSRNOG00000004014	Chmp6	287873	0.4	4.79	4.99	1.4e-05	4.4e-05	ENSRNOG00000004014	M_SED - F_SED	0.08
ENSRNOG00000004016	Msl3	317464	-0.17	5.49	-3.19	0.0029	0.0057	ENSRNOG00000004016	M_SED - F_SED	0.05
ENSRNOG00000004019	Phlda1	29380	-0.1	4.01	-0.35	0.73	0.77	ENSRNOG00000004019	M_SED - F_SED	0.29
ENSRNOG00000004022	Klhdc9	360878	-0.37	-0.98	-0.87	0.39	0.46	ENSRNOG00000004022	M_SED - F_SED	0.42
ENSRNOG00000004026	Atp2b1	29598	-0.71	5.9	-7.71	2.9e-09	2.2e-08	ENSRNOG00000004026	M_SED - F_SED	0.09
ENSRNOG00000004027	Aldh9a1	64040	-0.11	7.42	-1.34	0.19	0.25	ENSRNOG00000004027	M_SED - F_SED	0.08
ENSRNOG00000004029	Nectin4	498281	0.14	4.84	0.68	0.5	0.57	ENSRNOG00000004029	M_SED - F_SED	0.21
ENSRNOG00000004032	Tmem94	102553252	0.02	6.06	0.34	0.74	0.78	ENSRNOG00000004032	M_SED - F_SED	0.06
ENSRNOG00000004033	Sema6a	361324	-1.07	4.1	-9.25	3e-11	4.1e-10	ENSRNOG00000004033	M_SED - F_SED	0.12
ENSRNOG00000004035	Krr1	314830	0.09	3.79	0.92	0.36	0.43	ENSRNOG00000004035	M_SED - F_SED	0.1
ENSRNOG00000004036	Snx12	363478	-0.29	5.05	-3.62	0.00087	0.0019	ENSRNOG00000004036	M_SED - F_SED	0.08
ENSRNOG00000004040	Abca8	303637	-1.54	1.59	-5.55	2.4e-06	9e-06	ENSRNOG00000004040	M_SED - F_SED	0.28
ENSRNOG00000004048	Lrrk2	300160	-1.3	4.09	-5.87	9.3e-07	3.8e-06	ENSRNOG00000004048	M_SED - F_SED	0.22
ENSRNOG00000004049	Baiap2	117542	-1.07	4.25	-11.13	1.7e-13	4.6e-12	ENSRNOG00000004049	M_SED - F_SED	0.1
ENSRNOG00000004050	Snrk	170837	-0.36	5.54	-4.76	2.8e-05	8.4e-05	ENSRNOG00000004050	M_SED - F_SED	0.08
ENSRNOG00000004057	Ccdc88a	305605	0.16	4.18	1.36	0.18	0.24	ENSRNOG00000004057	M_SED - F_SED	0.11
ENSRNOG00000004059	Ptrhd1	298861	1.87	2.13	10.7	5.4e-13	1.2e-11	ENSRNOG00000004059	M_SED - F_SED	0.17
ENSRNOG00000004060	Calm1;Calm2;Calm3	24242;50663;24244	0.94	8.85	12.94	1.9e-15	9.4e-14	ENSRNOG00000004060	M_SED - F_SED	0.07
ENSRNOG00000004061	Pnn	368070	-0.14	7.09	-2.03	0.05	0.076	ENSRNOG00000004061	M_SED - F_SED	0.07
ENSRNOG00000004062	C4bpa	24235	-2.89	2.63	-10.64	6.4e-13	1.4e-11	ENSRNOG00000004062	M_SED - F_SED	0.27
ENSRNOG00000004063	Sh3pxd2b	303021	-1.49	3.95	-8	1.2e-09	1e-08	ENSRNOG00000004063	M_SED - F_SED	0.19
ENSRNOG00000004066	LOC100912365	100912365	-0.81	-1.28	-1.41	0.17	0.22	ENSRNOG00000004066	M_SED - F_SED	0.57
ENSRNOG00000004067	Nrcam	497815	-1.35	0.68	-4.21	0.00015	0.00039	ENSRNOG00000004067	M_SED - F_SED	0.32
ENSRNOG00000004068	Ncoa1	313929	-0.15	6.97	-2.84	0.0073	0.013	ENSRNOG00000004068	M_SED - F_SED	0.05
ENSRNOG00000004072	Myo1c	65261	-0.99	8.01	-7.07	2.2e-08	1.3e-07	ENSRNOG00000004072	M_SED - F_SED	0.14
ENSRNOG00000004076	Pms1	494322	0.14	3.2	1.49	0.15	0.2	ENSRNOG00000004076	M_SED - F_SED	0.09
ENSRNOG00000004078	Eno3	25438	1.01	4.08	0.78	0.44	0.51	ENSRNOG00000004078	M_SED - F_SED	1.29
ENSRNOG00000004083	Zc3h14	192359	-0.1	5.88	-2.05	0.047	0.072	ENSRNOG00000004083	M_SED - F_SED	0.05
ENSRNOG00000004084	Lratd1	313969	1.98	5.32	6.56	1.2e-07	6.1e-07	ENSRNOG00000004084	M_SED - F_SED	0.3
ENSRNOG00000004085	Tcaim	363169	0.12	3.04	0.97	0.34	0.41	ENSRNOG00000004085	M_SED - F_SED	0.12
ENSRNOG00000004089	Enpp2	84050	-0.84	6.48	-4.8	2.7e-05	7.9e-05	ENSRNOG00000004089	M_SED - F_SED	0.18
ENSRNOG00000004090	LOC100361025	100361025	-0.64	0.99	-3.28	0.0022	0.0045	ENSRNOG00000004090	M_SED - F_SED	0.2
ENSRNOG00000004091	Cwc25	360613	-0.03	4.12	-0.38	0.7	0.75	ENSRNOG00000004091	M_SED - F_SED	0.09
ENSRNOG00000004093	Rhot1	303351	-0.12	5.43	-2.29	0.027	0.044	ENSRNOG00000004093	M_SED - F_SED	0.05
ENSRNOG00000004094	Ptger1	25637	1.39	3.98	11	2.5e-13	6.3e-12	ENSRNOG00000004094	M_SED - F_SED	0.13
ENSRNOG00000004099	R3hdm1	304763	0.16	5.82	2.44	0.02	0.033	ENSRNOG00000004099	M_SED - F_SED	0.07
ENSRNOG00000004100	Trib1	78969	-0.77	4.57	-5.08	1.1e-05	3.4e-05	ENSRNOG00000004100	M_SED - F_SED	0.15
ENSRNOG00000004101	Mtarc1	690745	-1.3	5.15	-5	1.4e-05	4.5e-05	ENSRNOG00000004101	M_SED - F_SED	0.26
ENSRNOG00000004103	Trappc6b	299075	0.09	4.8	1.04	0.3	0.37	ENSRNOG00000004103	M_SED - F_SED	0.08
ENSRNOG00000004104	Zkscan7	363170	-0.31	3.16	-2.27	0.029	0.046	ENSRNOG00000004104	M_SED - F_SED	0.14
ENSRNOG00000004107	Rpl23	29282	-0.22	8.23	-4.02	0.00027	0.00065	ENSRNOG00000004107	M_SED - F_SED	0.06
ENSRNOG00000004109	Zfpm2	314930	-1.04	2.12	-3.74	0.00061	0.0014	ENSRNOG00000004109	M_SED - F_SED	0.28
ENSRNOG00000004110	Trib2	313974	-0.45	3.55	-2.55	0.015	0.025	ENSRNOG00000004110	M_SED - F_SED	0.18
ENSRNOG00000004111	Soat1	81782	-0.07	4.04	-0.49	0.62	0.68	ENSRNOG00000004111	M_SED - F_SED	0.13
ENSRNOG00000004112	RGD1308775	305476	0.3	-1.77	0.54	0.6	0.66	ENSRNOG00000004112	M_SED - F_SED	0.56
ENSRNOG00000004118	Frmpd4	302656	-1.14	0.28	-2.66	0.011	0.02	ENSRNOG00000004118	M_SED - F_SED	0.43
ENSRNOG00000004125	C4bpb	24236	0.61	-1.9	1.05	0.3	0.37	ENSRNOG00000004125	M_SED - F_SED	0.57
ENSRNOG00000004127	Cep170	171457	-0.66	5.77	-7.69	3.1e-09	2.3e-08	ENSRNOG00000004127	M_SED - F_SED	0.09
ENSRNOG00000004130	Anapc4	305420	-0.19	5.32	-3.69	0.0007	0.0016	ENSRNOG00000004130	M_SED - F_SED	0.05
ENSRNOG00000004131	Pkn1	29355	0.52	7.08	8.26	5.5e-10	5.1e-09	ENSRNOG00000004131	M_SED - F_SED	0.06
ENSRNOG00000004132	Lasp1	29278	0.45	8.48	7.07	2e-08	1.3e-07	ENSRNOG00000004132	M_SED - F_SED	0.06
ENSRNOG00000004133	Slc7a3	29485	0.02	-1.75	0.04	0.97	0.98	ENSRNOG00000004133	M_SED - F_SED	0.54
ENSRNOG00000004135	RGD1311745	301079	0.11	3.37	0.99	0.33	0.4	ENSRNOG00000004135	M_SED - F_SED	0.11
ENSRNOG00000004137	Ubtd2	287178	-0.89	3.86	-7.14	1.7e-08	1.1e-07	ENSRNOG00000004137	M_SED - F_SED	0.12
ENSRNOG00000004139	Ndel1	170845	-0.12	5.62	-2.35	0.024	0.039	ENSRNOG00000004139	M_SED - F_SED	0.05
ENSRNOG00000004140	Pacrgl	360947	0.61	1.24	2.81	0.0078	0.014	ENSRNOG00000004140	M_SED - F_SED	0.22
ENSRNOG00000004141	Vasn	679921	-1.12	5.7	-6.55	1.1e-07	5.8e-07	ENSRNOG00000004141	M_SED - F_SED	0.17
ENSRNOG00000004143	Adipor1	289036	0.57	7.38	11.26	1.3e-13	3.5e-12	ENSRNOG00000004143	M_SED - F_SED	0.05
ENSRNOG00000004144	AABR07001435.1		0.03	0.36	0.11	0.92	0.93	ENSRNOG00000004144	M_SED - F_SED	0.3
ENSRNOG00000004145	Prorsd1	289864	0.15	2.01	0.94	0.35	0.42	ENSRNOG00000004145	M_SED - F_SED	0.16
ENSRNOG00000004146	Coro7	192276	-0.53	5.32	-5.44	3.3e-06	1.2e-05	ENSRNOG00000004146	M_SED - F_SED	0.1
ENSRNOG00000004147	Abca8a	303638	-1.2	6.75	-7.15	1.8e-08	1.1e-07	ENSRNOG00000004147	M_SED - F_SED	0.17
ENSRNOG00000004148	Cdk17	314743	-0.19	4.18	-1.83	0.074	0.11	ENSRNOG00000004148	M_SED - F_SED	0.1
ENSRNOG00000004150	Slc9a7	317170	-1.17	1.12	-3.27	0.0023	0.0046	ENSRNOG00000004150	M_SED - F_SED	0.36
ENSRNOG00000004152	Lrp12	314941	-0.63	3.71	-3.51	0.0012	0.0025	ENSRNOG00000004152	M_SED - F_SED	0.18
ENSRNOG00000004155	Samd14	287637	-1.75	0.08	-4.44	7.5e-05	0.0002	ENSRNOG00000004155	M_SED - F_SED	0.39
ENSRNOG00000004158	Hdac9	687001	-1.06	1.75	-4.4	8.6e-05	0.00023	ENSRNOG00000004158	M_SED - F_SED	0.24
ENSRNOG00000004159	Flii	287375	-0.32	7.22	-4.54	5.6e-05	0.00016	ENSRNOG00000004159	M_SED - F_SED	0.07
ENSRNOG00000004160	Prps2	24689	-0.95	6.79	-5.51	2.9e-06	1.1e-05	ENSRNOG00000004160	M_SED - F_SED	0.17
ENSRNOG00000004161	Mtif2	305606	0.45	3.94	4.2	0.00016	0.00039	ENSRNOG00000004161	M_SED - F_SED	0.11
ENSRNOG00000004162	Pfkfb2	24640	0.61	4.05	4.98	1.4e-05	4.5e-05	ENSRNOG00000004162	M_SED - F_SED	0.12
ENSRNOG00000004165	Prkd1	85421	-0.58	4.33	-5.43	3.5e-06	1.2e-05	ENSRNOG00000004165	M_SED - F_SED	0.11
ENSRNOG00000004168	Slc35e4	266687	-0.44	4.49	-4.29	0.00012	0.00031	ENSRNOG00000004168	M_SED - F_SED	0.1
ENSRNOG00000004169	Fzr1	314642	0.09	4.29	0.97	0.34	0.41	ENSRNOG00000004169	M_SED - F_SED	0.09
ENSRNOG00000004171	Dnah9	117251	-1.59	-0.55	-5.45	3.3e-06	1.2e-05	ENSRNOG00000004171	M_SED - F_SED	0.29
ENSRNOG00000004172	Pdk2	81530	0.31	5.28	2.38	0.023	0.037	ENSRNOG00000004172	M_SED - F_SED	0.13
ENSRNOG00000004181	Sdccag8	305002	-0.14	3.03	-1.26	0.21	0.28	ENSRNOG00000004181	M_SED - F_SED	0.11
ENSRNOG00000004183	Ccdc59	314799	0.27	3.39	2.61	0.013	0.022	ENSRNOG00000004183	M_SED - F_SED	0.1
ENSRNOG00000004185	Mon2	314894	0.15	6.12	3.01	0.0046	0.0087	ENSRNOG00000004185	M_SED - F_SED	0.05
ENSRNOG00000004186	Snx13	362731	0.52	5.16	6.86	4e-08	2.3e-07	ENSRNOG00000004186	M_SED - F_SED	0.08
ENSRNOG00000004188	LOC298795	298795	-1.36	-1.35	-2.36	0.023	0.038	ENSRNOG00000004188	M_SED - F_SED	0.58
ENSRNOG00000004189	Helb	500837	-0.3	4.8	-3.57	0.001	0.0021	ENSRNOG00000004189	M_SED - F_SED	0.08
ENSRNOG00000004192	Arhgap30	498282	-1.52	4.46	-5.34	4.9e-06	1.7e-05	ENSRNOG00000004192	M_SED - F_SED	0.28
ENSRNOG00000004193	Klhl12	266772	0	4.71	-0.02	0.98	0.99	ENSRNOG00000004193	M_SED - F_SED	0.08
ENSRNOG00000004195	Dtl	305073	0.46	-0.53	0.7	0.49	0.56	ENSRNOG00000004195	M_SED - F_SED	0.66
ENSRNOG00000004196	Rps29	25348	-0.2	8.18	-3.36	0.0018	0.0036	ENSRNOG00000004196	M_SED - F_SED	0.06
ENSRNOG00000004197	Asb12	503446	1.64	-2.88	1.12	0.27	0.34	ENSRNOG00000004197	M_SED - F_SED	1.46
ENSRNOG00000004198	Stxbp6	362734	0.93	4	5.57	2.2e-06	8.4e-06	ENSRNOG00000004198	M_SED - F_SED	0.17
ENSRNOG00000004200	Sybu	500865	1.46	3.36	7.18	1.5e-08	9.5e-08	ENSRNOG00000004200	M_SED - F_SED	0.2
ENSRNOG00000004201	Rims2	116839	-1.57	2.11	-6.34	2e-07	9.6e-07	ENSRNOG00000004201	M_SED - F_SED	0.25
ENSRNOG00000004205	Pkdcc	313860	-0.74	4.46	-5.35	4.5e-06	1.6e-05	ENSRNOG00000004205	M_SED - F_SED	0.14
ENSRNOG00000004206	Glrx5	362776	1.56	5.26	17.4	1.2e-19	3.4e-17	ENSRNOG00000004206	M_SED - F_SED	0.09
ENSRNOG00000004207	Eml5	444982	1.96	2.94	9.21	3.4e-11	4.6e-10	ENSRNOG00000004207	M_SED - F_SED	0.21
ENSRNOG00000004208	Crim1	298744	-1.12	6.9	-8	1.3e-09	1.1e-08	ENSRNOG00000004208	M_SED - F_SED	0.14
ENSRNOG00000004210	Osr1	298878	-0.65	4.62	-5.64	1.8e-06	7e-06	ENSRNOG00000004210	M_SED - F_SED	0.12
ENSRNOG00000004212	Fbxw9	288921	0.1	3.02	0.88	0.38	0.46	ENSRNOG00000004212	M_SED - F_SED	0.11
ENSRNOG00000004214	Rpl26	287417	-0.26	8.79	-4.74	3.1e-05	9e-05	ENSRNOG00000004214	M_SED - F_SED	0.05
ENSRNOG00000004217	Stk10	29398	-1.21	4.29	-5.78	1.2e-06	4.8e-06	ENSRNOG00000004217	M_SED - F_SED	0.21
ENSRNOG00000004218	Klhl28	299103	-0.18	2.57	-1.36	0.18	0.24	ENSRNOG00000004218	M_SED - F_SED	0.13
ENSRNOG00000004219	Dhps	288923	0.57	4.53	6.34	2e-07	9.7e-07	ENSRNOG00000004219	M_SED - F_SED	0.09
ENSRNOG00000004220	Ebag9	299864	0.83	4.74	9.09	4.8e-11	6.2e-10	ENSRNOG00000004220	M_SED - F_SED	0.09
ENSRNOG00000004221	Lgr5	299802	-5.54	0.03	-8.6	2e-10	2.1e-09	ENSRNOG00000004221	M_SED - F_SED	0.64
ENSRNOG00000004225	Odf4	303236	-1.97	-3.22	-3.01	0.0046	0.0086	ENSRNOG00000004225	M_SED - F_SED	0.65
ENSRNOG00000004226	Irak3	314870	-1.11	5.41	-7.16	1.6e-08	1.1e-07	ENSRNOG00000004226	M_SED - F_SED	0.16
ENSRNOG00000004232	G2e3	299002	-0.37	2.76	-2.68	0.011	0.019	ENSRNOG00000004232	M_SED - F_SED	0.14
ENSRNOG00000004234	Mgat2	94273	0.45	5.37	5.33	4.7e-06	1.7e-05	ENSRNOG00000004234	M_SED - F_SED	0.08
ENSRNOG00000004239	LOC100362999	100362999	-0.09	2.51	-0.72	0.48	0.55	ENSRNOG00000004239	M_SED - F_SED	0.13
ENSRNOG00000004242	Pole2	299112	-0.73	-0.56	-1.49	0.14	0.2	ENSRNOG00000004242	M_SED - F_SED	0.49
ENSRNOG00000004245	Mgst3	289197	0.87	4.82	7.87	1.8e-09	1.4e-08	ENSRNOG00000004245	M_SED - F_SED	0.11
ENSRNOG00000004246	Spag7	303260	0.56	5.08	8.75	1.3e-10	1.4e-09	ENSRNOG00000004246	M_SED - F_SED	0.06
ENSRNOG00000004247	Nhp2	287273	0.35	-0.2	0.71	0.49	0.55	ENSRNOG00000004247	M_SED - F_SED	0.49
ENSRNOG00000004249	Tlr7	317468	-1.32	3.84	-5.9	8.3e-07	3.4e-06	ENSRNOG00000004249	M_SED - F_SED	0.22
ENSRNOG00000004252	Eif3h	299899	-0.11	7.32	-2	0.053	0.079	ENSRNOG00000004252	M_SED - F_SED	0.05
ENSRNOG00000004255	Usf1	83586	-0.29	5.71	-4.51	6.1e-05	0.00017	ENSRNOG00000004255	M_SED - F_SED	0.07
ENSRNOG00000004257	Ctps2	619580	-0.89	5.97	-8.57	2.2e-10	2.3e-09	ENSRNOG00000004257	M_SED - F_SED	0.1
ENSRNOG00000004258	Chst7	302302	-0.4	1.87	-2.01	0.052	0.079	ENSRNOG00000004258	M_SED - F_SED	0.2
ENSRNOG00000004259	Dohh	314644	0.45	5	5.05	1.1e-05	3.7e-05	ENSRNOG00000004259	M_SED - F_SED	0.09
ENSRNOG00000004262	LOC102546716	102546716	0.27	1.17	1.45	0.16	0.21	ENSRNOG00000004262	M_SED - F_SED	0.19
ENSRNOG00000004263	Ints7	289382	0.15	4.74	2.31	0.026	0.042	ENSRNOG00000004263	M_SED - F_SED	0.07
ENSRNOG00000004265	Dipk2b	501512	-0.29	1.61	-1.5	0.14	0.19	ENSRNOG00000004265	M_SED - F_SED	0.19
ENSRNOG00000004268	Zfp386	25165	-0.18	5.25	-2.69	0.01	0.018	ENSRNOG00000004268	M_SED - F_SED	0.07
ENSRNOG00000004273	Ifitm1	293618	-1.75	4.93	-9.64	1.1e-11	1.8e-10	ENSRNOG00000004273	M_SED - F_SED	0.18
ENSRNOG00000004275	Egfl6	317470	1.45	0.64	4.12	0.0002	0.0005	ENSRNOG00000004275	M_SED - F_SED	0.35
ENSRNOG00000004276	Itga3	360606	-1.33	5.15	-10.79	4.3e-13	1e-11	ENSRNOG00000004276	M_SED - F_SED	0.12
ENSRNOG00000004278	Dlx3	287638	-1.04	-0.62	-1.22	0.23	0.29	ENSRNOG00000004278	M_SED - F_SED	0.85
ENSRNOG00000004279	Adgra3	305408	-1.19	5.41	-7.15	1.8e-08	1.1e-07	ENSRNOG00000004279	M_SED - F_SED	0.17
ENSRNOG00000004280	Tcn2	64365	-0.62	6.12	-5.06	1.1e-05	3.6e-05	ENSRNOG00000004280	M_SED - F_SED	0.12
ENSRNOG00000004281	Cobl	305497	0.78	5.31	5.83	9.9e-07	4e-06	ENSRNOG00000004281	M_SED - F_SED	0.13
ENSRNOG00000004282	Arl4a	29308	1.88	4.77	10.81	4.6e-13	1.1e-11	ENSRNOG00000004282	M_SED - F_SED	0.17
ENSRNOG00000004283	Camta2	287462	-0.17	6.93	-4.03	0.00026	0.00064	ENSRNOG00000004283	M_SED - F_SED	0.04
ENSRNOG00000004284	Btg1	29618	-1.19	6.81	-8.51	2.9e-10	2.9e-09	ENSRNOG00000004284	M_SED - F_SED	0.14
ENSRNOG00000004287	Wdr83	288924	0.67	3.8	5.94	6.9e-07	2.9e-06	ENSRNOG00000004287	M_SED - F_SED	0.11
ENSRNOG00000004288	Ptrh2	287593	0.39	3.54	2.98	0.005	0.0094	ENSRNOG00000004288	M_SED - F_SED	0.13
ENSRNOG00000004290	Grb10	498416	-0.5	6.88	-5.35	4.4e-06	1.6e-05	ENSRNOG00000004290	M_SED - F_SED	0.09
ENSRNOG00000004291	Cltc	54241	0.6	8.93	11.57	5.5e-14	1.7e-12	ENSRNOG00000004291	M_SED - F_SED	0.05
ENSRNOG00000004292	Sptssa	500651	0.56	5.11	6.6	8.8e-08	4.7e-07	ENSRNOG00000004292	M_SED - F_SED	0.09
ENSRNOG00000004294	Ascl1	64186	-1.74	-2.96	-2.06	0.046	0.07	ENSRNOG00000004294	M_SED - F_SED	0.84
ENSRNOG00000004300	Gtf2a1	83830	0.27	5.42	3.78	0.00054	0.0012	ENSRNOG00000004300	M_SED - F_SED	0.07
ENSRNOG00000004301	Dcaf13	362902	0.71	4.47	8.01	1.2e-09	9.9e-09	ENSRNOG00000004301	M_SED - F_SED	0.09
ENSRNOG00000004302	Pah	24616	4.1	0.68	10.16	2.3e-12	4.6e-11	ENSRNOG00000004302	M_SED - F_SED	0.4
ENSRNOG00000004303	Timp3	25358	-0.96	7.7	-8.16	7.4e-10	6.6e-09	ENSRNOG00000004303	M_SED - F_SED	0.12
ENSRNOG00000004304	Syap1	302678	-0.27	6.28	-2.44	0.02	0.033	ENSRNOG00000004304	M_SED - F_SED	0.11
ENSRNOG00000004305	Abl2	304883	0.12	3.21	1.26	0.22	0.28	ENSRNOG00000004305	M_SED - F_SED	0.1
ENSRNOG00000004306	Zbtb39	299510	-0.24	4.69	-2.69	0.011	0.019	ENSRNOG00000004306	M_SED - F_SED	0.09
ENSRNOG00000004307	Tor3a	304884	-0.96	3.35	-6.75	5.6e-08	3.1e-07	ENSRNOG00000004307	M_SED - F_SED	0.14
ENSRNOG00000004310	Caskin2	303678	-0.2	5.84	-1.95	0.059	0.087	ENSRNOG00000004310	M_SED - F_SED	0.1
ENSRNOG00000004311	Gpr182	29307	-0.24	2.41	-0.87	0.39	0.46	ENSRNOG00000004311	M_SED - F_SED	0.28
ENSRNOG00000004312	Tmbim4	362884	0.69	4.89	9.08	4.9e-11	6.3e-10	ENSRNOG00000004312	M_SED - F_SED	0.08
ENSRNOG00000004314	Ppm1h	314897	-0.37	4.88	-3.48	0.0013	0.0027	ENSRNOG00000004314	M_SED - F_SED	0.11
ENSRNOG00000004316	Llph	299818	0.3	2.21	1.9	0.066	0.097	ENSRNOG00000004316	M_SED - F_SED	0.16
ENSRNOG00000004317	Vipr2	29555	-0.83	1.93	-2.93	0.0057	0.01	ENSRNOG00000004317	M_SED - F_SED	0.28
ENSRNOG00000004319	AABR07038019.1		0.49	0.47	1.68	0.1	0.14	ENSRNOG00000004319	M_SED - F_SED	0.29
ENSRNOG00000004320	Tgm4	64679	0.68	3.27	6.45	1.4e-07	7e-07	ENSRNOG00000004320	M_SED - F_SED	0.1
ENSRNOG00000004322	Sh3kbp1	84357	-0.44	5.87	-3.98	0.0003	0.00072	ENSRNOG00000004322	M_SED - F_SED	0.11
ENSRNOG00000004327	Ddc	24311	0.4	-1.7	0.66	0.51	0.58	ENSRNOG00000004327	M_SED - F_SED	0.6
ENSRNOG00000004328	Deptor	314979	-0.02	5.75	-0.13	0.89	0.91	ENSRNOG00000004328	M_SED - F_SED	0.14
ENSRNOG00000004330	Chrdl1	363455	-1.16	6.59	-4.49	6.9e-05	0.00019	ENSRNOG00000004330	M_SED - F_SED	0.26
ENSRNOG00000004332	Egfr	24329	-0.98	5.09	-9.63	1e-11	1.6e-10	ENSRNOG00000004332	M_SED - F_SED	0.1
ENSRNOG00000004333	Flywch1	360488	-0.06	5.89	-1.12	0.27	0.34	ENSRNOG00000004333	M_SED - F_SED	0.05
ENSRNOG00000004337	Fam20b	304885	0.5	6.6	7.66	3.3e-09	2.5e-08	ENSRNOG00000004337	M_SED - F_SED	0.07
ENSRNOG00000004339	Yy1	24919	0.12	5.61	1.84	0.074	0.11	ENSRNOG00000004339	M_SED - F_SED	0.06
ENSRNOG00000004341	LOC498222	498222	0.95	3.78	4.37	9.5e-05	0.00025	ENSRNOG00000004341	M_SED - F_SED	0.22
ENSRNOG00000004342	Ahr	25690	-0.74	4.98	-8.61	1.9e-10	2.1e-09	ENSRNOG00000004342	M_SED - F_SED	0.09
ENSRNOG00000004344	Zdhhc3	301081	0.45	6.04	7.34	9e-09	6.1e-08	ENSRNOG00000004344	M_SED - F_SED	0.06
ENSRNOG00000004345	Daam1	314212	-0.05	5.66	-0.53	0.6	0.66	ENSRNOG00000004345	M_SED - F_SED	0.1
ENSRNOG00000004346	Notch3	56761	-0.6	7.8	-4.77	2.7e-05	8.1e-05	ENSRNOG00000004346	M_SED - F_SED	0.13
ENSRNOG00000004351	Slc25a29	314441	3.52	4.8	15.8	4.5e-18	5.9e-16	ENSRNOG00000004351	M_SED - F_SED	0.22
ENSRNOG00000004353	Ppfia2	362876	0.61	-1.46	0.91	0.37	0.44	ENSRNOG00000004353	M_SED - F_SED	0.66
ENSRNOG00000004359	Wars1	314442	0.22	5.83	2.43	0.02	0.033	ENSRNOG00000004359	M_SED - F_SED	0.09
ENSRNOG00000004360	Gemin2	84404	0.06	3.18	0.59	0.56	0.62	ENSRNOG00000004360	M_SED - F_SED	0.11
ENSRNOG00000004361	Parp10	102548778	-0.4	5.13	-7.07	2.1e-08	1.3e-07	ENSRNOG00000004361	M_SED - F_SED	0.06
ENSRNOG00000004362	Rps6ka5	314384	-1.26	4.02	-9.73	7.6e-12	1.3e-10	ENSRNOG00000004362	M_SED - F_SED	0.13
ENSRNOG00000004364	Babam2	362704	0.01	5.07	0.2	0.84	0.87	ENSRNOG00000004364	M_SED - F_SED	0.06
ENSRNOG00000004367	Elk3	362871	0.58	6.56	7.99	1.2e-09	1e-08	ENSRNOG00000004367	M_SED - F_SED	0.07
ENSRNOG00000004373	Ddx39a	89827	0.18	4.38	1.45	0.15	0.21	ENSRNOG00000004373	M_SED - F_SED	0.12
ENSRNOG00000004377	Lpin1	313977	0.06	6.35	0.27	0.79	0.82	ENSRNOG00000004377	M_SED - F_SED	0.21
ENSRNOG00000004378	Abca5	286970	0.21	2.95	1.33	0.19	0.25	ENSRNOG00000004378	M_SED - F_SED	0.16
ENSRNOG00000004380	Il12b	64546	-2.39	-3.62	-2.26	0.029	0.047	ENSRNOG00000004380	M_SED - F_SED	1.06
ENSRNOG00000004382	Arel1	299197	0.18	5.95	4.12	0.0002	0.00049	ENSRNOG00000004382	M_SED - F_SED	0.04
ENSRNOG00000004387	Utp23	299900	0.43	2.7	2.85	0.007	0.013	ENSRNOG00000004387	M_SED - F_SED	0.15
ENSRNOG00000004392	Aatk	690853	-1.13	3.25	-3.83	0.00048	0.0011	ENSRNOG00000004392	M_SED - F_SED	0.29
ENSRNOG00000004393	Fcamr	681070	0.19	-4.36	0.14	0.89	0.91	ENSRNOG00000004393	M_SED - F_SED	1.34
ENSRNOG00000004395	Fbxw11	303024	0.27	6.03	5.28	5.7e-06	2e-05	ENSRNOG00000004395	M_SED - F_SED	0.05
ENSRNOG00000004398	Pkhd1l1	314917	-0.7	4.39	-3.24	0.0025	0.005	ENSRNOG00000004398	M_SED - F_SED	0.22
ENSRNOG00000004399	Dlx4	303469	-2.42	-2.3	-4.2	0.00016	0.0004	ENSRNOG00000004399	M_SED - F_SED	0.58
ENSRNOG00000004400	Avpr1a	25107	-0.34	1.95	-1.36	0.18	0.24	ENSRNOG00000004400	M_SED - F_SED	0.25
ENSRNOG00000004401	Mrpl13	299938	0.26	3.82	2.69	0.011	0.019	ENSRNOG00000004401	M_SED - F_SED	0.1
ENSRNOG00000004402	Lpgat1	679692	1.11	6.59	10.58	7.5e-13	1.6e-11	ENSRNOG00000004402	M_SED - F_SED	0.1
ENSRNOG00000004403	Slc25a32	315023	-0.07	3.59	-0.72	0.48	0.55	ENSRNOG00000004403	M_SED - F_SED	0.1
ENSRNOG00000004404	Tac4	282829	-2.01	-2.89	-1.98	0.055	0.083	ENSRNOG00000004404	M_SED - F_SED	1.02
ENSRNOG00000004405	Pigr	25046	5.1	4.46	10.56	1.2e-12	2.4e-11	ENSRNOG00000004405	M_SED - F_SED	0.48
ENSRNOG00000004409	Sash3	317578	-1.87	3.73	-3.82	0.0005	0.0011	ENSRNOG00000004409	M_SED - F_SED	0.49
ENSRNOG00000004411	Tspan8	171048	-0.31	3.08	-1.62	0.11	0.16	ENSRNOG00000004411	M_SED - F_SED	0.19
ENSRNOG00000004412	Mtbp	500870	-0.6	1.32	-3.02	0.0046	0.0086	ENSRNOG00000004412	M_SED - F_SED	0.2
ENSRNOG00000004414	F11r	116479	0.97	7.28	8.35	4.2e-10	4e-09	ENSRNOG00000004414	M_SED - F_SED	0.12
ENSRNOG00000004415	Togaram1	314169	-0.69	4.87	-8.53	2.5e-10	2.6e-09	ENSRNOG00000004415	M_SED - F_SED	0.08
ENSRNOG00000004417	Fam117a	497983	-0.81	5.61	-7.3	1e-08	6.8e-08	ENSRNOG00000004417	M_SED - F_SED	0.11
ENSRNOG00000004419	Trappc2b	100910318	0.43	1.84	1.96	0.057	0.085	ENSRNOG00000004419	M_SED - F_SED	0.22
ENSRNOG00000004420	Rad21	314949	-0.27	6.61	-5.88	8.6e-07	3.6e-06	ENSRNOG00000004420	M_SED - F_SED	0.05
ENSRNOG00000004421	Rxylt1	299841	0.17	4.53	2.8	0.008	0.014	ENSRNOG00000004421	M_SED - F_SED	0.06
ENSRNOG00000004423	Zbtb18	64619	0.53	4.22	3.8	0.00052	0.0012	ENSRNOG00000004423	M_SED - F_SED	0.14
ENSRNOG00000004424	Rabif	304807	0.18	4.29	1.43	0.16	0.21	ENSRNOG00000004424	M_SED - F_SED	0.13
ENSRNOG00000004425	Klhdc1	314190	0.99	2.51	5.63	1.9e-06	7.2e-06	ENSRNOG00000004425	M_SED - F_SED	0.18
ENSRNOG00000004426	Rps27a	100912032	-0.16	7.66	-2.56	0.015	0.025	ENSRNOG00000004426	M_SED - F_SED	0.06
ENSRNOG00000004430	Cep131	360672	-0.08	5.1	-1.18	0.25	0.31	ENSRNOG00000004430	M_SED - F_SED	0.07
ENSRNOG00000004437	Map2k6	114495	-0.8	2.94	-5.05	1.2e-05	3.7e-05	ENSRNOG00000004437	M_SED - F_SED	0.16
ENSRNOG00000004438	Cntn1	117258	0.15	3.08	0.52	0.61	0.67	ENSRNOG00000004438	M_SED - F_SED	0.29
ENSRNOG00000004440	Fignl1	289777	-0.93	-1.06	-1.83	0.075	0.11	ENSRNOG00000004440	M_SED - F_SED	0.51
[truncated: 14,405 more rows]

## Sheet: 2B
feature_ID	gene_symbol	entrez_gene	logFC	AveExpr	t	P.Value	adj.P.Val	feature	contrast	se
AP_004893.1	Mt-nd2	26194	0.13	0.03	0.74	0.46	0.57	AP_004893.1	M_SED - F_SED	0.18
AP_004894.1	Mt-co1	26195	-0.43	-0.23	-1.73	0.089	0.16	AP_004894.1	M_SED - F_SED	0.25
AP_004895.1	Mt-co2	26198	-0.23	-0.09	-1.13	0.26	0.38	AP_004895.1	M_SED - F_SED	0.2
AP_004896.1	Mt-atp8	26196	0.32	0	2.65	0.011	0.028	AP_004896.1	M_SED - F_SED	0.12
AP_004898.1	Mt-co3	26204	0.05	-0.12	0.24	0.81	0.86	AP_004898.1	M_SED - F_SED	0.19
AP_004899.1	Mt-nd3	26199	0.07	0.17	0.34	0.73	0.81	AP_004899.1	M_SED - F_SED	0.21
AP_004901.1	Mt-nd4	26201	0	-0.05	0.01	0.99	0.99	AP_004901.1	M_SED - F_SED	0.2
AP_004904.1	Mt-cyb	26192	-0.48	-0.28	-1.74	0.088	0.16	AP_004904.1	M_SED - F_SED	0.28
NP_001000516.1	Olr1121	315452	-0.3	0	-1.51	0.14	0.22	NP_001000516.1	M_SED - F_SED	0.2
NP_001001505.1	Habp2	292126	-0.16	0.02	-1.45	0.15	0.24	NP_001001505.1	M_SED - F_SED	0.11
NP_001001513.2	Tnfsf12	360548	0.28	-0.07	1.82	0.075	0.14	NP_001001513.2	M_SED - F_SED	0.16
NP_001001517.1	Rnf114	362277	0.49	0.01	5.22	2.9e-06	2.8e-05	NP_001001517.1	M_SED - F_SED	0.09
NP_001001720.1	Vmac	363327	0.15	0.06	1.83	0.073	0.14	NP_001001720.1	M_SED - F_SED	0.08
NP_001001800.1	rnf141	308900	0.3	0.04	3.9	0.00026	0.0013	NP_001001800.1	M_SED - F_SED	0.08
NP_001001801.1	Akap7	361458	-0.11	0.04	-1.6	0.11	0.2	NP_001001801.1	M_SED - F_SED	0.07
NP_001002016.2	Lmna	60374	-0.66	-0.04	-7.89	1.4e-10	4.7e-09	NP_001002016.2	M_SED - F_SED	0.08
NP_001002023.1	Sgce	432360	-0.37	-0.02	-2.72	0.0088	0.024	NP_001002023.1	M_SED - F_SED	0.13
NP_001002278.1	Pofut1	311551	-0.3	0	-4.23	8.9e-05	0.0005	NP_001002278.1	M_SED - F_SED	0.07
NP_001002279.1	Rnf166	365022	0.1	-0.09	1.01	0.32	0.43	NP_001002279.1	M_SED - F_SED	0.1
NP_001002289.1	Fut8	432392	0.06	-0.04	0.47	0.64	0.73	NP_001002289.1	M_SED - F_SED	0.12
NP_001002804.1	C1rl	408246	0.3	0.07	1.78	0.08	0.15	NP_001002804.1	M_SED - F_SED	0.17
NP_001002805.1	C4b	406161	-0.23	0.04	-1.84	0.071	0.13	NP_001002805.1	M_SED - F_SED	0.13
NP_001002807.1	Clic1	406864	-0.13	-0.01	-1.51	0.14	0.22	NP_001002807.1	M_SED - F_SED	0.09
NP_001002818.1	Fkbpl	406168	0.47	0.04	5.97	1.9e-07	2.6e-06	NP_001002818.1	M_SED - F_SED	0.08
NP_001002819.2	Gfpt2	360518	-0.23	-0.01	-2.01	0.049	0.099	NP_001002819.2	M_SED - F_SED	0.12
NP_001002823.2	Wnk1	116477	0.01	0.07	0.21	0.83	0.88	NP_001002823.2	M_SED - F_SED	0.05
NP_001002826.1	Mug2	408236	0.64	0.06	4.06	0.00016	0.00084	NP_001002826.1	M_SED - F_SED	0.16
NP_001002828.1	Pbx2	406164	-0.04	0.15	-0.33	0.74	0.81	NP_001002828.1	M_SED - F_SED	0.13
NP_001002829.1	Rasl11a	304268	0.18	-0.42	1.16	0.25	0.36	NP_001002829.1	M_SED - F_SED	0.15
NP_001002831.1	Rpp21	406230	0.21	0.07	0.81	0.42	0.54	NP_001002831.1	M_SED - F_SED	0.25
NP_001002835.1	Smoc1	314280	-0.35	0	-2.89	0.0055	0.016	NP_001002835.1	M_SED - F_SED	0.12
NP_001002851.1	Nenf	289380	-0.34	-0.01	-3.18	0.0025	0.0084	NP_001002851.1	M_SED - F_SED	0.11
NP_001003409.1	LOC298116	298116	1.05	-0.47	1.58	0.13	0.22	NP_001003409.1	M_SED - F_SED	0.66
NP_001003673.1	Pmpca	296588	0.06	0.06	0.94	0.35	0.47	NP_001003673.1	M_SED - F_SED	0.07
NP_001003691.1	Ly6g6f	309609	-0.31	-0.06	-0.86	0.4	0.52	NP_001003691.1	M_SED - F_SED	0.36
NP_001003708.1	Trappc4	367073	-0.09	0.07	-1.08	0.28	0.4	NP_001003708.1	M_SED - F_SED	0.08
NP_001003709.1	Ufc1	445268	0.65	0.05	7.35	1e-09	2.8e-08	NP_001003709.1	M_SED - F_SED	0.09
NP_001003958.1	Dnmt3a	444984	-0.76	-0.12	-3.58	0.00074	0.0031	NP_001003958.1	M_SED - F_SED	0.21
NP_001003974.1	Gpsm3	406163	-0.29	-0.05	-2.4	0.02	0.047	NP_001003974.1	M_SED - F_SED	0.12
NP_001003975.1	G4	406868	-0.27	-0.15	-2.05	0.045	0.092	NP_001003975.1	M_SED - F_SED	0.13
NP_001003978.1	Gspt1	24420	0.27	0.05	3.55	0.00081	0.0033	NP_001003978.1	M_SED - F_SED	0.08
NP_001004021.1	Krt13	287699	-1.37	-0.37	-4.81	1.2e-05	9.4e-05	NP_001004021.1	M_SED - F_SED	0.28
NP_001004022.1	Krt15	287700	-1.59	-0.53	-5.13	4e-06	3.7e-05	NP_001004022.1	M_SED - F_SED	0.31
NP_001004068.1	Rffl	282844	-0.18	-0.07	-1.4	0.17	0.26	NP_001004068.1	M_SED - F_SED	0.13
NP_001004072.2	Pdha1	29554	0.16	0.02	1.66	0.1	0.18	NP_001004072.2	M_SED - F_SED	0.1
NP_001004075.1	Rnf34	282845	0.33	-0.03	2	0.057	0.11	NP_001004075.1	M_SED - F_SED	0.16
NP_001004076.2	Abcg3l1	289453	0.39	-0.38	2.12	0.039	0.083	NP_001004076.2	M_SED - F_SED	0.19
NP_001004078.1	Cct5	294864	0.01	0.02	0.09	0.93	0.95	NP_001004078.1	M_SED - F_SED	0.07
NP_001004080.1	Gsn	296654	-0.15	0	-1.31	0.2	0.3	NP_001004080.1	M_SED - F_SED	0.12
NP_001004081.1	Mpi	300741	-0.21	0.03	-2.18	0.034	0.074	NP_001004081.1	M_SED - F_SED	0.09
NP_001004082.3	Hsp90ab1	301252	0.26	0.04	2.66	0.01	0.027	NP_001004082.3	M_SED - F_SED	0.1
NP_001004084.1	RT1-Bb	309622	-0.42	-0.05	-2.58	0.013	0.033	NP_001004084.1	M_SED - F_SED	0.16
NP_001004086.1	Pon3	312086	-0.28	0.05	-2.12	0.039	0.082	NP_001004086.1	M_SED - F_SED	0.13
NP_001004089.1	Sipa1	361710	-0.29	0	-4.4	5.1e-05	0.00032	NP_001004089.1	M_SED - F_SED	0.07
NP_001004094.1	Psma3l	408248	0.43	0.03	4.96	7.3e-06	6.1e-05	NP_001004094.1	M_SED - F_SED	0.09
NP_001004095.1	S100a11	445415	-0.11	0.1	-1.08	0.29	0.4	NP_001004095.1	M_SED - F_SED	0.1
NP_001004097.1	Try10	408247	0.19	0.26	0.81	0.42	0.54	NP_001004097.1	M_SED - F_SED	0.23
NP_001004098.1	Cenpc	305270	-0.15	0.01	-1.58	0.12	0.2	NP_001004098.1	M_SED - F_SED	0.09
NP_001004107.1	Tacc1	306562	0.24	0.05	4.22	9.4e-05	0.00053	NP_001004107.1	M_SED - F_SED	0.06
NP_001004132.1	Cdk16	81741	0.05	0.03	0.67	0.5	0.61	NP_001004132.1	M_SED - F_SED	0.08
NP_001004198.1	Tbp	117526	-0.37	0.01	-4.29	7.4e-05	0.00043	NP_001004198.1	M_SED - F_SED	0.09
NP_001004199.1	Tax1bp1	246244	0.23	0.04	3.85	0.00032	0.0015	NP_001004199.1	M_SED - F_SED	0.06
NP_001004200.1	Cops3	287367	0.03	0.01	0.37	0.71	0.79	NP_001004200.1	M_SED - F_SED	0.08
NP_001004202.1	Ccl6	287910	-0.53	-0.14	-2.4	0.02	0.047	NP_001004202.1	M_SED - F_SED	0.22
NP_001004203.3	Mcm7	288532	-0.49	-0.08	-2.51	0.015	0.038	NP_001004203.3	M_SED - F_SED	0.2
NP_001004205.1	Rilpl2	288652	-0.04	0.04	-0.41	0.69	0.77	NP_001004205.1	M_SED - F_SED	0.1
NP_001004206.1	Pa2g4	288778	0.06	0.02	0.77	0.45	0.56	NP_001004206.1	M_SED - F_SED	0.08
NP_001004207.1	Dhps	288923	0.01	0.02	0.08	0.93	0.95	NP_001004207.1	M_SED - F_SED	0.14
NP_001004208.1	Cacybp	289144	0.53	0.1	5.85	2.8e-07	3.8e-06	NP_001004208.1	M_SED - F_SED	0.09
NP_001004209.1	Hsd17b11	289456	0.34	-0.04	3.02	0.0039	0.012	NP_001004209.1	M_SED - F_SED	0.11
NP_001004212.1	Tusc3	290783	-0.51	-0.1	-3.76	0.00042	0.0019	NP_001004212.1	M_SED - F_SED	0.14
NP_001004213.1	Saraf	290796	0.09	0.01	0.89	0.38	0.49	NP_001004213.1	M_SED - F_SED	0.1
NP_001004214.1	Nqo2	291084	0.01	0.05	0.07	0.94	0.96	NP_001004214.1	M_SED - F_SED	0.09
NP_001004215.1	Ppic	291463	-0.54	-0.09	-3.19	0.0024	0.0083	NP_001004215.1	M_SED - F_SED	0.17
NP_001004217.2	Katna1	292464	0.23	0.02	2.67	0.01	0.027	NP_001004217.2	M_SED - F_SED	0.09
NP_001004218.1	Fuca2	292485	0.74	-0.04	6.88	6.2e-09	1.4e-07	NP_001004218.1	M_SED - F_SED	0.11
NP_001004220.1	Etfb	292845	0.29	0.03	2.05	0.045	0.092	NP_001004220.1	M_SED - F_SED	0.14
NP_001004222.1	Arfip2	293344	0.23	-0.03	3.16	0.0026	0.0087	NP_001004222.1	M_SED - F_SED	0.07
NP_001004223.1	Eef1g	293725	0.03	0.06	0.37	0.71	0.79	NP_001004223.1	M_SED - F_SED	0.09
NP_001004224.1	Bcap31	293852	-0.76	-0.04	-4.85	1e-05	8.3e-05	NP_001004224.1	M_SED - F_SED	0.16
NP_001004225.1	Gatd3a	294326	0.4	0.02	4.76	1.4e-05	0.00011	NP_001004225.1	M_SED - F_SED	0.08
NP_001004226.1	Glmp	295231	-0.03	-0.03	-0.16	0.87	0.91	NP_001004226.1	M_SED - F_SED	0.17
NP_001004227.1	Rtca	295395	-0.07	0.01	-1.04	0.3	0.42	NP_001004227.1	M_SED - F_SED	0.06
NP_001004228.1	Emcn	295490	-0.24	0.04	-1.58	0.12	0.2	NP_001004228.1	M_SED - F_SED	0.15
NP_001004229.1	Nup35	295692	-0.22	0.01	-2.97	0.0045	0.014	NP_001004229.1	M_SED - F_SED	0.07
NP_001004230.1	Edem2	296304	0.03	0.03	0.35	0.73	0.81	NP_001004230.1	M_SED - F_SED	0.1
NP_001004231.1	Npdc1	296562	0.4	0.21	1.25	0.23	0.34	NP_001004231.1	M_SED - F_SED	0.32
NP_001004234.1	Pyroxd1	297708	0.29	0	3.37	0.0014	0.0052	NP_001004234.1	M_SED - F_SED	0.09
NP_001004235.1	Mrpl37	56281	0.07	0.03	0.82	0.42	0.53	NP_001004235.1	M_SED - F_SED	0.09
NP_001004236.1	Tspan1	298436	1.95	-0.49	6.09	1.2e-07	1.8e-06	NP_001004236.1	M_SED - F_SED	0.32
NP_001004238.1	Rab21	299799	-0.2	0.01	-2.74	0.0082	0.023	NP_001004238.1	M_SED - F_SED	0.07
NP_001004239.1	Dctn2	299850	0.35	0.01	5.35	1.8e-06	1.8e-05	NP_001004239.1	M_SED - F_SED	0.07
NP_001004240.1	Gpaa1	300046	-0.3	-0.04	-2.6	0.012	0.031	NP_001004240.1	M_SED - F_SED	0.11
NP_001004241.1	Samm50	300111	0.28	-0.05	2.07	0.044	0.09	NP_001004241.1	M_SED - F_SED	0.14
NP_001004243.1	Rpap3	300189	0.21	0.03	3.71	0.00049	0.0022	NP_001004243.1	M_SED - F_SED	0.06
NP_001004244.2	Kansl2	300206	-0.32	0.1	-2.76	0.0079	0.022	NP_001004244.2	M_SED - F_SED	0.12
NP_001004245.1	Esam	300519	0.06	0.07	0.58	0.56	0.66	NP_001004245.1	M_SED - F_SED	0.11
NP_001004246.1	Ttc12	300696	0.13	-0.04	0.88	0.39	0.5	NP_001004246.1	M_SED - F_SED	0.15
NP_001004247.1	Ubl7	300744	0.24	0.06	3.5	0.00093	0.0038	NP_001004247.1	M_SED - F_SED	0.07
NP_001004249.1	Tmed3	300888	-0.01	-0.02	-0.04	0.97	0.98	NP_001004249.1	M_SED - F_SED	0.12
NP_001004250.1	Uqcrc1	301011	0.23	0.02	2.64	0.011	0.029	NP_001004250.1	M_SED - F_SED	0.09
NP_001004251.1	Maip1	301418	0.24	-0.05	2.17	0.035	0.075	NP_001004251.1	M_SED - F_SED	0.11
NP_001004252.1	Farsb	301544	0.58	-0.01	6.39	3.8e-08	6.7e-07	NP_001004252.1	M_SED - F_SED	0.09
NP_001004254.1	Mtif2	305606	-0.07	0.03	-1.14	0.26	0.37	NP_001004254.1	M_SED - F_SED	0.06
NP_001004255.1	Dek	306817	-0.4	-0.05	-4.72	1.7e-05	0.00012	NP_001004255.1	M_SED - F_SED	0.08
NP_001004256.1	Sirt5	306840	0.27	0.02	2.83	0.0066	0.019	NP_001004256.1	M_SED - F_SED	0.09
NP_001004257.1	Hspa14	307133	-0.15	-0.02	-1.81	0.076	0.14	NP_001004257.1	M_SED - F_SED	0.09
NP_001004258.1	Nudt19	308518	-0.01	-0.02	-0.05	0.96	0.97	NP_001004258.1	M_SED - F_SED	0.11
NP_001004259.1	Pnkp	308576	-0.29	-0.04	-3.41	0.0012	0.0047	NP_001004259.1	M_SED - F_SED	0.08
NP_001004260.1	Slc22a18	309131	-0.34	0.04	-2.45	0.017	0.043	NP_001004260.1	M_SED - F_SED	0.14
NP_001004261.1	Pyroxd2	309381	-0.18	0	-2.39	0.02	0.049	NP_001004261.1	M_SED - F_SED	0.07
NP_001004262.1	Cog6	310411	0.13	-0.01	1.49	0.14	0.23	NP_001004262.1	M_SED - F_SED	0.09
NP_001004265.2	Spint1	311331	0.5	0	3.26	0.0019	0.007	NP_001004265.2	M_SED - F_SED	0.15
NP_001004267.1	Tmem106b	312132	-0.01	-0.04	-0.11	0.92	0.94	NP_001004267.1	M_SED - F_SED	0.09
NP_001004268.1	Kdf1	313018	0.44	0.16	2.33	0.024	0.056	NP_001004268.1	M_SED - F_SED	0.19
NP_001004269.1	Jam3	315509	0.03	-0.03	0.31	0.76	0.83	NP_001004269.1	M_SED - F_SED	0.1
NP_001004270.1	Snupn	316108	0.11	0.07	1.38	0.17	0.27	NP_001004270.1	M_SED - F_SED	0.08
NP_001004273.1	Ggnbp2	360584	0.1	0.02	0.81	0.42	0.53	NP_001004273.1	M_SED - F_SED	0.12
NP_001004274.1	Igfbp4	360622	0.25	0.06	1.6	0.12	0.2	NP_001004274.1	M_SED - F_SED	0.16
NP_001004275.1	Cops4	360915	0.11	0.06	1.36	0.18	0.28	NP_001004275.1	M_SED - F_SED	0.08
NP_001004276.1	Commd10	361323	0.21	0.09	1.77	0.083	0.15	NP_001004276.1	M_SED - F_SED	0.12
NP_001004277.1	Pla2g15	361401	0.18	0.02	2.06	0.044	0.091	NP_001004277.1	M_SED - F_SED	0.09
NP_001004279.1	Ppid	361967	0.11	0.04	1.31	0.2	0.3	NP_001004279.1	M_SED - F_SED	0.08
NP_001004281.1	Tbc1d20	362237	-0.36	-0.11	-3.71	0.00049	0.0022	NP_001004281.1	M_SED - F_SED	0.1
NP_001004283.1	Eif3d	362952	0.01	0.03	0.08	0.94	0.96	NP_001004283.1	M_SED - F_SED	0.07
NP_001004415.1	Tacc2	309025	0.02	0.04	0.31	0.76	0.82	NP_001004415.1	M_SED - F_SED	0.06
NP_001004442.1	Pdia6	286906	-0.37	0.01	-4.48	3.8e-05	0.00025	NP_001004442.1	M_SED - F_SED	0.08
NP_001004443.1	Hexa	300757	1.54	-0.18	11.15	1.1e-15	2.1e-13	NP_001004443.1	M_SED - F_SED	0.14
NP_001004444.1	Zbtb1	314246	-0.35	-0.07	-1.6	0.12	0.2	NP_001004444.1	M_SED - F_SED	0.22
NP_001004445.1	Rnf113a2	314313	0.15	0.02	1.28	0.21	0.31	NP_001004445.1	M_SED - F_SED	0.12
NP_001005246.1	Dmd	24907	-0.75	-0.02	-4.14	0.00091	0.0037	NP_001005246.1	M_SED - F_SED	0.18
NP_001005330.1	Cr1l	54243	-0.22	0.01	-2.17	0.035	0.075	NP_001005330.1	M_SED - F_SED	0.1
NP_001005381.2	Ddx19a	292022	0.2	0.04	3.56	0.00077	0.0032	NP_001005381.2	M_SED - F_SED	0.06
NP_001005384.1	Osmr	310132	-0.19	-0.01	-1.99	0.051	0.1	NP_001005384.1	M_SED - F_SED	0.09
NP_001005528.1	Rps25	122799	0.27	0.04	2.13	0.038	0.08	NP_001005528.1	M_SED - F_SED	0.13
NP_001005529.1	Ttc1	287208	0.3	0.06	2.97	0.0044	0.014	NP_001005529.1	M_SED - F_SED	0.1
NP_001005533.1	N4bp2l2	288416	0.29	-0.06	2.02	0.048	0.098	NP_001005533.1	M_SED - F_SED	0.15
NP_001005534.1	Sdhc	289217	-0.1	0	-0.65	0.52	0.62	NP_001005534.1	M_SED - F_SED	0.15
NP_001005536.1	Srfbp1	291469	0	-0.01	-0.03	0.98	0.99	NP_001005536.1	M_SED - F_SED	0.12
NP_001005537.1	Ik	291659	-0.26	0.06	-3.23	0.0021	0.0075	NP_001005537.1	M_SED - F_SED	0.08
NP_001005538.2	Fhip1b	293343	0.41	-0.02	3.65	0.00058	0.0025	NP_001005538.2	M_SED - F_SED	0.11
NP_001005539.1	Smpdl3a	294422	-0.22	0.03	-2.74	0.0082	0.023	NP_001005539.1	M_SED - F_SED	0.08
NP_001005541.1	Vps16	296159	-0.19	-0.01	-2.51	0.015	0.038	NP_001005541.1	M_SED - F_SED	0.07
NP_001005543.1	Nasp	298441	-0.36	0.02	-2.75	0.008	0.023	NP_001005543.1	M_SED - F_SED	0.13
NP_001005545.1	Myg1	300258	0.29	0.02	3.78	0.0004	0.0018	NP_001005545.1	M_SED - F_SED	0.08
NP_001005548.1	Leo1	300837	0.07	0.01	0.67	0.5	0.61	NP_001005548.1	M_SED - F_SED	0.11
NP_001005550.1	Ndufs1	301458	0.29	0	3.24	0.002	0.0072	NP_001005550.1	M_SED - F_SED	0.09
NP_001005551.1	Ca5b	302669	0.31	0.02	2.37	0.022	0.051	NP_001005551.1	M_SED - F_SED	0.13
NP_001005552.1	MGC95208	304176	0.17	0.12	1.76	0.085	0.15	NP_001005552.1	M_SED - F_SED	0.09
NP_001005553.1	Git2	304546	0.01	0.01	0.13	0.9	0.93	NP_001005553.1	M_SED - F_SED	0.06
NP_001005554.1	Tm9sf2	306197	0.2	-0.11	1.18	0.24	0.35	NP_001005554.1	M_SED - F_SED	0.17
NP_001005555.1	Ptbp2	310820	-0.16	0.01	-1.95	0.056	0.11	NP_001005555.1	M_SED - F_SED	0.08
NP_001005556.1	Mavs	311430	0.17	0.05	2.06	0.044	0.091	NP_001005556.1	M_SED - F_SED	0.08
NP_001005561.2	Vrk3	361565	-0.01	-0.04	-0.07	0.95	0.96	NP_001005561.2	M_SED - F_SED	0.1
NP_001005761.1	Mtmr9	282584	-0.17	0	-2.55	0.013	0.035	NP_001005761.1	M_SED - F_SED	0.07
NP_001005762.1	Sorbs3	282843	0.23	-0.04	3.18	0.0024	0.0084	NP_001005762.1	M_SED - F_SED	0.07
NP_001005765.1	Rap1a	295347	0.12	0.02	1.14	0.26	0.37	NP_001005765.1	M_SED - F_SED	0.1
NP_001005871.1	Atp2b4	29600	-0.32	-0.08	-2.4	0.02	0.047	NP_001005871.1	M_SED - F_SED	0.13
NP_001005872.1	Kat5	192218	-0.14	0.02	-1.02	0.31	0.43	NP_001005872.1	M_SED - F_SED	0.14
NP_001005873.1	Dhx40	287595	-0.12	0.14	-0.91	0.36	0.48	NP_001005873.1	M_SED - F_SED	0.13
NP_001005875.1	Psmd12	287772	0.3	0.02	3.34	0.0015	0.0057	NP_001005875.1	M_SED - F_SED	0.09
NP_001005876.1	Jpt1	287828	-0.26	0.01	-2.78	0.0075	0.021	NP_001005876.1	M_SED - F_SED	0.09
NP_001005879.1	Gfpt1	297417	1.12	-0.11	5.99	1.7e-07	2.5e-06	NP_001005879.1	M_SED - F_SED	0.19
NP_001005882.1	Rbm47	305340	0.5	-0.01	6.04	1.4e-07	2.1e-06	NP_001005882.1	M_SED - F_SED	0.08
NP_001005883.1	Pi4k2b	305419	0.64	-0.08	3.6	0.0008	0.0033	NP_001005883.1	M_SED - F_SED	0.18
NP_001005884.1	Letm1	305457	0.19	0.02	1.53	0.13	0.22	NP_001005884.1	M_SED - F_SED	0.12
NP_001005886.1	Dagla	309207	-0.35	0.07	-3.4	0.0013	0.0048	NP_001005886.1	M_SED - F_SED	0.1
NP_001005887.1	Itch	311567	-0.03	0.08	-0.17	0.87	0.91	NP_001005887.1	M_SED - F_SED	0.19
NP_001005888.1	Galc	314360	0.22	0	2.51	0.015	0.038	NP_001005888.1	M_SED - F_SED	0.09
NP_001005889.2	Rdx	315655	0.07	0.1	0.98	0.33	0.45	NP_001005889.2	M_SED - F_SED	0.07
NP_001005890.1	Clec4a1	362430	-0.65	-0.25	-3.93	0.00029	0.0014	NP_001005890.1	M_SED - F_SED	0.17
NP_001005891.1	Clec4a3	362431	0.02	-0.45	0.06	0.95	0.97	NP_001005891.1	M_SED - F_SED	0.3
NP_001005893.1	Repin1	445541	0.2	0.04	0.31	0.76	0.83	NP_001005893.1	M_SED - F_SED	0.65
NP_001005895.2	Ddx19b	690693	0.22	0.1	1.73	0.089	0.16	NP_001005895.2	M_SED - F_SED	0.13
NP_001005901.2	Mib2	474147	0.09	0.01	1.28	0.21	0.31	NP_001005901.2	M_SED - F_SED	0.07
NP_001005902.1	Abtb1	297432	0.05	0	0.38	0.71	0.79	NP_001005902.1	M_SED - F_SED	0.13
NP_001005903.1	Capzb	298584	-0.16	0	-2.63	0.011	0.029	NP_001005903.1	M_SED - F_SED	0.06
NP_001005905.1	Cct2	299809	0.11	0.02	1.83	0.072	0.14	NP_001005905.1	M_SED - F_SED	0.06
NP_001006602.1	Pigs	303277	-0.3	0	-3.6	0.00068	0.0029	NP_001006602.1	M_SED - F_SED	0.08
NP_001006955.1	Coasy	287711	0.61	-0.07	7.33	1.1e-09	3e-08	NP_001006955.1	M_SED - F_SED	0.08
NP_001006956.2	Cldnd1	288182	0.32	0	2.67	0.011	0.028	NP_001006956.2	M_SED - F_SED	0.12
NP_001006957.1	Katnal1	288449	0.06	0.02	0.56	0.58	0.68	NP_001006957.1	M_SED - F_SED	0.11
NP_001006958.1	Eif4h	288599	0.12	0	1.12	0.27	0.38	NP_001006958.1	M_SED - F_SED	0.11
NP_001006959.1	Sdad1	289504	-0.38	0.03	-3.29	0.0019	0.0069	NP_001006959.1	M_SED - F_SED	0.12
NP_001006964.1	Itm2b	290364	-0.28	-0.04	-2.56	0.013	0.034	NP_001006964.1	M_SED - F_SED	0.11
NP_001006965.1	Babam1	290631	0.4	0.04	6.15	9.3e-08	1.5e-06	NP_001006965.1	M_SED - F_SED	0.07
NP_001006966.1	Mrpl34	290632	0.01	-0.07	0.1	0.92	0.95	NP_001006966.1	M_SED - F_SED	0.11
NP_001006967.1	Eci2	291075	1.24	-0.05	10.29	2.1e-14	2.3e-12	NP_001006967.1	M_SED - F_SED	0.12
NP_001006968.1	Kars1	292028	0.32	0.01	3.9	0.00027	0.0013	NP_001006968.1	M_SED - F_SED	0.08
NP_001006969.1	Tsen34	292534	-0.14	-0.06	-1.73	0.089	0.16	NP_001006969.1	M_SED - F_SED	0.08
NP_001006970.1	Irf3	292892	-0.21	0.02	-2.68	0.0097	0.026	NP_001006970.1	M_SED - F_SED	0.08
NP_001006971.1	Uqcrc2	293448	0.26	0.03	2.95	0.0047	0.014	NP_001006971.1	M_SED - F_SED	0.09
NP_001006973.1	Ndufv1	293655	0.23	0.01	2.99	0.0042	0.013	NP_001006973.1	M_SED - F_SED	0.08
NP_001006975.1	Ccdc86	293738	0.06	-0.03	0.58	0.56	0.66	NP_001006975.1	M_SED - F_SED	0.11
NP_001006976.1	Ms4a6bl	293749	-0.41	0	-2.67	0.01	0.027	NP_001006976.1	M_SED - F_SED	0.15
NP_001006979.1	Sec13	297522	-0.07	0.07	-1	0.32	0.44	NP_001006979.1	M_SED - F_SED	0.08
NP_001006981.1	Bcap29	298943	-0.48	-0.13	-3.36	0.0014	0.0053	NP_001006981.1	M_SED - F_SED	0.14
NP_001006982.2	Dlst	299201	0.45	0.05	3.61	0.00067	0.0029	NP_001006982.2	M_SED - F_SED	0.12
NP_001006983.1	Uxt	299313	-0.19	0	-0.68	0.5	0.61	NP_001006983.1	M_SED - F_SED	0.28
NP_001006984.1	Abhd17a	299617	0.25	0.04	1.65	0.11	0.19	NP_001006984.1	M_SED - F_SED	0.15
NP_001006986.1	Mrpl13	299938	0.04	0.03	0.57	0.57	0.68	NP_001006986.1	M_SED - F_SED	0.07
NP_001006987.1	Ecsit	300447	0.35	-0.01	5.45	1.2e-06	1.3e-05	NP_001006987.1	M_SED - F_SED	0.06
NP_001006989.2	Wdr6	301007	0.02	-0.02	0.24	0.81	0.87	NP_001006989.2	M_SED - F_SED	0.08
NP_001006990.1	Shisa5	301013	-0.23	0.02	-0.94	0.35	0.47	NP_001006990.1	M_SED - F_SED	0.24
NP_001006992.1	Nudt9	305149	0.26	0.07	2.56	0.013	0.034	NP_001006992.1	M_SED - F_SED	0.1
NP_001006993.1	Ang	305843	0.02	-0.02	0.12	0.9	0.93	NP_001006993.1	M_SED - F_SED	0.18
NP_001006994.1	Sgcg	305941	-0.65	-0.11	-3.22	0.0022	0.0077	NP_001006994.1	M_SED - F_SED	0.2
NP_001006996.1	Acat2	308100	-0.28	0.01	-2.64	0.011	0.029	NP_001006996.1	M_SED - F_SED	0.11
NP_001006997.1	Ddx18	308490	0.19	0	1.34	0.19	0.29	NP_001006997.1	M_SED - F_SED	0.14
NP_001006998.1	Smpd1	308909	0.1	0.05	1.21	0.23	0.34	NP_001006998.1	M_SED - F_SED	0.09
NP_001006999.1	Aldh3b1	309147	0.07	0.01	0.9	0.37	0.48	NP_001006999.1	M_SED - F_SED	0.08
NP_001007000.1	Xrcc4	309995	0.23	0.03	2.63	0.011	0.03	NP_001007000.1	M_SED - F_SED	0.09
NP_001007002.1	Ift74	313365	-0.02	0	-0.26	0.8	0.85	NP_001007002.1	M_SED - F_SED	0.06
NP_001007004.1	Cnot10	316034	-0.03	-0.01	-0.61	0.55	0.65	NP_001007004.1	M_SED - F_SED	0.06
NP_001007005.1	Tuba4a	316531	0.78	-0.29	2.95	0.01	0.027	NP_001007005.1	M_SED - F_SED	0.27
NP_001007006.1	Arhgdia	360678	0.12	0.07	1.77	0.082	0.15	NP_001007006.1	M_SED - F_SED	0.07
NP_001007008.1	Rnaseh2b	361056	-0.43	-0.01	-3.51	0.0009	0.0036	NP_001007008.1	M_SED - F_SED	0.12
NP_001007009.1	Chchd10	361824	0.44	0.06	1.98	0.053	0.11	NP_001007009.1	M_SED - F_SED	0.22
NP_001007015.2	Rbm4b	474154	-0.3	-0.02	-3.87	0.00029	0.0014	NP_001007015.2	M_SED - F_SED	0.08
NP_001007016.1	Rnase2	474169	0.18	0.07	0.99	0.33	0.44	NP_001007016.1	M_SED - F_SED	0.18
NP_001007021.1	Hmgn3	113990	-0.07	0.09	-0.75	0.45	0.57	NP_001007021.1	M_SED - F_SED	0.1
NP_001007092.1	Atp6ap2	302526	0	0.05	-0.02	0.98	0.99	NP_001007092.1	M_SED - F_SED	0.09
NP_001007093.1	Clstn1	313717	0.69	-0.04	7.5	5.9e-10	1.7e-08	NP_001007093.1	M_SED - F_SED	0.09
NP_001007145.1	Plin2	298199	2.29	-0.37	9.11	1.5e-12	9.2e-11	NP_001007145.1	M_SED - F_SED	0.25
NP_001007146.1	Ctnna1	307505	-0.07	-0.03	-0.89	0.37	0.49	NP_001007146.1	M_SED - F_SED	0.07
NP_001007150.1	Stau2	171500	0.1	0.02	1.05	0.3	0.41	NP_001007150.1	M_SED - F_SED	0.09
NP_001007236.2	Itpr1	25262	0.11	-0.08	0.94	0.35	0.47	NP_001007236.2	M_SED - F_SED	0.12
NP_001007266.1	Os9	362891	0.18	0	2.28	0.027	0.06	NP_001007266.1	M_SED - F_SED	0.08
NP_001007558.1	Adgre1	316137	-0.48	-0.02	-4.63	2.3e-05	0.00016	NP_001007558.1	M_SED - F_SED	0.1
NP_001007559.1	Adgre4	450235	-0.24	0	-2.13	0.037	0.08	NP_001007559.1	M_SED - F_SED	0.11
NP_001007599.3	Rpl9	29257	0.24	0.01	1.87	0.066	0.13	NP_001007599.3	M_SED - F_SED	0.13
NP_001007600.1	Rpl23	29282	0.53	0	6.62	1.6e-08	3.2e-07	NP_001007600.1	M_SED - F_SED	0.08
NP_001007601.1	Rps4x	100362640	0.33	-0.01	3.2	0.0023	0.008	NP_001007601.1	M_SED - F_SED	0.1
NP_001007602.1	Pcbd1	29700	0.34	0.02	3.23	0.0021	0.0074	NP_001007602.1	M_SED - F_SED	0.1
NP_001007603.1	Gsto1	114846	-0.28	0.02	-2.67	0.01	0.027	NP_001007603.1	M_SED - F_SED	0.11
NP_001007604.1	Rps20	122772	0.25	-0.06	2.25	0.029	0.064	NP_001007604.1	M_SED - F_SED	0.11
NP_001007605.1	Rplp1	140661	0.27	-0.01	3.29	0.0017	0.0063	NP_001007605.1	M_SED - F_SED	0.08
NP_001007607.1	Sars1	266975	0.78	0	10.12	3.9e-14	4e-12	NP_001007607.1	M_SED - F_SED	0.08
NP_001007609.1	Skp1	287280	0.1	0.04	1.41	0.16	0.26	NP_001007609.1	M_SED - F_SED	0.07
NP_001007611.1	Wrap53	287432	-0.04	-0.01	-0.34	0.73	0.81	NP_001007611.1	M_SED - F_SED	0.12
NP_001007612.1	Rflnb	287534	0.3	0.02	2.9	0.0054	0.016	NP_001007612.1	M_SED - F_SED	0.1
NP_001007614.1	Ddx5	287765	-0.22	0.01	-2.62	0.011	0.03	NP_001007614.1	M_SED - F_SED	0.09
NP_001007616.1	Wipi2	288498	0.09	0.1	1	0.32	0.44	NP_001007616.1	M_SED - F_SED	0.09
NP_001007619.1	Rchy1	289508	0.29	0	3.58	0.00074	0.0031	NP_001007619.1	M_SED - F_SED	0.08
NP_001007620.1	Tmed5	289883	-0.14	0.01	-1.71	0.093	0.17	NP_001007620.1	M_SED - F_SED	0.08
NP_001007621.1	Pdhb	289950	0.32	0.03	3.17	0.0025	0.0086	NP_001007621.1	M_SED - F_SED	0.1
NP_001007622.1	Dhrs1	290234	-0.1	-0.06	-0.89	0.38	0.49	NP_001007622.1	M_SED - F_SED	0.12
NP_001007623.1	Pdlim2	290354	-0.72	-0.12	-6.24	6.7e-08	1.1e-06	NP_001007623.1	M_SED - F_SED	0.12
NP_001007625.1	Qars1	290868	0.47	-0.01	5.07	4.9e-06	4.3e-05	NP_001007625.1	M_SED - F_SED	0.09
NP_001007626.1	Epdr1	291180	-0.44	-0.08	-3.43	0.0011	0.0045	NP_001007626.1	M_SED - F_SED	0.13
NP_001007627.1	Ggps1	291211	0.23	0.04	2.91	0.0052	0.016	NP_001007627.1	M_SED - F_SED	0.08
NP_001007629.1	Cxxc5	291670	0	-0.01	0.02	0.99	0.99	NP_001007629.1	M_SED - F_SED	0.12
NP_001007630.1	Nutf2	291981	0.05	0	0.54	0.59	0.69	NP_001007630.1	M_SED - F_SED	0.1
NP_001007631.1	Zfand6	293067	-0.01	0.03	-0.05	0.96	0.97	NP_001007631.1	M_SED - F_SED	0.1
NP_001007633.1	Ascc1	294512	0.07	-0.08	0.75	0.46	0.57	NP_001007633.1	M_SED - F_SED	0.1
NP_001007634.1	Mocs2	294753	0.05	-0.03	0.37	0.71	0.79	NP_001007634.1	M_SED - F_SED	0.14
NP_001007635.1	Pelo	294754	0.19	0.07	2.92	0.005	0.015	NP_001007635.1	M_SED - F_SED	0.07
NP_001007637.1	S100a1	295214	-0.28	-0.01	-1.76	0.083	0.15	NP_001007637.1	M_SED - F_SED	0.16
NP_001007638.1	mrpl24	295224	0.15	-0.01	1.79	0.078	0.14	NP_001007638.1	M_SED - F_SED	0.08
NP_001007641.1	Ints12	295448	0.07	0.01	0.89	0.38	0.49	NP_001007641.1	M_SED - F_SED	0.08
NP_001007642.1	Rnd3	295588	-0.17	0.02	-1.52	0.13	0.22	NP_001007642.1	M_SED - F_SED	0.11
NP_001007643.1	Phospho2	295663	-0.06	-0.01	-0.64	0.53	0.63	NP_001007643.1	M_SED - F_SED	0.1
NP_001007644.1	Tmx2	295701	-0.23	0	-1.7	0.094	0.17	NP_001007644.1	M_SED - F_SED	0.14
NP_001007646.1	Mturn	297109	-0.19	0.09	-1.29	0.2	0.3	NP_001007646.1	M_SED - F_SED	0.15
NP_001007647.1	Fkbp9	297123	-0.23	0.03	-1.63	0.11	0.19	NP_001007647.1	M_SED - F_SED	0.14
NP_001007648.1	Rnf181	297337	0.31	-0.02	4.33	6.4e-05	0.00038	NP_001007648.1	M_SED - F_SED	0.07
NP_001007652.1	Pef1	297900	-0.08	-0.04	-0.94	0.35	0.47	NP_001007652.1	M_SED - F_SED	0.08
NP_001007653.1	Pole3	298098	-0.01	0.03	-0.13	0.9	0.93	NP_001007653.1	M_SED - F_SED	0.12
NP_001007654.1	Mrps15	298517	-0.1	-0.05	-1.34	0.18	0.28	NP_001007654.1	M_SED - F_SED	0.08
NP_001007655.1	Agtrap	298646	0.23	-0.1	1.66	0.1	0.18	NP_001007655.1	M_SED - F_SED	0.14
NP_001007656.2	Ube2j2	298689	-0.09	0.05	-0.99	0.32	0.44	NP_001007656.2	M_SED - F_SED	0.1
NP_001007657.1	Mapre3	298848	-0.19	-0.04	-1.7	0.094	0.17	NP_001007657.1	M_SED - F_SED	0.11
NP_001007658.1	RGD1359127	299612	-0.01	-0.04	-0.07	0.94	0.96	NP_001007658.1	M_SED - F_SED	0.1
NP_001007659.1	Them6	300015	0.2	-0.36	1.12	0.27	0.38	NP_001007659.1	M_SED - F_SED	0.18
NP_001007660.2	Atg101	300240	0.18	0.02	2.65	0.01	0.028	NP_001007660.2	M_SED - F_SED	0.07
NP_001007663.1	Arcn1	300674	0.15	0.03	2.18	0.034	0.073	NP_001007663.1	M_SED - F_SED	0.07
NP_001007664.1	Ints14	300782	-0.33	-0.04	-3.58	0.00074	0.0031	NP_001007664.1	M_SED - F_SED	0.09
NP_001007665.1	Abhd14b	300983	1.04	-0.03	8.78	4.9e-12	2.6e-10	NP_001007665.1	M_SED - F_SED	0.12
NP_001007666.1	Tex264	300988	-0.38	-0.04	-3.28	0.0018	0.0066	NP_001007666.1	M_SED - F_SED	0.12
NP_001007667.1	Bcs1l	301514	0.08	-0.07	0.87	0.39	0.5	NP_001007667.1	M_SED - F_SED	0.1
NP_001007669.1	Ubald1	302941	0.21	0	1.27	0.21	0.31	NP_001007669.1	M_SED - F_SED	0.17
NP_001007670.1	Zfp672	303165	0.25	0.01	2.23	0.03	0.066	NP_001007670.1	M_SED - F_SED	0.11
NP_001007675.1	Slc25a19	303676	-0.19	-0.15	-1.37	0.17	0.27	NP_001007675.1	M_SED - F_SED	0.14
NP_001007676.1	C1qtnf1	303701	-0.08	-0.01	-0.62	0.54	0.64	NP_001007676.1	M_SED - F_SED	0.13
NP_001007679.1	Rabif	304807	0.17	-0.01	0.88	0.38	0.5	NP_001007679.1	M_SED - F_SED	0.19
NP_001007681.1	Abhd6	305795	-0.08	-0.06	-0.82	0.41	0.53	NP_001007681.1	M_SED - F_SED	0.1
NP_001007682.1	Zfp219	305848	-0.2	-0.08	-1.23	0.22	0.33	NP_001007682.1	M_SED - F_SED	0.17
NP_001007683.1	Thtpa	305889	0.14	0.04	1.82	0.074	0.14	NP_001007683.1	M_SED - F_SED	0.07
NP_001007684.1	Glt8d1	306253	-0.3	-0.1	-2.89	0.0055	0.017	NP_001007684.1	M_SED - F_SED	0.1
NP_001007686.1	Klhdc8b	306589	0.38	-0.1	1.85	0.084	0.15	NP_001007686.1	M_SED - F_SED	0.2
NP_001007687.1	Cln8	306619	-0.27	-0.02	-1.65	0.11	0.19	NP_001007687.1	M_SED - F_SED	0.16
NP_001007688.1	Cndp1	307212	0.45	0.02	4.98	6.7e-06	5.7e-05	NP_001007688.1	M_SED - F_SED	0.09
NP_001007689.1	Fam210a	307343	0.1	0.08	0.92	0.36	0.48	NP_001007689.1	M_SED - F_SED	0.11
NP_001007690.1	Ciapin1	307649	0.14	0.1	1.88	0.066	0.13	NP_001007690.1	M_SED - F_SED	0.08
NP_001007691.1	Fbxo30	308283	0.07	-0.03	0.81	0.42	0.54	NP_001007691.1	M_SED - F_SED	0.09
NP_001007692.1	Prss23	308807	1.85	-0.35	7.09	2.8e-09	6.6e-08	NP_001007692.1	M_SED - F_SED	0.26
NP_001007693.1	Nfatc2ip	308983	-0.13	0.01	-1.32	0.19	0.29	NP_001007693.1	M_SED - F_SED	0.1
NP_001007694.1	Ttc9c	309196	0.19	0.04	1.54	0.13	0.22	NP_001007694.1	M_SED - F_SED	0.12
NP_001007695.1	Ifit3	309526	-0.23	0.02	-2.27	0.027	0.061	NP_001007695.1	M_SED - F_SED	0.1
NP_001007697.1	mrpl9	310653	0.25	-0.01	2.82	0.0067	0.019	NP_001007697.1	M_SED - F_SED	0.09
NP_001007698.1	Prune1	310664	-0.2	0.01	-2.81	0.0069	0.02	NP_001007698.1	M_SED - F_SED	0.07
NP_001007699.1	Golph3l	310669	0.5	0.05	6.6	1.8e-08	3.5e-07	NP_001007699.1	M_SED - F_SED	0.08
NP_001007700.1	Cept1	310773	-0.39	-0.09	-2.94	0.0048	0.015	NP_001007700.1	M_SED - F_SED	0.13
NP_001007701.1	M6pr	312689	-0.18	-0.03	-1.57	0.12	0.2	NP_001007701.1	M_SED - F_SED	0.12
NP_001007702.1	Tram1	312903	-0.06	0.04	-0.48	0.64	0.73	NP_001007702.1	M_SED - F_SED	0.13
NP_001007703.1	RGD1359108	313155	-0.34	-0.03	-3.72	0.00047	0.0021	NP_001007703.1	M_SED - F_SED	0.09
NP_001007704.1	Cptp	313771	-0.33	-0.01	-2.43	0.018	0.044	NP_001007704.1	M_SED - F_SED	0.14
NP_001007705.1	Galm	313843	0.36	0.02	3.72	0.00047	0.0021	NP_001007705.1	M_SED - F_SED	0.1
NP_001007706.1	Ubr7	314399	0.08	0.06	0.78	0.44	0.55	NP_001007706.1	M_SED - F_SED	0.1
NP_001007707.1	Trmt61a	314462	-0.4	0	-3.85	0.00031	0.0015	NP_001007707.1	M_SED - F_SED	0.1
NP_001007708.1	Hgh1	315094	0.38	0.08	4.34	6.1e-05	0.00037	NP_001007708.1	M_SED - F_SED	0.09
NP_001007710.1	Mief1	315141	-0.28	0.03	-3.86	0.0003	0.0014	NP_001007710.1	M_SED - F_SED	0.07
NP_001007712.1	Gtf2f1	316123	-0.29	-0.01	-3.18	0.0024	0.0084	NP_001007712.1	M_SED - F_SED	0.09
NP_001007713.1	Cavin2	316384	-0.52	0.02	-4.25	8.5e-05	0.00048	NP_001007713.1	M_SED - F_SED	0.12
NP_001007715.1	Morf4l2	317413	0.03	0	0.29	0.77	0.84	NP_001007715.1	M_SED - F_SED	0.1
NP_001007721.1	Gorasp2	113961	0.13	0.02	1.27	0.21	0.31	NP_001007721.1	M_SED - F_SED	0.1
NP_001007723.1	Hba-a2	360504	0.73	0.22	1.77	0.082	0.15	NP_001007723.1	M_SED - F_SED	0.41
NP_001007724.2	Nt5c3b	360629	0.21	0.04	2.63	0.011	0.03	NP_001007724.2	M_SED - F_SED	0.08
NP_001007725.1	Dcakd	360639	0.02	-0.02	0.27	0.78	0.85	NP_001007725.1	M_SED - F_SED	0.07
NP_001007726.1	Icam2	360647	-0.26	-0.04	-2.08	0.043	0.089	NP_001007726.1	M_SED - F_SED	0.12
NP_001007729.1	Mpzl1	360871	0.57	0.03	4.78	1.3e-05	0.0001	NP_001007729.1	M_SED - F_SED	0.12
NP_001007730.1	Pf4	360918	-0.01	0.12	-0.04	0.97	0.98	NP_001007730.1	M_SED - F_SED	0.27
NP_001007732.1	Golga7	361171	-0.11	-0.05	-1.17	0.25	0.36	NP_001007732.1	M_SED - F_SED	0.09
NP_001007733.1	Serpinb9	361241	-1.12	-0.18	-5.71	4.7e-07	5.8e-06	NP_001007733.1	M_SED - F_SED	0.2
NP_001007734.1	Nudt5	361274	0.09	0.08	0.86	0.4	0.51	NP_001007734.1	M_SED - F_SED	0.1
NP_001007735.1	Echdc1	361465	-0.46	-0.02	-4.26	8.1e-05	0.00046	NP_001007735.1	M_SED - F_SED	0.11
NP_001007737.1	Tmem109	361732	-0.98	-0.08	-5.85	2.8e-07	3.8e-06	NP_001007737.1	M_SED - F_SED	0.17
NP_001007738.1	RGD1359158	361740	0.55	0.07	2.12	0.039	0.082	NP_001007738.1	M_SED - F_SED	0.26
NP_001007740.1	Sar1a	361842	-0.05	0.02	-0.33	0.75	0.82	NP_001007740.1	M_SED - F_SED	0.16
NP_001007741.1	Vps26a	361846	-0.15	0.02	-2.52	0.015	0.037	NP_001007741.1	M_SED - F_SED	0.06
NP_001007742.1	Isg20l2	361977	-0.03	0.37	-0.17	0.87	0.91	NP_001007742.1	M_SED - F_SED	0.19
NP_001007743.1	Ubac1	362087	0.27	0.05	1.93	0.059	0.11	NP_001007743.1	M_SED - F_SED	0.14
NP_001007744.1	Cdk9	362110	-0.2	-0.05	-3.19	0.0023	0.0081	NP_001007744.1	M_SED - F_SED	0.06
NP_001007745.1	Tor2a	362112	-0.44	-0.14	-3.48	0.0014	0.0052	NP_001007745.1	M_SED - F_SED	0.13
NP_001007746.1	Tmem43	362401	-0.92	-0.12	-6.02	1.5e-07	2.2e-06	NP_001007746.1	M_SED - F_SED	0.15
NP_001007747.1	Cfap418	362483	-0.11	0.06	-1.11	0.27	0.38	NP_001007747.1	M_SED - F_SED	0.1
NP_001007748.1	Pomgnt1	362567	0.22	0.02	1.3	0.2	0.3	NP_001007748.1	M_SED - F_SED	0.17
NP_001007750.1	Dmac2l	362749	0.27	0.06	2.87	0.0059	0.017	NP_001007750.1	M_SED - F_SED	0.09
NP_001007751.1	Chpt1	362866	-0.23	0.04	-1.52	0.13	0.22	NP_001007751.1	M_SED - F_SED	0.15
NP_001007752.1	MGC94207	362946	-0.18	-0.02	-2.06	0.044	0.091	NP_001007752.1	M_SED - F_SED	0.09
NP_001007756.1	Scly	363285	0.29	-0.01	3.44	0.0011	0.0044	NP_001007756.1	M_SED - F_SED	0.08
NP_001007759.1	Nufip1	364430	-0.2	0.09	-0.87	0.39	0.51	NP_001007759.1	M_SED - F_SED	0.23
NP_001007797.1	Abcb8	362302	0.51	-0.16	3.11	0.0029	0.0098	NP_001007797.1	M_SED - F_SED	0.16
NP_001007799.1	Btk	367901	-0.22	-0.02	-2.81	0.0069	0.02	NP_001007799.1	M_SED - F_SED	0.08
NP_001007800.1	Cir1	362149	-0.25	0.03	-2.38	0.021	0.049	NP_001007800.1	M_SED - F_SED	0.11
NP_001007801.1	Glyr1	360477	-0.29	-0.05	-3.06	0.0034	0.011	NP_001007801.1	M_SED - F_SED	0.1
NP_001007802.1	Yipf3	301245	0.04	-0.03	0.27	0.79	0.85	NP_001007802.1	M_SED - F_SED	0.16
NP_001007803.1	Cmtm6	316035	0.03	0.03	0.12	0.91	0.94	NP_001007803.1	M_SED - F_SED	0.24
NP_001007804.1	Clpx	300786	1.01	-0.05	11.14	1.1e-15	2.1e-13	NP_001007804.1	M_SED - F_SED	0.09
NP_001007805.1	Snf8	287645	0.1	0.06	1.45	0.15	0.24	NP_001007805.1	M_SED - F_SED	0.07
NP_001008218.1	Psma7	29674	0.41	0.06	5.07	4.9e-06	4.3e-05	NP_001008218.1	M_SED - F_SED	0.08
NP_001008278.1	Tbl3	287120	-0.04	-0.04	-0.5	0.62	0.71	NP_001008278.1	M_SED - F_SED	0.09
NP_001008279.1	Cdkn2aipnl	287278	-0.35	0.02	-2.97	0.0044	0.014	NP_001008279.1	M_SED - F_SED	0.12
NP_001008280.1	Flii	287375	-0.37	-0.03	-4.91	8.6e-06	7e-05	NP_001008280.1	M_SED - F_SED	0.08
NP_001008281.1	Lrrc59	287633	1.45	-0.13	10.36	1.6e-14	1.9e-12	NP_001008281.1	M_SED - F_SED	0.14
NP_001008282.1	Psmd3	287670	0.23	0.01	2.7	0.0093	0.025	NP_001008282.1	M_SED - F_SED	0.09
NP_001008283.1	Galk1	287835	-0.14	0.01	-2.25	0.028	0.064	NP_001008283.1	M_SED - F_SED	0.06
NP_001008285.1	Crkl	287942	0.12	0.03	1.81	0.076	0.14	NP_001008285.1	M_SED - F_SED	0.07
NP_001008286.1	Spice1	288111	-0.52	0.01	-5.65	5.9e-07	7.1e-06	NP_001008286.1	M_SED - F_SED	0.09
NP_001008287.1	Mtx2	288150	-0.04	-0.04	-0.48	0.63	0.73	NP_001008287.1	M_SED - F_SED	0.08
NP_001008289.1	Cfap298	288269	0.11	0.12	1.02	0.31	0.43	NP_001008289.1	M_SED - F_SED	0.11
NP_001008290.1	Sbds	288615	0	0.03	-0.04	0.97	0.98	NP_001008290.1	M_SED - F_SED	0.1
NP_001008292.1	Tfip11	288718	-0.35	-0.02	-3.3	0.0017	0.0063	NP_001008292.1	M_SED - F_SED	0.11
NP_001008293.1	Diablo	288753	0.02	0.01	0.17	0.87	0.91	NP_001008293.1	M_SED - F_SED	0.11
NP_001008294.1	Tfb2m	289307	0.32	0.13	1.52	0.13	0.22	NP_001008294.1	M_SED - F_SED	0.21
NP_001008296.1	Fip1l1	289582	-0.24	-0.03	-3.42	0.0012	0.0046	NP_001008296.1	M_SED - F_SED	0.07
NP_001008298.1	Tmem254	290529	0.12	-0.08	0.72	0.47	0.58	NP_001008298.1	M_SED - F_SED	0.17
NP_001008299.1	Stard3nl	291182	-0.19	0.24	-1.2	0.24	0.35	NP_001008299.1	M_SED - F_SED	0.16
NP_001008300.1	Rnmt	291534	-0.36	-0.02	-3.3	0.0017	0.0062	NP_001008300.1	M_SED - F_SED	0.11
NP_001008301.2	Nedd4l	291553	-0.31	-0.05	-3.34	0.0015	0.0056	NP_001008301.2	M_SED - F_SED	0.09
NP_001008302.1	Usp14	291796	0.26	0.1	3.24	0.002	0.0072	NP_001008302.1	M_SED - F_SED	0.08
NP_001008304.1	Snrpa	292729	-0.14	-0.01	-1.38	0.17	0.27	NP_001008304.1	M_SED - F_SED	0.1
NP_001008305.1	Ptov1	292888	-0.04	-0.07	-0.28	0.78	0.84	NP_001008305.1	M_SED - F_SED	0.13
NP_001008306.1	Eif1ad	293673	-0.01	0	-0.15	0.88	0.91	NP_001008306.1	M_SED - F_SED	0.1
NP_001008308.1	Slx9	294333	0.17	-0.01	1.61	0.11	0.19	NP_001008308.1	M_SED - F_SED	0.11
NP_001008313.1	Serinc3	296350	-0.3	0.03	-2.2	0.032	0.07	NP_001008313.1	M_SED - F_SED	0.14
NP_001008314.2	Cbx3	297093	-0.48	0.07	-3.78	0.00039	0.0018	NP_001008314.2	M_SED - F_SED	0.13
NP_001008315.1	Mkrn2	297525	0.15	0.07	1.69	0.097	0.17	NP_001008315.1	M_SED - F_SED	0.09
NP_001008318.1	Erp44	298066	-0.12	0.04	-1.35	0.18	0.28	NP_001008318.1	M_SED - F_SED	0.09
NP_001008319.1	Ndufaf7	298748	0.41	0.01	5.12	4.1e-06	3.8e-05	NP_001008319.1	M_SED - F_SED	0.08
NP_001008320.2	Maea	298982	-0.1	0.02	-1.27	0.21	0.31	NP_001008320.2	M_SED - F_SED	0.08
NP_001008321.1	Rhoj	299145	-0.33	0.39	-1.58	0.12	0.2	NP_001008321.1	M_SED - F_SED	0.21
NP_001008323.1	Shmt2	299857	-0.19	0	-2.21	0.031	0.069	NP_001008323.1	M_SED - F_SED	0.08
NP_001008324.1	Pmm1	300089	0.31	0.02	3.36	0.0014	0.0054	NP_001008324.1	M_SED - F_SED	0.09
NP_001008325.1	Eif4b	300253	0.35	0.03	4.55	3e-05	0.0002	NP_001008325.1	M_SED - F_SED	0.08
NP_001008327.1	Rexo2	300689	0.46	0.06	5.18	3.3e-06	3.1e-05	NP_001008327.1	M_SED - F_SED	0.09
NP_001008328.1	Ciao2a	300797	0.6	0.07	7.65	3.4e-10	1e-08	NP_001008328.1	M_SED - F_SED	0.08
NP_001008330.1	RGD1311745	301079	-0.36	0.04	-3.58	0.00073	0.0031	NP_001008330.1	M_SED - F_SED	0.1
NP_001008331.1	Polr1c	301246	-0.02	0	-0.24	0.81	0.86	NP_001008331.1	M_SED - F_SED	0.06
NP_001008334.2	Amn1	302032	0.3	-0.16	2.05	0.048	0.097	NP_001008334.2	M_SED - F_SED	0.15
NP_001008336.1	Eif4a2	303831	-0.23	0.09	-2.69	0.0094	0.026	NP_001008336.1	M_SED - F_SED	0.09
NP_001008337.1	Tnk2	303882	0.25	-0.13	1.3	0.2	0.3	NP_001008337.1	M_SED - F_SED	0.19
NP_001008338.1	Trmt10c	304012	0	0.01	-0.07	0.94	0.96	NP_001008338.1	M_SED - F_SED	0.06
NP_001008339.2	Lrrc8d	305131	-0.31	0.06	-2.86	0.0064	0.019	NP_001008339.2	M_SED - F_SED	0.11
NP_001008340.1	Nelfa	305455	-0.16	0.08	-2.15	0.036	0.077	NP_001008340.1	M_SED - F_SED	0.08
NP_001008343.1	Akr1e2	307091	0.39	0.03	3.84	0.00032	0.0015	NP_001008343.1	M_SED - F_SED	0.1
NP_001008344.1	Timm21	307210	0.13	0	1.45	0.15	0.24	NP_001008344.1	M_SED - F_SED	0.09
NP_001008345.1	Etf1	307503	0.16	0.03	2.54	0.014	0.036	NP_001008345.1	M_SED - F_SED	0.06
NP_001008346.1	Mesd	308796	0.01	0.05	0.16	0.87	0.91	NP_001008346.1	M_SED - F_SED	0.08
NP_001008347.1	Rrp8	308911	0.22	-0.16	1.72	0.092	0.16	NP_001008347.1	M_SED - F_SED	0.13
NP_001008349.1	Frmd8	309172	0.37	-0.02	4.71	1.7e-05	0.00013	NP_001008349.1	M_SED - F_SED	0.08
NP_001008350.1	Nfkb2	309452	-0.15	0.02	-2.45	0.017	0.043	NP_001008350.1	M_SED - F_SED	0.06
NP_001008351.1	Taf11	309638	-0.22	-0.01	-3.19	0.0023	0.0081	NP_001008351.1	M_SED - F_SED	0.07
NP_001008352.1	Cfap410	309681	0.13	0.02	1.09	0.28	0.39	NP_001008352.1	M_SED - F_SED	0.12
NP_001008353.1	Pmvk	310645	-0.01	-0.1	-0.07	0.94	0.96	NP_001008353.1	M_SED - F_SED	0.13
NP_001008355.1	Mrrf	311903	-0.13	-0.03	-1.93	0.059	0.11	NP_001008355.1	M_SED - F_SED	0.07
NP_001008356.1	Emc3	312640	-0.43	0.01	-2.52	0.015	0.037	NP_001008356.1	M_SED - F_SED	0.17
NP_001008358.1	Hcfc2	314704	-0.09	0.01	-1.03	0.31	0.42	NP_001008358.1	M_SED - F_SED	0.08
NP_001008361.1	Cdip1	360480	-0.4	0.04	-2.25	0.029	0.065	NP_001008361.1	M_SED - F_SED	0.18
NP_001008363.1	Zfp655	360764	-0.34	-0.09	-1.43	0.16	0.25	NP_001008363.1	M_SED - F_SED	0.24
NP_001008365.1	Snx24	361328	0.22	-0.02	0.92	0.36	0.48	NP_001008365.1	M_SED - F_SED	0.24
NP_001008366.1	Tom1	361370	0	0.05	-0.02	0.99	0.99	NP_001008366.1	M_SED - F_SED	0.1
NP_001008368.1	Isoc2b	361501	0.17	-0.01	1.72	0.091	0.16	NP_001008368.1	M_SED - F_SED	0.1
NP_001008369.1	Sirt2	361532	0.35	0.03	6.29	5.6e-08	9.5e-07	NP_001008369.1	M_SED - F_SED	0.05
NP_001008370.1	Pitpnm1	361694	-0.03	-0.05	-0.37	0.71	0.79	NP_001008370.1	M_SED - F_SED	0.08
NP_001008372.1	Sdhaf2	361726	-0.12	0.13	-0.78	0.44	0.55	NP_001008372.1	M_SED - F_SED	0.16
NP_001008374.1	Srek1ip1	361888	0.29	-0.14	1.41	0.17	0.26	NP_001008374.1	M_SED - F_SED	0.2
NP_001008375.1	Pgrmc2	361940	-0.51	-0.06	-3.73	0.00046	0.002	NP_001008375.1	M_SED - F_SED	0.14
NP_001008376.1	Lamtor3	362045	0.14	0.01	2.58	0.013	0.033	NP_001008376.1	M_SED - F_SED	0.06
NP_001008377.1	Trappc3	362599	0	0.06	-0.02	0.98	0.99	NP_001008377.1	M_SED - F_SED	0.1
NP_001008379.1	Tspan31	362890	-0.43	-0.03	-2.58	0.013	0.033	NP_001008379.1	M_SED - F_SED	0.17
NP_001008381.1	Dis3l	363077	-0.02	0.01	-0.22	0.83	0.88	NP_001008381.1	M_SED - F_SED	0.09
NP_001008383.1	Cnot8	363603	-0.05	0.09	-0.61	0.54	0.65	NP_001008383.1	M_SED - F_SED	0.08
NP_001008385.1	Rac2	366957	-0.55	-0.09	-1.9	0.063	0.12	NP_001008385.1	M_SED - F_SED	0.29
NP_001008387.1	Crppa	493574	-0.31	0.03	-3.39	0.0013	0.0049	NP_001008387.1	M_SED - F_SED	0.09
NP_001008399.1	Gimap9	493865	-0.52	-0.04	-4.17	0.00011	0.0006	NP_001008399.1	M_SED - F_SED	0.12
NP_001008507.1	Dhrs7b	287380	-0.41	-0.03	-4.35	5.9e-05	0.00036	NP_001008507.1	M_SED - F_SED	0.1
NP_001008510.1	Isg20	293052	0.47	-0.06	3.17	0.0025	0.0085	NP_001008510.1	M_SED - F_SED	0.15
NP_001008511.2	Esrra	293701	0.6	-0.02	3.25	0.0022	0.0077	NP_001008511.2	M_SED - F_SED	0.18
NP_001008513.1	Ccl21	298006	-0.76	-0.17	-3.46	0.0011	0.0042	NP_001008513.1	M_SED - F_SED	0.22
NP_001008515.1	C1qa	298566	-0.3	0.05	-2.65	0.01	0.028	NP_001008515.1	M_SED - F_SED	0.11
NP_001008517.1	RGD1310553	301374	-0.12	-0.07	-1.43	0.16	0.25	NP_001008517.1	M_SED - F_SED	0.08
NP_001008518.1	MGC105649	302884	-0.3	-0.02	-2.74	0.0082	0.023	NP_001008518.1	M_SED - F_SED	0.11
NP_001008519.1	Lrpprc	313867	-0.28	0	-4.74	1.6e-05	0.00012	NP_001008519.1	M_SED - F_SED	0.06
NP_001008520.1	Abhd1	313917	0.32	-0.03	2.02	0.049	0.098	NP_001008520.1	M_SED - F_SED	0.16
NP_001008521.1	Twf1	315265	0.36	0.02	4.89	9.1e-06	7.3e-05	NP_001008521.1	M_SED - F_SED	0.07
NP_001008522.1	Aox2	316421	-0.04	-0.06	-0.27	0.78	0.85	NP_001008522.1	M_SED - F_SED	0.15
NP_001008523.1	Aox4	316424	-0.05	0.15	-0.32	0.75	0.82	NP_001008523.1	M_SED - F_SED	0.15
NP_001008524.1	C1qc	362634	-0.27	-0.01	-2.15	0.036	0.078	NP_001008524.1	M_SED - F_SED	0.13
NP_001008525.1	Ndufs7	362837	0.05	-0.01	0.55	0.59	0.69	NP_001008525.1	M_SED - F_SED	0.1
NP_001008526.1	Bag5	366734	-0.22	0.04	-3.2	0.0023	0.0079	NP_001008526.1	M_SED - F_SED	0.07
NP_001008553.1	Dhodh	65156	0.99	0	8.9	3.2e-12	1.8e-10	NP_001008553.1	M_SED - F_SED	0.11
NP_001008562.1	Lmcd1	494021	-0.31	0	-3.11	0.003	0.0099	NP_001008562.1	M_SED - F_SED	0.1
NP_001008694.1	Rcn3	494125	-0.38	-0.05	-3.02	0.0039	0.012	NP_001008694.1	M_SED - F_SED	0.13
NP_001008721.1	Ebna1bp2	114021	-0.22	-0.04	-2.52	0.015	0.037	NP_001008721.1	M_SED - F_SED	0.09
NP_001008722.1	Irf8	292060	-0.27	0	-1.8	0.077	0.14	NP_001008722.1	M_SED - F_SED	0.15
NP_001008724.1	Fga	361969	0.34	-0.02	1.62	0.11	0.19	NP_001008724.1	M_SED - F_SED	0.21
NP_001008725.2	Il6st	25205	0.05	0.04	0.65	0.52	0.63	NP_001008725.2	M_SED - F_SED	0.08
NP_001008750.1	Ka11	450226	-1.28	0.29	-2.66	0.011	0.029	NP_001008750.1	M_SED - F_SED	0.48
NP_001008751.1	Krt14	287701	-1.56	-0.41	-5.97	1.9e-07	2.6e-06	NP_001008751.1	M_SED - F_SED	0.26
NP_001008753.1	Krt23	287678	-0.4	-0.13	-2.87	0.0059	0.017	NP_001008753.1	M_SED - F_SED	0.14
NP_001008757.1	Krt33a	303527	0.61	-0.71	0.71	0.48	0.59	NP_001008757.1	M_SED - F_SED	0.85
NP_001008758.1	Krt34	303528	0.6	-0.38	0.89	0.38	0.49	NP_001008758.1	M_SED - F_SED	0.67
NP_001008765.1	Igtp	303163	-0.68	-0.04	-6.6	1.8e-08	3.5e-07	NP_001008765.1	M_SED - F_SED	0.1
NP_001008766.1	Ciao1	29231	0.48	0.06	6.1	1.1e-07	1.7e-06	NP_001008766.1	M_SED - F_SED	0.08
NP_001008767.1	Txnip	117514	-0.38	0.04	-4.98	6.7e-06	5.7e-05	NP_001008767.1	M_SED - F_SED	0.08
NP_001008768.2	Prim1	246327	-1.03	-0.17	-4.51	7e-05	0.00041	NP_001008768.2	M_SED - F_SED	0.23
NP_001008770.1	Cmbl	310201	0.4	0.02	3.11	0.0029	0.0098	NP_001008770.1	M_SED - F_SED	0.13
NP_001008771.2	Wdr77	310769	0.36	0.09	4.05	0.00016	0.00085	NP_001008771.2	M_SED - F_SED	0.09
NP_001008772.2	Bpnt2	312952	0.02	-0.02	0.22	0.83	0.88	NP_001008772.2	M_SED - F_SED	0.1
NP_001008773.2	Eif1a	317163	0.2	0.02	1.57	0.12	0.21	NP_001008773.2	M_SED - F_SED	0.13
NP_001008775.1	U2af1l4	361542	0.09	0.05	0.63	0.53	0.64	NP_001008775.1	M_SED - F_SED	0.14
NP_001008776.1	Serpina11	362774	0.65	-0.05	1.81	0.091	0.16	NP_001008776.1	M_SED - F_SED	0.36
NP_001008802.2	Krt1	300250	0.8	-1.15	0.94	0.35	0.47	NP_001008802.2	M_SED - F_SED	0.85
NP_001008805.1	Krt76	407757	0.81	-0.16	0.65	0.52	0.63	NP_001008805.1	M_SED - F_SED	1.23
NP_001008806.1	Krt4	315323	-0.46	0.14	-1.32	0.2	0.3	NP_001008806.1	M_SED - F_SED	0.35
NP_001008808.1	Krt73	300248	-1.12	-0.6	-0.72	0.48	0.59	NP_001008808.1	M_SED - F_SED	1.55
NP_001008810.1	Krt86	407760	0.95	-1.1	0.91	0.37	0.48	NP_001008810.1	M_SED - F_SED	1.04
NP_001008811.1	Krt85	407762	0.59	-1.14	0.62	0.54	0.64	NP_001008811.1	M_SED - F_SED	0.95
NP_001008814.1	Krt81	407761	0.8	-1.04	0.92	0.36	0.48	NP_001008814.1	M_SED - F_SED	0.87
NP_001008815.1	Krt80	315318	1.09	-0.79	0.8	0.44	0.55	NP_001008815.1	M_SED - F_SED	1.36
NP_001008817.1	Krt31	450228	0.84	-0.62	0.64	0.53	0.63	NP_001008817.1	M_SED - F_SED	1.32
NP_001008819.1	Krt33b	450227	1.47	-0.3	1.71	0.097	0.17	NP_001008819.1	M_SED - F_SED	0.86
NP_001008822.1	Krt25	303519	0.64	-3.43	0.29	0.78	0.84	NP_001008822.1	M_SED - F_SED	2.25
NP_001008824.1	Krt27	450229	0	-0.44	0	1	1	NP_001008824.1	M_SED - F_SED	1.06
NP_001008828.1	Krt75	300247	0.07	-0.47	0.11	0.91	0.94	NP_001008828.1	M_SED - F_SED	0.6
NP_001008829.1	RT1-A2	24974	-0.42	-0.06	-4.51	3.4e-05	0.00023	NP_001008829.1	M_SED - F_SED	0.09
NP_001008831.1	RT1-Ba	309621	-0.27	0.02	-1.41	0.17	0.26	NP_001008831.1	M_SED - F_SED	0.19
NP_001008833.1	RT1-CE10	414792	-0.21	-0.05	-1.68	0.099	0.17	NP_001008833.1	M_SED - F_SED	0.13
NP_001008840.1	RT1-CE2	414779	-0.32	-0.14	-2.47	0.017	0.041	NP_001008840.1	M_SED - F_SED	0.13
NP_001008845.1	RT1-CE7	368153	-0.37	0.07	-3.52	0.00087	0.0035	NP_001008845.1	M_SED - F_SED	0.1
NP_001008846.1	RT1-DOb	365542	0.9	-0.38	1.62	0.13	0.21	NP_001008846.1	M_SED - F_SED	0.55
NP_001008847.1	RT1-Da	294269	-0.45	-0.01	-2.8	0.0071	0.02	NP_001008847.1	M_SED - F_SED	0.16
NP_001008849.1	RT1-M1-2	414786	0.15	0.05	1.06	0.3	0.41	NP_001008849.1	M_SED - F_SED	0.14
NP_001008861.2	Usp11	408217	-0.27	-0.05	-3.67	0.00055	0.0024	NP_001008861.2	M_SED - F_SED	0.07
NP_001008863.2	Usp54	408223	1.2	-0.06	10.38	1.5e-14	1.8e-12	NP_001008863.2	M_SED - F_SED	0.12
NP_001008882.1	Uhrf1	316129	0.31	-0.08	0.92	0.37	0.48	NP_001008882.1	M_SED - F_SED	0.34
NP_001008884.1	RT1-Db1	294270	-0.48	-0.02	-2.83	0.0065	0.019	NP_001008884.1	M_SED - F_SED	0.17
NP_001008885.1	Slc39a7	294281	-0.74	0.05	-4.71	1.7e-05	0.00013	NP_001008885.1	M_SED - F_SED	0.16
NP_001008888.1	Uqcrfs1	291103	0.01	-0.06	0.04	0.97	0.98	NP_001008888.1	M_SED - F_SED	0.14
NP_001008889.1	Yod1	363982	0.72	0.09	2.92	0.005	0.015	NP_001008889.1	M_SED - F_SED	0.25
NP_001008890.1	Hbe1	293267	0.57	0.04	1.39	0.17	0.27	NP_001008890.1	M_SED - F_SED	0.41
NP_001008891.2	Ssr1	361233	0.71	0.06	5.89	2.4e-07	3.3e-06	NP_001008891.2	M_SED - F_SED	0.12
NP_001009173.1	Prss59	408205	-0.06	0.05	-0.24	0.81	0.86	NP_001009173.1	M_SED - F_SED	0.24
NP_001009180.1	Capza2	493810	-0.15	0.05	-2.37	0.021	0.05	NP_001009180.1	M_SED - F_SED	0.06
NP_001009239.1	Rps3	140654	0.35	-0.01	4.15	0.00012	0.00063	NP_001009239.1	M_SED - F_SED	0.08
NP_001009246.1	Adprm	287406	0.21	0.02	2.44	0.018	0.044	NP_001009246.1	M_SED - F_SED	0.09
NP_001009255.1	Srsf9	288701	-0.31	0	-3.55	0.0008	0.0033	NP_001009255.1	M_SED - F_SED	0.09
NP_001009258.1	Chfr	288734	0.36	0.09	1.4	0.17	0.27	NP_001009258.1	M_SED - F_SED	0.26
NP_001009264.1	Mrfap1	282585	0.3	0.01	2.69	0.0095	0.026	NP_001009264.1	M_SED - F_SED	0.11
NP_001009268.1	Actr2	289820	-0.08	0.07	-1.06	0.3	0.41	NP_001009268.1	M_SED - F_SED	0.07
NP_001009271.1	Nt5dc2	290558	-0.01	-0.04	-0.07	0.95	0.96	NP_001009271.1	M_SED - F_SED	0.11
NP_001009275.1	Eci3	291076	-0.15	0.01	-1.61	0.11	0.19	NP_001009275.1	M_SED - F_SED	0.09
NP_001009290.1	Ndufc2	293130	-0.03	-0.02	-0.29	0.77	0.84	NP_001009290.1	M_SED - F_SED	0.1
NP_001009316.1	Ppdpf	296470	1.37	-0.1	7.3	1.2e-09	3.2e-08	NP_001009316.1	M_SED - F_SED	0.19
NP_001009344.2	Tbrg1	300521	-0.03	-0.07	-0.23	0.82	0.87	NP_001009344.2	M_SED - F_SED	0.14
NP_001009349.1	Mthfs	300886	0.83	0.03	7.38	9.2e-10	2.5e-08	NP_001009349.1	M_SED - F_SED	0.11
NP_001009353.1	Pla2g7	301265	0.15	0.12	1.22	0.23	0.33	NP_001009353.1	M_SED - F_SED	0.12
NP_001009357.1	Cnot9	301513	-0.25	0.01	-2.7	0.0093	0.026	NP_001009357.1	M_SED - F_SED	0.09
NP_001009369.2	Mrpl38	303685	-0.1	0	-0.65	0.52	0.63	NP_001009369.2	M_SED - F_SED	0.15
NP_001009385.1	Apon	304603	0.97	0.01	5.12	4.1e-06	3.7e-05	NP_001009385.1	M_SED - F_SED	0.19
NP_001009391.1	Enoph1	305177	-0.15	0.03	-1.78	0.081	0.15	NP_001009391.1	M_SED - F_SED	0.08
NP_001009399.1	Nsdhl	309262	-0.34	-0.01	-3.77	0.0004	0.0018	NP_001009399.1	M_SED - F_SED	0.09
NP_001009409.1	Nanp	311530	0.54	0.02	6.76	9.7e-09	2e-07	NP_001009409.1	M_SED - F_SED	0.08
NP_001009419.1	Cmas	312826	0.67	-0.02	5.92	2.2e-07	3.1e-06	NP_001009419.1	M_SED - F_SED	0.11
NP_001009422.1	Nipsnap3b	313211	0.37	-0.06	1.72	0.091	0.16	NP_001009422.1	M_SED - F_SED	0.22
NP_001009424.1	Eps15	313474	-0.26	0.02	-4.1	0.00014	0.00075	NP_001009424.1	M_SED - F_SED	0.06
NP_001009430.2	Ikbip	314730	-0.54	-0.03	-4.41	4.9e-05	0.00031	NP_001009430.2	M_SED - F_SED	0.12
NP_001009437.1	Pomgnt2	316091	-0.08	-0.09	-0.38	0.7	0.78	NP_001009437.1	M_SED - F_SED	0.21
NP_001009474.1	Pir	363465	-0.28	0.04	-2.6	0.012	0.031	NP_001009474.1	M_SED - F_SED	0.11
NP_001009478.1	Saa4	365245	0.21	0.04	0.84	0.41	0.52	NP_001009478.1	M_SED - F_SED	0.25
NP_001009480.1	Uqcrh	366448	0.14	0.08	1.25	0.22	0.32	NP_001009480.1	M_SED - F_SED	0.11
NP_001009486.1	Klra2	494194	0.19	-0.23	0.91	0.37	0.48	NP_001009486.1	M_SED - F_SED	0.21
NP_001009493.1	Oas3	494202	-0.56	-0.09	-3.17	0.0025	0.0086	NP_001009493.1	M_SED - F_SED	0.18
NP_001009502.1	Eogt	494219	-0.28	0.03	-4.71	1.8e-05	0.00013	NP_001009502.1	M_SED - F_SED	0.06
NP_001009533.2	Ccdc8	494320	-0.33	-0.05	-2.09	0.041	0.086	NP_001009533.2	M_SED - F_SED	0.16
NP_001009535.1	Pms1	494322	-0.16	-0.03	-1.69	0.097	0.17	NP_001009535.1	M_SED - F_SED	0.09
NP_001009536.1	Trim25	494338	0.07	0.01	0.91	0.37	0.48	NP_001009536.1	M_SED - F_SED	0.08
NP_001009542.1	Pdcd10	494345	-0.26	-0.03	-3.38	0.0014	0.0052	NP_001009542.1	M_SED - F_SED	0.08
NP_001009599.1	Clp1	311166	-0.22	0	-2.47	0.017	0.041	NP_001009599.1	M_SED - F_SED	0.09
NP_001009600.1	Arhgdib	362456	-0.41	0.01	-2.54	0.014	0.035	NP_001009600.1	M_SED - F_SED	0.16
NP_001009601.1	Klc4	316226	0.52	0.01	7.13	2.4e-09	5.7e-08	NP_001009601.1	M_SED - F_SED	0.07
NP_001009602.1	Actr10	299121	0.22	0.01	2.88	0.0057	0.017	NP_001009602.1	M_SED - F_SED	0.08
NP_001009603.1	Acy3	293653	0.2	0.03	2.4	0.02	0.047	NP_001009603.1	M_SED - F_SED	0.09
NP_001009604.1	Bri3	304284	-0.31	0.07	-2.36	0.022	0.051	NP_001009604.1	M_SED - F_SED	0.13
NP_001009605.1	Brms1	293668	0.13	0.05	1.11	0.27	0.39	NP_001009605.1	M_SED - F_SED	0.12
NP_001009617.1	Mest	58827	-1.44	-0.25	-8.29	3.1e-11	1.3e-09	NP_001009617.1	M_SED - F_SED	0.17
NP_001009618.1	Sub1	192269	-0.4	-0.03	-2.91	0.0052	0.016	NP_001009618.1	M_SED - F_SED	0.14
NP_001009619.1	Nubp1	287042	0.2	0.06	2.01	0.049	0.099	NP_001009619.1	M_SED - F_SED	0.1
NP_001009621.1	Nudcd2	287199	-0.08	-0.02	-0.98	0.33	0.45	NP_001009621.1	M_SED - F_SED	0.08
NP_001009622.1	Sar1b	287276	0.24	0.05	1.54	0.13	0.22	NP_001009622.1	M_SED - F_SED	0.15
NP_001009623.1	Tnfsf13	287437	0.17	-0.19	0.88	0.39	0.51	NP_001009623.1	M_SED - F_SED	0.19
NP_001009625.1	Ifi35	287719	-0.03	-0.04	-0.31	0.76	0.83	NP_001009625.1	M_SED - F_SED	0.09
NP_001009626.1	Apoh	287774	0.16	0.06	1.25	0.22	0.32	NP_001009626.1	M_SED - F_SED	0.13
NP_001009627.1	Yars2	287924	0.13	0.01	1.53	0.13	0.22	NP_001009627.1	M_SED - F_SED	0.09
NP_001009628.1	Kng1	288001	-0.31	-0.1	-1.29	0.2	0.31	NP_001009628.1	M_SED - F_SED	0.24
NP_001009629.1	Rfc3	288414	-0.32	-0.05	-3.29	0.0017	0.0063	NP_001009629.1	M_SED - F_SED	0.1
NP_001009630.1	RGD1311899	288704	-0.08	0.03	-1.03	0.31	0.42	NP_001009630.1	M_SED - F_SED	0.08
NP_001009631.1	Tmco1	289196	-0.25	-0.09	-1.9	0.062	0.12	NP_001009631.1	M_SED - F_SED	0.13
NP_001009632.1	G0s2	289388	0.66	-0.09	1.78	0.087	0.16	NP_001009632.1	M_SED - F_SED	0.37
NP_001009633.1	Abraxas1	289468	-0.31	0.02	-3.03	0.0047	0.014	NP_001009633.1	M_SED - F_SED	0.1
NP_001009635.1	Spryd7	290303	0	-0.07	0	1	1	NP_001009635.1	M_SED - F_SED	0.11
NP_001009637.1	Lars1	291624	0.52	-0.02	5.37	1.7e-06	1.7e-05	NP_001009637.1	M_SED - F_SED	0.1
NP_001009638.1	Rmc1	291784	-0.04	0	-0.55	0.58	0.68	NP_001009638.1	M_SED - F_SED	0.07
NP_001009639.1	Tppp3	291966	-0.51	-0.04	-4.04	0.00017	0.00088	NP_001009639.1	M_SED - F_SED	0.13
NP_001009640.1	Utp4	291987	-0.09	-0.08	-1.04	0.3	0.42	NP_001009640.1	M_SED - F_SED	0.09
NP_001009641.1	Pepd	292808	0.34	0.04	2.68	0.0098	0.027	NP_001009641.1	M_SED - F_SED	0.13
NP_001009642.1	Pop4	292831	-0.02	0.05	-0.16	0.87	0.91	NP_001009642.1	M_SED - F_SED	0.13
NP_001009646.1	Qprt	293504	-0.64	-0.09	-4.97	7e-06	5.9e-05	NP_001009646.1	M_SED - F_SED	0.13
NP_001009647.1	Mrpl16	293754	-0.03	0.04	-0.26	0.8	0.85	NP_001009647.1	M_SED - F_SED	0.1
NP_001009649.1	Lpxn	293783	-0.63	-0.02	-4.73	1.6e-05	0.00012	NP_001009649.1	M_SED - F_SED	0.13
NP_001009651.1	Clic2	294141	-0.49	0.02	-5.01	6e-06	5.1e-05	NP_001009651.1	M_SED - F_SED	0.1
NP_001009652.1	Zfp622	294846	-0.15	-0.01	-2.05	0.045	0.093	NP_001009652.1	M_SED - F_SED	0.07
NP_001009653.1	Mccc1	294972	0.19	0.01	2.32	0.024	0.056	NP_001009653.1	M_SED - F_SED	0.08
NP_001009655.1	Mgme1	296200	0.22	0.04	1.11	0.27	0.39	NP_001009655.1	M_SED - F_SED	0.2
NP_001009656.1	Zgpat	296478	-0.08	-0.01	-0.79	0.43	0.55	NP_001009656.1	M_SED - F_SED	0.11
NP_001009657.1	Hat1	296501	-0.18	-0.04	-1.36	0.18	0.28	NP_001009657.1	M_SED - F_SED	0.14
NP_001009658.1	Thnsl2	297332	0.09	0.04	1.04	0.3	0.42	NP_001009658.1	M_SED - F_SED	0.09
NP_001009659.2	Ccdc174	297458	-0.3	-0.01	-2.73	0.0091	0.025	NP_001009659.2	M_SED - F_SED	0.11
NP_001009660.1	Spsb2	297592	0.09	-0.02	0.64	0.53	0.63	NP_001009660.1	M_SED - F_SED	0.14
NP_001009661.1	Wbp11	297695	-0.25	-0.01	-3.11	0.0029	0.0098	NP_001009661.1	M_SED - F_SED	0.08
NP_001009662.1	Ca8	297814	0.99	-0.06	6.76	9.7e-09	2e-07	NP_001009662.1	M_SED - F_SED	0.15
NP_001009663.1	Serpina6	299270	-0.81	-0.09	-6.62	1.6e-08	3.3e-07	NP_001009663.1	M_SED - F_SED	0.12
NP_001009664.1	Zfp414	299647	0.22	0.07	1.48	0.15	0.24	NP_001009664.1	M_SED - F_SED	0.15
NP_001009665.1	Ebag9	299864	0.42	-0.17	3.12	0.0032	0.011	NP_001009665.1	M_SED - F_SED	0.14
NP_001009666.1	Dnal4	300078	0.04	0.01	0.28	0.78	0.85	NP_001009666.1	M_SED - F_SED	0.15
NP_001009668.1	Etfa	300726	0.38	0.08	4.05	0.00016	0.00084	NP_001009668.1	M_SED - F_SED	0.09
NP_001009669.1	Uba5	300968	0.25	0.06	2.77	0.0077	0.022	NP_001009669.1	M_SED - F_SED	0.09
NP_001009671.1	Coq10b	301416	-0.28	-0.04	-2.98	0.0043	0.013	NP_001009671.1	M_SED - F_SED	0.1
NP_001009672.1	Sumo1	301442	0.28	0.12	3.47	0.001	0.0041	NP_001009672.1	M_SED - F_SED	0.08
NP_001009674.1	Itm2c	301575	-0.22	0.07	-1.63	0.11	0.19	NP_001009674.1	M_SED - F_SED	0.13
NP_001009675.1	Tceal1	302593	-0.49	-0.01	-3.26	0.0054	0.016	NP_001009675.1	M_SED - F_SED	0.15
NP_001009676.1	Anks3	302937	-0.07	-0.02	-0.5	0.62	0.71	NP_001009676.1	M_SED - F_SED	0.13
NP_001009677.1	Plekhm1	303584	-0.09	0.01	-0.5	0.62	0.71	NP_001009677.1	M_SED - F_SED	0.18
NP_001009679.1	Psph	304429	0.25	0.03	2.78	0.0075	0.021	NP_001009679.1	M_SED - F_SED	0.09
NP_001009681.1	Oasl	304545	-0.44	-0.03	-4.62	2.4e-05	0.00017	NP_001009681.1	M_SED - F_SED	0.1
NP_001009682.1	Oasl2	304549	-0.31	-0.02	-2.12	0.039	0.082	NP_001009682.1	M_SED - F_SED	0.15
NP_001009683.1	Tor3a	304884	-0.27	-0.1	-2.77	0.0076	0.021	NP_001009683.1	M_SED - F_SED	0.1
NP_001009685.1	Drg1	305470	0.04	-0.01	0.54	0.59	0.69	NP_001009685.1	M_SED - F_SED	0.07
NP_001009686.1	Dcaf11	305895	-0.15	0.02	-2	0.05	0.1	NP_001009686.1	M_SED - F_SED	0.08
NP_001009687.1	Riok2	308201	0.1	0	0.8	0.42	0.54	NP_001009687.1	M_SED - F_SED	0.12
NP_001009688.1	Thumpd1	309041	-0.23	0.03	-2.97	0.0044	0.014	NP_001009688.1	M_SED - F_SED	0.08
NP_001009689.1	Cdc42ep2	309175	0.1	-0.01	0.82	0.41	0.53	NP_001009689.1	M_SED - F_SED	0.13
NP_001009693.1	Thrap3	313591	-0.32	0.03	-4.37	5.6e-05	0.00034	NP_001009693.1	M_SED - F_SED	0.07
NP_001009694.1	LOC314140	314140	0.14	0.04	1.7	0.095	0.17	NP_001009694.1	M_SED - F_SED	0.08
NP_001009696.1	Dcun1d5	315405	-0.46	-0.11	-3.74	0.00045	0.002	NP_001009696.1	M_SED - F_SED	0.12
NP_001009699.1	Mad2l1bp	316237	-0.36	0.02	-3.95	0.00023	0.0011	NP_001009699.1	M_SED - F_SED	0.09
NP_001009700.1	Imp4	316317	-0.04	-0.01	-0.37	0.71	0.79	NP_001009700.1	M_SED - F_SED	0.11
NP_001009701.1	Fam234a	360502	0.01	0.02	0.1	0.92	0.94	NP_001009701.1	M_SED - F_SED	0.08
NP_001009702.1	Rrp15	360895	-0.07	0.14	-0.24	0.81	0.86	NP_001009702.1	M_SED - F_SED	0.3
NP_001009703.1	Tmed9	361207	-0.05	-0.01	-0.46	0.65	0.74	NP_001009703.1	M_SED - F_SED	0.11
NP_001009704.1	Sipa1l2	361442	0.15	0.09	1.34	0.19	0.29	NP_001009704.1	M_SED - F_SED	0.11
NP_001009705.1	Dmac2	361520	0.29	0.01	3.12	0.0029	0.0098	NP_001009705.1	M_SED - F_SED	0.09
NP_001009706.1	Lhpp	361663	0.32	0.03	4.11	0.00013	0.00072	NP_001009706.1	M_SED - F_SED	0.08
NP_001009707.1	RGD1359508	361941	0.96	0.04	5.15	3.6e-06	3.3e-05	NP_001009707.1	M_SED - F_SED	0.19
NP_001009708.1	Lmo4	362051	0.06	0.13	0.48	0.63	0.73	NP_001009708.1	M_SED - F_SED	0.12
NP_001009710.1	Lrrc41	362566	-0.24	0.02	-2.27	0.027	0.061	NP_001009710.1	M_SED - F_SED	0.1
NP_001009711.1	RGD1304567	362671	0.02	0.04	0.28	0.78	0.84	NP_001009711.1	M_SED - F_SED	0.09
NP_001009712.1	Yipf4	362699	0.02	-0.1	0.14	0.89	0.93	NP_001009712.1	M_SED - F_SED	0.15
NP_001009713.1	Slc17a5	363103	0	0	0	1	1	NP_001009713.1	M_SED - F_SED	0.16
NP_001009714.1	Mitd1	363219	-0.18	-0.03	-2.22	0.031	0.068	NP_001009714.1	M_SED - F_SED	0.08
NP_001009717.1	Lrg1	367455	0.44	0.02	3.77	0.0004	0.0018	NP_001009717.1	M_SED - F_SED	0.12
NP_001009719.1	Cdkn2d	494444	0.15	-0.07	1.06	0.3	0.41	NP_001009719.1	M_SED - F_SED	0.15
NP_001009720.1	Srsf2	494445	-0.24	-0.04	-2.44	0.018	0.044	NP_001009720.1	M_SED - F_SED	0.1
NP_001009825.1	Ppp1r7	301618	0.22	0.06	4.41	5e-05	0.00031	NP_001009825.1	M_SED - F_SED	0.05
NP_001009831.1	Atl1	362750	-0.19	-0.09	-1.07	0.29	0.41	NP_001009831.1	M_SED - F_SED	0.17
NP_001009953.2	Rtn3	140945	0.1	0.09	0.87	0.39	0.5	NP_001009953.2	M_SED - F_SED	0.11
NP_001009965.1	Tsku	308843	0.24	0.07	1.9	0.063	0.12	NP_001009965.1	M_SED - F_SED	0.13
NP_001009966.1	Pacsin3	311187	1.36	-0.18	8.33	2.7e-11	1.1e-09	NP_001009966.1	M_SED - F_SED	0.16
NP_001009967.2	Pip5k1c	314641	-0.05	0.02	-0.74	0.46	0.57	NP_001009967.2	M_SED - F_SED	0.06
NP_001009973.1	Kctd10	494521	-0.16	0.04	-2.39	0.02	0.049	NP_001009973.1	M_SED - F_SED	0.07
NP_001010920.1	Cndp2	291394	0.29	0.04	3.83	0.00033	0.0015	NP_001010920.1	M_SED - F_SED	0.08
NP_001010921.1	Gsta5	494499	1.7	-0.3	4.53	6.7e-05	0.0004	NP_001010921.1	M_SED - F_SED	0.38
NP_001010945.1	Tmem120a	288591	-0.53	-0.05	-3.47	0.001	0.0041	NP_001010945.1	M_SED - F_SED	0.15
NP_001010947.1	Mri1	288912	0.13	0.07	2.14	0.037	0.079	NP_001010947.1	M_SED - F_SED	0.06
NP_001010951.1	Prepl	298771	0.07	0.05	0.86	0.39	0.51	NP_001010951.1	M_SED - F_SED	0.08
NP_001010958.1	Slc25a29	314441	1.83	-0.36	8.26	3.5e-11	1.4e-09	NP_001010958.1	M_SED - F_SED	0.22
NP_001010962.2	Rps6kb2	361696	0.18	-0.02	1.31	0.2	0.3	NP_001010962.2	M_SED - F_SED	0.14
NP_001010963.1	Zc3h15	362154	0.22	0.01	2.09	0.042	0.087	NP_001010963.1	M_SED - F_SED	0.11
NP_001010967.1	Naaa	497009	-0.21	0.07	-2.65	0.011	0.029	NP_001010967.1	M_SED - F_SED	0.08
NP_001010968.1	Eng	497010	0.35	0.03	3.76	0.00042	0.0019	NP_001010968.1	M_SED - F_SED	0.09
NP_001010970.1	Amy1a	24203	0.66	0.07	5.66	5.8e-07	7e-06	NP_001010970.1	M_SED - F_SED	0.12
NP_001011557.1	Tmem126a	293113	0.06	-0.02	0.38	0.7	0.79	NP_001011557.1	M_SED - F_SED	0.15
NP_001011665.1	Trim26	309586	0.08	0.01	1.23	0.22	0.33	NP_001011665.1	M_SED - F_SED	0.06
NP_001011890.1	Rnps1	287113	-0.3	-0.02	-3.85	0.00031	0.0015	NP_001011890.1	M_SED - F_SED	0.08
NP_001011891.1	Nubp2	287125	0.2	-0.06	1.74	0.087	0.16	NP_001011891.1	M_SED - F_SED	0.11
NP_001011892.1	Serpinf2	287527	0.02	0.08	0.19	0.85	0.89	NP_001011892.1	M_SED - F_SED	0.13
NP_001011894.1	Psme3	287716	-0.04	-0.03	-0.34	0.73	0.81	NP_001011894.1	M_SED - F_SED	0.11
NP_001011895.1	Trmt2a	287953	-0.25	-0.02	-2.84	0.0063	0.018	NP_001011895.1	M_SED - F_SED	0.09
NP_001011896.1	Abcf3	287982	0.43	0	5.83	3.1e-07	4.1e-06	NP_001011896.1	M_SED - F_SED	0.07
NP_001011898.1	Hcls1	288077	-0.46	-0.03	-2.6	0.012	0.032	NP_001011898.1	M_SED - F_SED	0.18
NP_001011899.2	Gart	288259	0.12	-0.01	2.23	0.03	0.066	NP_001011899.2	M_SED - F_SED	0.06
NP_001011901.1	Hsph1	288444	0.15	0.03	1.44	0.15	0.25	NP_001011901.1	M_SED - F_SED	0.11
NP_001011902.1	Ift22	288585	0.01	0.06	0.11	0.91	0.94	NP_001011902.1	M_SED - F_SED	0.07
NP_001011903.2	Tpst1	288617	-0.48	-0.05	-3.33	0.0016	0.0058	NP_001011903.2	M_SED - F_SED	0.14
NP_001011905.1	Stat2	288774	-0.19	0.02	-3.05	0.0035	0.011	NP_001011905.1	M_SED - F_SED	0.06
NP_001011906.1	Acbd6	289125	-0.02	0.05	-0.24	0.81	0.86	NP_001011906.1	M_SED - F_SED	0.06
NP_001011907.1	Ndufs2	289218	-0.05	-0.02	-0.5	0.62	0.71	NP_001011907.1	M_SED - F_SED	0.1
NP_001011908.2	Spta1	289257	0.75	0.09	2.41	0.019	0.046	NP_001011908.2	M_SED - F_SED	0.31
NP_001011909.1	Gpatch2	289362	0.18	-0.11	1.2	0.24	0.35	NP_001011909.1	M_SED - F_SED	0.15
NP_001011910.1	Lap3	289668	0.32	0.02	4.05	0.00016	0.00085	NP_001011910.1	M_SED - F_SED	0.08
NP_001011911.1	Lyar	289707	-0.21	-0.02	-2.02	0.048	0.097	NP_001011911.1	M_SED - F_SED	0.1
NP_001011914.1	Dr1	289881	-0.23	-0.01	-2.58	0.013	0.033	NP_001011914.1	M_SED - F_SED	0.09
NP_001011915.1	Fermt2	289992	-0.49	0.97	-0.86	0.4	0.52	NP_001011915.1	M_SED - F_SED	0.57
NP_001011917.1	Cab39l	290291	0.27	-0.01	2.31	0.025	0.057	NP_001011917.1	M_SED - F_SED	0.12
NP_001011918.1	Anxa11	290527	0.19	0.01	1.98	0.052	0.1	NP_001011918.1	M_SED - F_SED	0.1
NP_001011919.1	Gtpbp3	290633	0.63	-0.04	4.93	8e-06	6.6e-05	NP_001011919.1	M_SED - F_SED	0.13
NP_001011920.1	Sugp1	290666	-0.23	-0.02	-3.13	0.0028	0.0095	NP_001011920.1	M_SED - F_SED	0.07
NP_001011921.1	Pdgfrl	290771	-0.28	-0.13	-2.16	0.035	0.076	NP_001011921.1	M_SED - F_SED	0.13
NP_001011922.1	Nedd9	291044	-0.23	-0.02	-1.51	0.14	0.22	NP_001011922.1	M_SED - F_SED	0.15
NP_001011923.1	Prpf4b	291078	-0.4	0.02	-4.79	1.3e-05	0.0001	NP_001011923.1	M_SED - F_SED	0.08
NP_001011925.1	Nup93	291874	-0.67	-0.08	-5.25	2.5e-06	2.4e-05	NP_001011925.1	M_SED - F_SED	0.13
NP_001011926.1	Aktip	291906	0.02	-0.04	0.21	0.84	0.88	NP_001011926.1	M_SED - F_SED	0.09
NP_001011927.1	Atp6v0d1	291969	0	-0.02	0	1	1	NP_001011927.1	M_SED - F_SED	0.08
NP_001011928.1	Dpep2	291984	0.16	-0.01	1.45	0.15	0.24	NP_001011928.1	M_SED - F_SED	0.11
NP_001011929.1	Sh3glb1	292156	0.37	0.02	5.76	4e-07	5.1e-06	NP_001011929.1	M_SED - F_SED	0.06
NP_001011930.1	Trip13	292206	0.06	0.01	0.58	0.57	0.67	NP_001011930.1	M_SED - F_SED	0.11
NP_001011932.1	Btbd1	293060	0.11	0.06	1.1	0.28	0.39	NP_001011932.1	M_SED - F_SED	0.1
NP_001011933.1	Far1	293173	-0.03	-0.12	-0.27	0.79	0.85	NP_001011933.1	M_SED - F_SED	0.12
NP_001011934.1	Hbs1l	293408	0.26	0.01	5.48	1.1e-06	1.2e-05	NP_001011934.1	M_SED - F_SED	0.05
NP_001011935.2	Xpo6	293476	-0.17	0.04	-2.52	0.015	0.037	NP_001011935.2	M_SED - F_SED	0.07
NP_001011936.1	Bag3	293524	-0.42	-0.04	-4.06	0.00016	0.00083	NP_001011936.1	M_SED - F_SED	0.1
NP_001011938.1	Scyl1	293684	-0.07	0	-1.08	0.28	0.4	NP_001011938.1	M_SED - F_SED	0.06
NP_001011939.1	Ehd1	293692	-0.42	-0.02	-3.18	0.0024	0.0083	NP_001011939.1	M_SED - F_SED	0.13
NP_001011942.1	Cnnm2	294014	0.82	0	6.16	1.9e-07	2.7e-06	NP_001011942.1	M_SED - F_SED	0.13
NP_001011945.2	Pcbp3	294336	-0.07	0.05	-1.25	0.22	0.32	NP_001011945.2	M_SED - F_SED	0.06
NP_001011946.1	Hexb	294673	1.8	-0.28	9.56	2.9e-13	2.2e-11	NP_001011946.1	M_SED - F_SED	0.19
NP_001011947.1	Rai14	294804	0.28	0.03	4.53	3.3e-05	0.00022	NP_001011947.1	M_SED - F_SED	0.06
NP_001011950.2	Dap3	295238	-0.08	0.02	-1.16	0.25	0.36	NP_001011950.2	M_SED - F_SED	0.07
NP_001011951.1	Sf3b4	295270	0.24	-0.02	1.37	0.18	0.28	NP_001011951.1	M_SED - F_SED	0.17
NP_001011952.1	Slc39a8	295455	0.01	0.03	0.05	0.96	0.97	NP_001011952.1	M_SED - F_SED	0.21
NP_001011953.1	Pigk	295543	-0.2	0.03	-1.7	0.095	0.17	NP_001011953.1	M_SED - F_SED	0.12
NP_001011954.1	Cybrd1	295669	-0.23	-0.04	-1.88	0.066	0.13	NP_001011954.1	M_SED - F_SED	0.12
NP_001011955.1	Chst1	295934	-0.13	-0.05	-0.95	0.35	0.46	NP_001011955.1	M_SED - F_SED	0.14
NP_001011958.1	Raly	296301	-0.28	0.02	-2.79	0.0073	0.021	NP_001011958.1	M_SED - F_SED	0.1
NP_001011959.2	Ctsa	296370	0.68	0.04	7.69	2.9e-10	8.9e-09	NP_001011959.2	M_SED - F_SED	0.09
NP_001011962.1	Cercam	296616	-0.37	-0.11	-2.18	0.033	0.073	NP_001011962.1	M_SED - F_SED	0.17
NP_001011964.1	Mapkap1	296648	0.12	0.03	1.32	0.19	0.3	NP_001011964.1	M_SED - F_SED	0.09
NP_001011965.1	Stom	296655	-0.4	-0.04	-2.74	0.0083	0.023	NP_001011965.1	M_SED - F_SED	0.14
[truncated: 9,275 more rows]

## Sheet: 2C
feature_ID	gene_symbol	entrez_gene	site	human_feature_ID	human_uniprot	human_site	logFC	AveExpr	t	P.Value	adj.P.Val	feature	contrast	se
[truncated: 30,304 more rows]

[truncated: 30 more sheets: 2D, 3A, 3B, 3C, 3D, 3E, 4A, 4B, 4C, 4D, 5A, 5B, 5C, 5D, 5E, 6A, 6B, 6C, 6D, 7A …]
